# Supplementary material for: AfroDb: A Select Highly Potent and Diverse Natural Product Library from African Medicinal Plants
Source: PLoS One. 2013 Oct 30;8(10):e78085. doi: 10.1371/journal.pone.0078085 (PMC3813505; doi:10.1371/journal.pone.0078085)
Supplement: Dataset S1 — SDF 3D structures of compounds currently included in AfroDb, along with computed physico-chemical descriptors used to predict drug-likeness and DMPK profile. This file is saved in.sdf format (which can be viewed using many drug discovery software including Maestro, MOE, Discovery studio, LigandScout, etc.) or into.ldb format using the software LigandScout. Requests for other file formats could be addressed to the authors of this article. (SDF) [file pone.0078085.s005.sdf]

17.3.1.11.13
                    3D
 Structure written by MMmdl.
 63 70  0  0  1  0            999 V2000
    0.4410    0.6460    0.4500 C   0  0  0  0  0  0
   -0.1220    0.5640   -0.7660 C   0  0  0  0  0  0
   -0.2870    1.4270   -1.3970 H   0  0  0  0  0  0
   -0.6170   -0.7220   -1.2830 C   0  0  0  0  0  0
   -0.6370   -1.8970   -0.3740 C   0  0  0  0  0  0
   -0.0480   -1.8430    0.8330 C   0  0  0  0  0  0
   -0.0750   -3.0110    1.7810 C   0  0  0  0  0  0
   -0.7340   -3.8160    1.4400 H   0  0  0  0  0  0
   -0.4430   -2.7000    2.7650 H   0  0  0  0  0  0
    0.9250   -3.4410    1.8960 H   0  0  0  0  0  0
   -1.2780   -3.0270   -0.8480 O   0  0  0  0  0  0
   -1.5700   -2.7890   -1.7540 H   0  0  0  0  0  0
    0.6620   -0.6110    1.2140 C   0  0  0  0  0  0
   -1.0680   -0.8350   -2.4180 O   0  0  0  0  0  0
    1.5490   -0.5740    2.2370 C   0  0  0  0  0  0
    1.7730   -1.4480    2.8400 H   0  0  0  0  0  0
    2.3920    0.5830    2.5000 C   0  0  0  0  0  0
    3.2830    0.3940    3.0850 H   0  0  0  0  0  0
    2.1170    1.7750    1.9250 C   0  0  0  0  0  0
    0.8490    1.9080    1.1430 C   0  0  2  0  0  0
   -0.3060    2.6050    1.8680 C   0  0  0  0  0  0
    0.3780    3.2760    0.7120 C   0  0  1  0  0  0
   -0.2040    3.3860   -0.1950 H   0  0  0  0  0  0
   -0.1420    2.9690    2.8750 H   0  0  0  0  0  0
   -1.3190    2.2480    1.7110 H   0  0  0  0  0  0
    3.0580    3.0090    1.9640 C   0  0  1  0  0  0
    3.8600    2.9960    0.6340 C   0  0  0  0  0  0
    4.5570    2.1500    0.6000 H   0  0  0  0  0  0
    4.4400    3.9150    0.5010 H   0  0  0  0  0  0
    3.2090    2.9070   -0.2430 H   0  0  0  0  0  0
    2.2430    4.3300    2.0560 C   0  0  1  0  0  0
    1.8740    4.8820    3.4220 C   0  0  0  0  0  0
    2.9560    5.5750    2.6150 C   0  0  1  0  0  0
    2.1550    4.3670    4.3300 H   0  0  0  0  0  0
    0.9110    5.3730    3.5330 H   0  0  0  0  0  0
    1.2140    4.4960    0.9460 C   0  0  0  0  0  0
    1.7330    4.7590    0.0160 H   0  0  0  0  0  0
    0.5250    5.3200    1.1570 H   0  0  0  0  0  0
    4.4630    5.4770    3.0260 C   0  0  1  0  0  0
    5.5000    6.4910    2.5260 C   0  0  0  0  0  0
    4.9480    6.6190    3.9080 C   0  0  1  0  0  0
    5.6070    6.3850    4.7360 H   0  0  0  0  0  0
    5.2280    7.1970    1.7550 H   0  0  0  0  0  0
    6.5380    6.1820    2.4380 H   0  0  0  0  0  0
    5.0570    4.0960    3.2320 C   0  0  0  0  0  0
    5.5590    4.0470    4.2070 H   0  0  0  0  0  0
    5.8440    3.9340    2.4840 H   0  0  0  0  0  0
    4.0780    2.9280    3.1410 C   0  0  0  0  0  0
    3.5520    2.8260    4.0980 H   0  0  0  0  0  0
    4.6910    2.0220    3.0530 H   0  0  0  0  0  0
    3.9440    7.6660    4.2890 C   0  0  0  0  0  0
    4.4730    8.5530    4.6560 H   0  0  0  0  0  0
    3.3940    7.2730    5.1550 H   0  0  0  0  0  0
    2.9080    8.0570    3.2120 C   0  0  1  0  0  0
    3.2900    9.3800    2.5320 C   0  0  0  0  0  0
    2.2600    9.7780    1.6360 O   0  0  0  0  0  0
    2.5400   10.6160    1.2320 H   0  0  0  0  0  0
    4.2230    9.2870    1.9680 H   0  0  0  0  0  0
    3.4140   10.1740    3.2770 H   0  0  0  0  0  0
    1.9690    8.2580    3.7490 H   0  0  0  0  0  0
    2.5730    6.9730    2.1560 C   0  0  0  0  0  0
    3.0840    7.1730    1.2060 H   0  0  0  0  0  0
    1.5040    7.0540    1.9270 H   0  0  0  0  0  0
  1  2  2  0  0  0
  1 13  1  0  0  0
  1 20  1  0  0  0
  2  3  1  0  0  0
  2  4  1  0  0  0
  4  5  1  0  0  0
  4 14  2  0  0  0
  5  6  2  0  0  0
  5 11  1  0  0  0
  6  7  1  0  0  0
  6 13  1  0  0  0
  7  8  1  0  0  0
  7  9  1  0  0  0
  7 10  1  0  0  0
 11 12  1  0  0  0
 13 15  2  0  0  0
 15 16  1  0  0  0
 15 17  1  0  0  0
 17 18  1  0  0  0
 17 19  2  0  0  0
 19 20  1  0  0  0
 19 26  1  0  0  0
 20 21  1  0  0  0
 20 22  1  0  0  0
 21 22  1  0  0  0
 21 24  1  0  0  0
 21 25  1  0  0  0
 22 23  1  0  0  0
 22 36  1  0  0  0
 26 27  1  0  0  0
 26 31  1  0  0  0
 26 48  1  0  0  0
 27 28  1  0  0  0
 27 29  1  0  0  0
 27 30  1  0  0  0
 31 32  1  0  0  0
 31 33  1  0  0  0
 31 36  1  0  0  0
 32 33  1  0  0  0
 32 34  1  0  0  0
 32 35  1  0  0  0
 33 39  1  0  0  0
 33 61  1  0  0  0
 36 37  1  0  0  0
 36 38  1  0  0  0
 39 40  1  0  0  0
 39 41  1  0  0  0
 39 45  1  0  0  0
 40 41  1  0  0  0
 40 43  1  0  0  0
 40 44  1  0  0  0
 41 42  1  0  0  0
 41 51  1  0  0  0
 45 46  1  0  0  0
 45 47  1  0  0  0
 45 48  1  0  0  0
 48 49  1  0  0  0
 48 50  1  0  0  0
 51 52  1  0  0  0
 51 53  1  0  0  0
 51 54  1  0  0  0
 54 55  1  0  0  0
 54 60  1  0  0  0
 54 61  1  0  0  0
 55 56  1  0  0  0
 55 58  1  0  0  0
 55 59  1  0  0  0
 56 57  1  0  0  0
 61 62  1  0  0  0
 61 63  1  0  0  0
M  END
> <s_m_entry_id>
1

> <s_m_entry_name>
AfroDb.1

> <i_qp_#stars>
0

> <i_qp_#amine>
0

> <i_qp_#amidine>
0

> <i_qp_#acid>
0

> <i_qp_#amide>
0

> <i_qp_#rotor>
3

> <i_qp_#rtvFG>
0

> <i_qp_CNS>
-1

> <r_qp_mol_MW>
   416.559

> <r_qp_dipole>
     7.780

> <r_qp_SASA>
   649.501

> <r_qp_FOSA>
   424.339

> <r_qp_FISA>
   147.871

> <r_qp_PISA>
    77.291

> <r_qp_WPSA>
     0.000

> <r_qp_volume>
  1277.494

> <r_qp_donorHB>
     2.000

> <r_qp_accptHB>
     4.450

> <r_qp_dip^2/V>
   0.0473830

> <r_qp_ACxDN^.5/SA>
   0.0096890

> <r_qp_glob>
   0.8766460

> <r_qp_QPpolrz>
    43.783

> <r_qp_QPlogPC16>
    12.127

> <r_qp_QPlogPoct>
    20.568

> <r_qp_QPlogPw>
     9.465

> <r_qp_QPlogPo/w>
     4.359

> <r_qp_QPlogS>
    -5.872

> <r_qp_CIQPlogS>
    -5.736

> <r_qp_QPlogHERG>
    -3.897

> <r_qp_QPPCaco>
   392.317

> <r_qp_QPlogBB>
    -0.900

> <r_qp_QPPMDCK>
   179.937

> <r_qp_QPlogKp>
    -3.684

> <r_qp_IP(eV)>
     8.577

> <r_qp_EA(eV)>
     1.315

> <i_qp_#metab>
3

> <r_qp_QPlogKhsa>
     1.059

> <i_qp_HumanOralAbsorption>
3

> <r_qp_PercentHumanOralAbsorption>
   100.000

> <r_qp_SAfluorine>
     0.000

> <r_qp_SAamideO>
     0.000

> <r_qp_PSA>
    71.696

> <i_qp_#NandO>
3

> <i_qp_RuleOfFive>
0

> <i_qp_RuleOfThree>
1

> <i_qp_#ringatoms>
25

> <i_qp_#in34>
9

> <i_qp_#in56>
16

> <i_qp_#noncon>
16

> <i_qp_#nonHatm>
31

> <r_qp_Jm>
0.000116

$$$$
17.3.1.17.16
                    3D
 Structure written by MMmdl.
 53 56  0  0  1  0            999 V2000
   -0.2640    0.7010    1.6080 C   0  0  0  0  0  0
    0.7050    1.0380    1.9740 H   0  0  0  0  0  0
   -0.9130    1.3790    0.5430 C   0  0  0  0  0  0
   -2.1740    0.8860    0.1090 C   0  0  0  0  0  0
   -2.7100   -0.2580    0.7690 C   0  0  0  0  0  0
   -3.9250   -0.7680    0.3850 O   0  0  0  0  0  0
   -4.1090   -1.5810    0.8830 H   0  0  0  0  0  0
   -2.0440   -0.8970    1.8160 C   0  0  0  0  0  0
   -2.4680   -1.7640    2.3130 H   0  0  0  0  0  0
   -0.8170   -0.4140    2.2350 C   0  0  0  0  0  0
   -0.2850   -0.9010    3.0480 H   0  0  0  0  0  0
   -0.3260    2.5220   -0.1000 C   0  0  0  0  0  0
    1.0030    3.0180    0.3230 C   0  0  0  0  0  0
   -0.9910    3.1710   -1.1720 C   0  0  0  0  0  0
   -0.3680    4.3620   -1.8750 C   0  0  0  0  0  0
   -1.2610    4.9750   -2.7980 O   0  0  0  0  0  0
   -0.7840    5.7200   -3.2020 H   0  0  0  0  0  0
    0.5170    4.0380   -2.4330 H   0  0  0  0  0  0
   -0.0880    5.1270   -1.1450 H   0  0  0  0  0  0
   -2.2200    2.6680   -1.5960 C   0  0  0  0  0  0
   -2.7390    3.1260   -2.4360 H   0  0  0  0  0  0
   -4.0030    1.1360   -1.4810 O   0  0  0  0  0  0
   -2.8060    1.5700   -0.9610 C   0  0  0  0  0  0
   -5.0820    1.8940   -0.9330 C   0  0  0  0  0  0
   -6.0170    1.4220   -1.2490 H   0  0  0  0  0  0
   -5.0740    2.9190   -1.3180 H   0  0  0  0  0  0
    2.1980    2.5890   -0.2940 C   0  0  0  0  0  0
    3.4540    3.1010    0.0820 C   0  0  0  0  0  0
    3.5050    3.9780    1.1860 C   0  0  0  0  0  0
    2.3250    4.4150    1.8020 C   0  0  0  0  0  0
    1.0870    3.9500    1.3670 C   0  0  0  0  0  0
    2.1690    1.6220   -1.2670 O   0  0  0  0  0  0
    2.3660    5.1140    2.6350 H   0  0  0  0  0  0
    0.1840    4.3020    1.8620 H   0  0  0  0  0  0
   -5.0590    1.9010    0.1630 H   0  0  0  0  0  0
    1.2660    1.2750   -1.3630 H   0  0  0  0  0  0
    4.8290    4.4650    1.7200 C   0  0  0  0  0  0
    4.7910    4.5330    2.8140 H   0  0  0  0  0  0
    4.9950    5.4790    1.3330 H   0  0  0  0  0  0
    5.9940    3.5580    1.3060 C   0  0  1  0  0  0
    6.0510    2.2490    2.1000 C   0  0  0  0  0  0
    6.8980    1.6350    1.7730 H   0  0  0  0  0  0
    5.1420    1.6490    1.9990 H   0  0  0  0  0  0
    6.1890    2.4590    3.1660 H   0  0  0  0  0  0
    6.9250    4.0950    1.5320 H   0  0  0  0  0  0
    5.9630    3.3430   -0.1430 N   0  0  0  0  0  0
    6.0210    4.2530   -0.6020 H   0  0  0  0  0  0
    4.7380    2.6570   -0.6160 C   0  0  2  0  0  0
    4.8670    1.5820   -0.4340 H   0  0  0  0  0  0
    4.7100    2.8930   -2.1370 C   0  0  0  0  0  0
    3.9700    2.2710   -2.6460 H   0  0  0  0  0  0
    5.6780    2.6470   -2.5900 H   0  0  0  0  0  0
    4.4810    3.9390   -2.3760 H   0  0  0  0  0  0
  1  2  1  0  0  0
  1  3  2  0  0  0
  1 10  1  0  0  0
  3  4  1  0  0  0
  3 12  1  0  0  0
  4  5  2  0  0  0
  4 23  1  0  0  0
  5  6  1  0  0  0
  5  8  1  0  0  0
  6  7  1  0  0  0
  8  9  1  0  0  0
  8 10  2  0  0  0
 10 11  1  0  0  0
 12 13  1  0  0  0
 12 14  2  0  0  0
 13 27  2  0  0  0
 13 31  1  0  0  0
 14 15  1  0  0  0
 14 20  1  0  0  0
 15 16  1  0  0  0
 15 18  1  0  0  0
 15 19  1  0  0  0
 16 17  1  0  0  0
 20 21  1  0  0  0
 20 23  2  0  0  0
 22 23  1  0  0  0
 22 24  1  0  0  0
 24 25  1  0  0  0
 24 26  1  0  0  0
 24 35  1  0  0  0
 27 28  1  0  0  0
 27 32  1  0  0  0
 28 29  2  0  0  0
 28 48  1  0  0  0
 29 30  1  0  0  0
 29 37  1  0  0  0
 30 31  2  0  0  0
 30 33  1  0  0  0
 31 34  1  0  0  0
 32 36  1  0  0  0
 37 38  1  0  0  0
 37 39  1  0  0  0
 37 40  1  0  0  0
 40 41  1  0  0  0
 40 45  1  0  0  0
 40 46  1  0  0  0
 41 42  1  0  0  0
 41 43  1  0  0  0
 41 44  1  0  0  0
 46 47  1  0  0  0
 46 48  1  0  0  0
 48 49  1  0  0  0
 48 50  1  0  0  0
 50 51  1  0  0  0
 50 52  1  0  0  0
 50 53  1  0  0  0
M  END
> <s_m_entry_id>
2

> <s_m_entry_name>
AfroDb.3

> <i_qp_#stars>
0

> <i_qp_#amine>
1

> <i_qp_#amidine>
0

> <i_qp_#acid>
0

> <i_qp_#amide>
0

> <i_qp_#rotor>
6

> <i_qp_#rtvFG>
0

> <i_qp_CNS>
0

> <r_qp_mol_MW>
   379.455

> <r_qp_dipole>
     3.033

> <r_qp_SASA>
   642.322

> <r_qp_FOSA>
   324.240

> <r_qp_FISA>
   121.174

> <r_qp_PISA>
   196.907

> <r_qp_WPSA>
     0.000

> <r_qp_volume>
  1172.417

> <r_qp_donorHB>
     4.000

> <r_qp_accptHB>
     5.450

> <r_qp_dip^2/V>
   0.0078490

> <r_qp_ACxDN^.5/SA>
   0.0169700

> <r_qp_glob>
   0.8371450

> <r_qp_QPpolrz>
    38.794

> <r_qp_QPlogPC16>
    12.261

> <r_qp_QPlogPoct>
    21.497

> <r_qp_QPlogPw>
    13.332

> <r_qp_QPlogPo/w>
     2.708

> <r_qp_QPlogS>
    -3.429

> <r_qp_CIQPlogS>
    -4.440

> <r_qp_QPlogHERG>
    -5.832

> <r_qp_QPPCaco>
   175.269

> <r_qp_QPlogBB>
    -0.552

> <r_qp_QPPMDCK>
    83.323

> <r_qp_QPlogKp>
    -4.546

> <r_qp_IP(eV)>
     8.371

> <r_qp_EA(eV)>
     0.819

> <i_qp_#metab>
6

> <r_qp_QPlogKhsa>
     0.306

> <i_qp_HumanOralAbsorption>
3

> <r_qp_PercentHumanOralAbsorption>
    82.959

> <r_qp_SAfluorine>
     0.000

> <r_qp_SAamideO>
     0.000

> <r_qp_PSA>
    78.775

> <i_qp_#NandO>
5

> <i_qp_RuleOfFive>
0

> <i_qp_RuleOfThree>
0

> <i_qp_#ringatoms>
20

> <i_qp_#in34>
0

> <i_qp_#in56>
20

> <i_qp_#noncon>
3

> <i_qp_#nonHatm>
28

> <r_qp_Jm>
0.004021

$$$$
17.3.1.17.17
                    3D
 Structure written by MMmdl.
 55 58  0  0  1  0            999 V2000
   -0.2520    0.7100    1.6410 C   0  0  0  0  0  0
    0.7220    1.0500    1.9930 H   0  0  0  0  0  0
   -0.9100    1.3700    0.5770 C   0  0  0  0  0  0
   -2.1800    0.8710    0.1630 C   0  0  0  0  0  0
   -2.7230   -0.2740    0.8380 C   0  0  0  0  0  0
   -3.9520   -0.7220    0.4120 O   0  0  0  0  0  0
   -4.4230   -1.9710    0.9000 C   0  0  0  0  0  0
   -5.3480   -2.2100    0.3660 H   0  0  0  0  0  0
   -4.6650   -1.9080    1.9660 H   0  0  0  0  0  0
   -3.7070   -2.7740    0.7000 H   0  0  0  0  0  0
   -2.0330   -0.8820    1.8920 C   0  0  0  0  0  0
   -2.4320   -1.7370    2.4270 H   0  0  0  0  0  0
   -0.8000   -0.3920    2.2900 C   0  0  0  0  0  0
   -0.2620   -0.8660    3.1070 H   0  0  0  0  0  0
   -0.3230    2.5030   -0.0830 C   0  0  0  0  0  0
    1.0060    3.0130    0.3260 C   0  0  0  0  0  0
   -0.9950    3.1330   -1.1570 C   0  0  0  0  0  0
   -0.4070    4.3110   -1.8920 C   0  0  0  0  0  0
   -1.1010    4.7010   -2.6440 H   0  0  0  0  0  0
    0.5090    4.0170   -2.4130 H   0  0  0  0  0  0
   -0.1920    5.1310   -1.1990 H   0  0  0  0  0  0
   -2.2320    2.6410   -1.5640 C   0  0  0  0  0  0
   -2.7550    3.0960   -2.4020 H   0  0  0  0  0  0
   -4.0270    1.1350   -1.4130 O   0  0  0  0  0  0
   -2.8180    1.5560   -0.9080 C   0  0  0  0  0  0
   -5.0900    1.9100   -0.8570 C   0  0  0  0  0  0
   -6.0340    1.4420   -1.1520 H   0  0  0  0  0  0
   -5.0790    2.9300   -1.2560 H   0  0  0  0  0  0
    2.2030    2.5740   -0.2790 C   0  0  0  0  0  0
    3.4590    3.0930    0.0910 C   0  0  0  0  0  0
    3.5070    3.9930    1.1760 C   0  0  0  0  0  0
    2.3240    4.4430    1.7780 C   0  0  0  0  0  0
    1.0870    3.9670    1.3490 C   0  0  0  0  0  0
    2.1780    1.5860   -1.2320 O   0  0  0  0  0  0
    2.3610    5.1600    2.5960 H   0  0  0  0  0  0
    0.1830    4.3290    1.8340 H   0  0  0  0  0  0
   -5.0500    1.9320    0.2380 H   0  0  0  0  0  0
    1.2640    1.2870   -1.3710 H   0  0  0  0  0  0
    4.8280    4.4930    1.7040 C   0  0  0  0  0  0
    4.7870    4.5820    2.7960 H   0  0  0  0  0  0
    4.9930    5.5000    1.2980 H   0  0  0  0  0  0
    5.9970    3.5800    1.3100 C   0  0  1  0  0  0
    6.0550    2.2880    2.1310 C   0  0  0  0  0  0
    6.9040    1.6700    1.8180 H   0  0  0  0  0  0
    5.1470    1.6840    2.0410 H   0  0  0  0  0  0
    6.1910    2.5200    3.1930 H   0  0  0  0  0  0
    6.9250    4.1240    1.5270 H   0  0  0  0  0  0
    5.9680    3.3360   -0.1340 N   0  0  0  0  0  0
    6.0240    4.2360   -0.6110 H   0  0  0  0  0  0
    4.7460    2.6370   -0.5950 C   0  0  2  0  0  0
    4.8760    1.5670   -0.3890 H   0  0  0  0  0  0
    4.7210    2.8410   -2.1200 C   0  0  0  0  0  0
    3.9840    2.2050   -2.6180 H   0  0  0  0  0  0
    5.6900    2.5870   -2.5660 H   0  0  0  0  0  0
    4.4900    3.8800   -2.3820 H   0  0  0  0  0  0
  1  2  1  0  0  0
  1  3  2  0  0  0
  1 13  1  0  0  0
  3  4  1  0  0  0
  3 15  1  0  0  0
  4  5  2  0  0  0
  4 25  1  0  0  0
  5  6  1  0  0  0
  5 11  1  0  0  0
  6  7  1  0  0  0
  7  8  1  0  0  0
  7  9  1  0  0  0
  7 10  1  0  0  0
 11 12  1  0  0  0
 11 13  2  0  0  0
 13 14  1  0  0  0
 15 16  1  0  0  0
 15 17  2  0  0  0
 16 29  2  0  0  0
 16 33  1  0  0  0
 17 18  1  0  0  0
 17 22  1  0  0  0
 18 19  1  0  0  0
 18 20  1  0  0  0
 18 21  1  0  0  0
 22 23  1  0  0  0
 22 25  2  0  0  0
 24 25  1  0  0  0
 24 26  1  0  0  0
 26 27  1  0  0  0
 26 28  1  0  0  0
 26 37  1  0  0  0
 29 30  1  0  0  0
 29 34  1  0  0  0
 30 31  2  0  0  0
 30 50  1  0  0  0
 31 32  1  0  0  0
 31 39  1  0  0  0
 32 33  2  0  0  0
 32 35  1  0  0  0
 33 36  1  0  0  0
 34 38  1  0  0  0
 39 40  1  0  0  0
 39 41  1  0  0  0
 39 42  1  0  0  0
 42 43  1  0  0  0
 42 47  1  0  0  0
 42 48  1  0  0  0
 43 44  1  0  0  0
 43 45  1  0  0  0
 43 46  1  0  0  0
 48 49  1  0  0  0
 48 50  1  0  0  0
 50 51  1  0  0  0
 50 52  1  0  0  0
 52 53  1  0  0  0
 52 54  1  0  0  0
 52 55  1  0  0  0
M  END
> <s_m_entry_id>
3

> <s_m_entry_name>
AfroDb.4

> <i_qp_#stars>
0

> <i_qp_#amine>
1

> <i_qp_#amidine>
0

> <i_qp_#acid>
0

> <i_qp_#amide>
0

> <i_qp_#rotor>
4

> <i_qp_#rtvFG>
0

> <i_qp_CNS>
1

> <r_qp_mol_MW>
   377.482

> <r_qp_dipole>
     2.890

> <r_qp_SASA>
   665.585

> <r_qp_FOSA>
   443.066

> <r_qp_FISA>
    37.610

> <r_qp_PISA>
   184.908

> <r_qp_WPSA>
     0.000

> <r_qp_volume>
  1217.788

> <r_qp_donorHB>
     2.000

> <r_qp_accptHB>
     3.750

> <r_qp_dip^2/V>
   0.0068600

> <r_qp_ACxDN^.5/SA>
   0.0079680

> <r_qp_glob>
   0.8285960

> <r_qp_QPpolrz>
    41.779

> <r_qp_QPlogPC16>
    11.552

> <r_qp_QPlogPoct>
    18.318

> <r_qp_QPlogPw>
     8.575

> <r_qp_QPlogPo/w>
     4.597

> <r_qp_QPlogS>
    -4.989

> <r_qp_CIQPlogS>
    -5.239

> <r_qp_QPlogHERG>
    -5.913

> <r_qp_QPPCaco>
  1086.779

> <r_qp_QPlogBB>
     0.356

> <r_qp_QPPMDCK>
   598.817

> <r_qp_QPlogKp>
    -3.240

> <r_qp_IP(eV)>
     8.348

> <r_qp_EA(eV)>
     0.783

> <i_qp_#metab>
6

> <r_qp_QPlogKhsa>
     0.956

> <i_qp_HumanOralAbsorption>
3

> <r_qp_PercentHumanOralAbsorption>
   100.000

> <r_qp_SAfluorine>
     0.000

> <r_qp_SAamideO>
     0.000

> <r_qp_PSA>
    44.005

> <i_qp_#NandO>
4

> <i_qp_RuleOfFive>
0

> <i_qp_RuleOfThree>
0

> <i_qp_#ringatoms>
20

> <i_qp_#in34>
0

> <i_qp_#in56>
20

> <i_qp_#noncon>
3

> <i_qp_#nonHatm>
28

> <r_qp_Jm>
0.002228

$$$$
17.3.1.17.19
                    3D
 Structure written by MMmdl.
 52 55  0  0  1  0            999 V2000
    1.2470    0.3780    0.1830 C   0  0  0  0  0  0
    0.6010    1.4780   -0.4380 C   0  0  0  0  0  0
    0.6540    2.8470    0.1180 C   0  0  0  0  0  0
   -0.1330    1.2620   -1.6180 C   0  0  0  0  0  0
   -0.6350    2.0950   -2.1060 H   0  0  0  0  0  0
   -0.2400   -0.0100   -2.1750 C   0  0  0  0  0  0
   -0.8200   -0.1400   -3.0830 H   0  0  0  0  0  0
    0.3890   -1.0850   -1.5550 C   0  0  0  0  0  0
    0.2710   -2.3390   -2.0910 O   0  0  0  0  0  0
   -0.2780   -2.2930   -2.8910 H   0  0  0  0  0  0
    1.1400   -0.9170   -0.3800 C   0  0  0  0  0  0
    1.8350   -2.1090    0.2600 C   0  0  1  0  0  0
    3.0490   -2.5700   -0.5640 C   0  0  0  0  0  0
    3.5590   -3.4080   -0.0770 H   0  0  0  0  0  0
    3.7780   -1.7660   -0.7100 H   0  0  0  0  0  0
    2.7490   -2.9140   -1.5590 H   0  0  0  0  0  0
    1.1160   -2.9380    0.2880 H   0  0  0  0  0  0
    2.2140   -1.8850    1.6680 N   0  0  0  0  0  0
    2.7980   -2.6560    1.9880 H   0  0  0  0  0  0
    2.9150   -0.6120    1.8480 C   0  0  2  0  0  0
    3.8060   -0.5780    1.2080 H   0  0  0  0  0  0
    3.3890   -0.4980    3.2970 C   0  0  0  0  0  0
    4.0830   -1.3080    3.5480 H   0  0  0  0  0  0
    2.5500   -0.5410    4.0010 H   0  0  0  0  0  0
    3.9140    0.4500    3.4570 H   0  0  0  0  0  0
    1.9870    0.5580    1.4940 C   0  0  0  0  0  0
    2.5950    1.4700    1.4590 H   0  0  0  0  0  0
    1.2340    0.6880    2.2830 H   0  0  0  0  0  0
    1.6120    3.8150   -0.3150 C   0  0  0  0  0  0
    1.5940    5.1260    0.2410 C   0  0  0  0  0  0
    0.6140    5.4110    1.2320 C   0  0  0  0  0  0
    0.5560    6.6560    1.8070 O   0  0  0  0  0  0
   -0.0500    6.6330    2.5640 H   0  0  0  0  0  0
   -0.3140    4.4600    1.6530 C   0  0  0  0  0  0
   -1.0630    4.6930    2.4040 H   0  0  0  0  0  0
   -0.2940    3.1900    1.0950 C   0  0  0  0  0  0
   -1.0280    2.4560    1.4240 H   0  0  0  0  0  0
    2.5980    3.5050   -1.2860 C   0  0  0  0  0  0
    2.6400    2.5030   -1.7140 H   0  0  0  0  0  0
    3.5490    4.4330   -1.7260 C   0  0  0  0  0  0
    4.6000    4.0360   -2.7190 C   0  0  0  0  0  0
    4.2030    3.3110   -3.4370 H   0  0  0  0  0  0
    5.4560    3.5920   -2.2010 H   0  0  0  0  0  0
    4.9460    4.9030   -3.2920 H   0  0  0  0  0  0
    3.5370    5.7070   -1.1750 C   0  0  0  0  0  0
    4.2820    6.4410   -1.4700 H   0  0  0  0  0  0
    2.5640    6.0560   -0.2330 C   0  0  0  0  0  0
    2.6400    7.3360    0.2700 O   0  0  0  0  0  0
    1.9340    8.2400   -0.5820 C   0  0  0  0  0  0
    1.8950    9.2110   -0.0800 H   0  0  0  0  0  0
    0.9050    7.9100   -0.7640 H   0  0  0  0  0  0
    2.4630    8.3720   -1.5320 H   0  0  0  0  0  0
  1  2  2  0  0  0
  1 11  1  0  0  0
  1 26  1  0  0  0
  2  3  1  0  0  0
  2  4  1  0  0  0
  3 29  2  0  0  0
  3 36  1  0  0  0
  4  5  1  0  0  0
  4  6  2  0  0  0
  6  7  1  0  0  0
  6  8  1  0  0  0
  8  9  1  0  0  0
  8 11  2  0  0  0
  9 10  1  0  0  0
 11 12  1  0  0  0
 12 13  1  0  0  0
 12 17  1  0  0  0
 12 18  1  0  0  0
 13 14  1  0  0  0
 13 15  1  0  0  0
 13 16  1  0  0  0
 18 19  1  0  0  0
 18 20  1  0  0  0
 20 21  1  0  0  0
 20 22  1  0  0  0
 20 26  1  0  0  0
 22 23  1  0  0  0
 22 24  1  0  0  0
 22 25  1  0  0  0
 26 27  1  0  0  0
 26 28  1  0  0  0
 29 30  1  0  0  0
 29 38  1  0  0  0
 30 31  2  0  0  0
 30 47  1  0  0  0
 31 32  1  0  0  0
 31 34  1  0  0  0
 32 33  1  0  0  0
 34 35  1  0  0  0
 34 36  2  0  0  0
 36 37  1  0  0  0
 38 39  1  0  0  0
 38 40  2  0  0  0
 40 41  1  0  0  0
 40 45  1  0  0  0
 41 42  1  0  0  0
 41 43  1  0  0  0
 41 44  1  0  0  0
 45 46  1  0  0  0
 45 47  2  0  0  0
 47 48  1  0  0  0
 48 49  1  0  0  0
 49 50  1  0  0  0
 49 51  1  0  0  0
 49 52  1  0  0  0
M  END
> <s_m_entry_id>
4

> <s_m_entry_name>
AfroDb.5

> <i_qp_#stars>
0

> <i_qp_#amine>
1

> <i_qp_#amidine>
0

> <i_qp_#acid>
0

> <i_qp_#amide>
0

> <i_qp_#rotor>
4

> <i_qp_#rtvFG>
0

> <i_qp_CNS>
0

> <r_qp_mol_MW>
   363.455

> <r_qp_dipole>
     1.905

> <r_qp_SASA>
   636.243

> <r_qp_FOSA>
   358.954

> <r_qp_FISA>
    89.378

> <r_qp_PISA>
   187.911

> <r_qp_WPSA>
     0.000

> <r_qp_volume>
  1162.104

> <r_qp_donorHB>
     3.000

> <r_qp_accptHB>
     3.750

> <r_qp_dip^2/V>
   0.0031230

> <r_qp_ACxDN^.5/SA>
   0.0102090

> <r_qp_glob>
   0.8401790

> <r_qp_QPpolrz>
    39.580

> <r_qp_QPlogPC16>
    11.653

> <r_qp_QPlogPoct>
    19.238

> <r_qp_QPlogPw>
    10.342

> <r_qp_QPlogPo/w>
     3.678

> <r_qp_QPlogS>
    -4.255

> <r_qp_CIQPlogS>
    -4.829

> <r_qp_QPlogHERG>
    -5.740

> <r_qp_QPPCaco>
   350.934

> <r_qp_QPlogBB>
    -0.123

> <r_qp_QPPMDCK>
   176.471

> <r_qp_QPlogKp>
    -4.183

> <r_qp_IP(eV)>
     8.224

> <r_qp_EA(eV)>
     0.636

> <i_qp_#metab>
6

> <r_qp_QPlogKhsa>
     0.707

> <i_qp_HumanOralAbsorption>
3

> <r_qp_PercentHumanOralAbsorption>
    94.036

> <r_qp_SAfluorine>
     0.000

> <r_qp_SAamideO>
     0.000

> <r_qp_PSA>
    59.394

> <i_qp_#NandO>
4

> <i_qp_RuleOfFive>
0

> <i_qp_RuleOfThree>
0

> <i_qp_#ringatoms>
20

> <i_qp_#in34>
0

> <i_qp_#in56>
20

> <i_qp_#noncon>
3

> <i_qp_#nonHatm>
27

> <r_qp_Jm>
0.001323

$$$$
17.3.1.17.20
                    3D
 Structure written by MMmdl.
105112  0  0  1  0            999 V2000
    0.2960    0.5480    0.1640 C   0  0  0  0  0  0
    0.4780    1.8080   -0.4710 C   0  0  0  0  0  0
    0.7210    3.0370    0.3210 C   0  0  0  0  0  0
    0.3800    1.8760   -1.8740 C   0  0  0  0  0  0
    0.5490    3.0880   -2.4930 O   0  0  0  0  0  0
    0.4320    2.9870   -3.4510 H   0  0  0  0  0  0
    0.1060    0.7470   -2.6400 C   0  0  0  0  0  0
    0.0300    0.8220   -3.7190 H   0  0  0  0  0  0
   -0.0780   -0.4780   -2.0030 C   0  0  0  0  0  0
   -0.3660   -1.5910   -2.7470 O   0  0  0  0  0  0
   -0.4320   -1.3450   -3.6840 H   0  0  0  0  0  0
    0.0130   -0.6040   -0.6070 C   0  0  0  0  0  0
   -0.1780   -1.9610    0.0540 C   0  0  1  0  0  0
    1.0230   -2.8880   -0.1930 C   0  0  0  0  0  0
    0.8870   -3.8500    0.3130 H   0  0  0  0  0  0
    1.9640   -2.4480    0.1560 H   0  0  0  0  0  0
    1.1480   -3.1030   -1.2600 H   0  0  0  0  0  0
   -1.0600   -2.4300   -0.4000 H   0  0  0  0  0  0
   -0.4900   -1.8770    1.4930 N   0  0  0  0  0  0
   -0.4630   -2.8120    1.8980 H   0  0  0  0  0  0
    0.4420   -0.9970    2.2010 C   0  0  2  0  0  0
    1.4720   -1.3460    2.0610 H   0  0  0  0  0  0
    0.1410   -1.0470    3.7000 C   0  0  0  0  0  0
    0.2680   -2.0630    4.0920 H   0  0  0  0  0  0
   -0.8840   -0.7260    3.9180 H   0  0  0  0  0  0
    0.8230   -0.3910    4.2520 H   0  0  0  0  0  0
    0.3120    0.4400    1.6780 C   0  0  0  0  0  0
    1.1490    1.0200    2.0860 H   0  0  0  0  0  0
   -0.6200    0.8840    2.0510 H   0  0  0  0  0  0
    2.0190    3.5700    0.5490 C   0  0  0  0  0  0
    2.1660    4.7400    1.3420 C   0  0  0  0  0  0
    0.9850    5.3130    1.9140 C   0  0  0  0  0  0
    1.1270    6.4420    2.6900 O   0  0  0  0  0  0
    0.3420    7.0020    2.4940 H   0  0  0  0  0  0
   -0.3080    4.7800    1.7300 C   0  0  0  0  0  0
   -1.5420    5.2720    2.4090 C   0  0  0  0  0  0
   -0.4030    3.6630    0.8910 C   0  0  0  0  0  0
   -1.3840    3.2330    0.6830 H   0  0  0  0  0  0
    3.1800    2.9580    0.0070 C   0  0  0  0  0  0
    3.0820    2.0510   -0.5890 H   0  0  0  0  0  0
    4.4680    3.4650    0.2050 C   0  0  0  0  0  0
    5.6640    2.7550   -0.3530 C   0  0  0  0  0  0
    5.4250    2.2830   -1.3120 H   0  0  0  0  0  0
    6.0030    1.9850    0.3460 H   0  0  0  0  0  0
    6.4870    3.4550   -0.5340 H   0  0  0  0  0  0
    4.6160    4.6090    0.9760 C   0  0  0  0  0  0
    5.6030    5.0170    1.1740 H   0  0  0  0  0  0
    3.4900    5.2480    1.5080 C   0  0  0  0  0  0
    3.7450    6.3710    2.2650 O   0  0  0  0  0  0
    3.7890    7.5260    1.4250 C   0  0  0  0  0  0
    3.8510    8.4060    2.0710 H   0  0  0  0  0  0
    2.8860    7.6190    0.8100 H   0  0  0  0  0  0
    4.6800    7.5090    0.7880 H   0  0  0  0  0  0
   -1.9280    6.6210    2.4950 C   0  0  0  0  0  0
   -1.0390    7.5490    1.9760 O   0  0  0  0  0  0
   -4.4640    3.6150    4.1540 C   0  0  0  0  0  0
   -1.5000    8.4180    2.0060 H   0  0  0  0  0  0
   -3.1400    7.0670    3.1100 C   0  0  0  0  0  0
   -3.9920    6.0840    3.6770 C   0  0  0  0  0  0
   -3.6200    4.7110    3.6170 C   0  0  0  0  0  0
   -2.4090    4.3430    2.9980 C   0  0  0  0  0  0
   -2.1460    3.2840    2.9840 H   0  0  0  0  0  0
   -3.5370    8.4410    3.1930 C   0  0  0  0  0  0
   -2.6700    9.3470    2.6120 O   0  0  0  0  0  0
   -3.0120   10.7290    2.6810 C   0  0  0  0  0  0
   -2.2170   11.2920    2.1820 H   0  0  0  0  0  0
   -3.0590   11.0720    3.7200 H   0  0  0  0  0  0
   -3.9460   10.9310    2.1480 H   0  0  0  0  0  0
   -4.7290    8.8160    3.8210 C   0  0  0  0  0  0
   -5.0310    9.8560    3.8940 H   0  0  0  0  0  0
   -5.5680    7.8520    4.3720 C   0  0  0  0  0  0
   -6.8300    8.2470    5.0800 C   0  0  0  0  0  0
   -6.6290    8.4000    6.1450 H   0  0  0  0  0  0
   -7.5980    7.4750    4.9710 H   0  0  0  0  0  0
   -7.2410    9.1720    4.6630 H   0  0  0  0  0  0
   -4.1240    2.9030    5.3330 C   0  0  0  0  0  0
   -4.8810    1.7870    5.7310 C   0  0  0  0  0  0
   -5.9940    1.3870    4.9680 C   0  0  0  0  0  0
   -6.3720    2.1120    3.8360 C   0  0  0  0  0  0
   -5.6010    3.1980    3.4300 C   0  0  0  0  0  0
   -2.9750    3.2000    6.0270 O   0  0  0  0  0  0
   -5.1880    6.5090    4.3060 C   0  0  0  0  0  0
   -5.8520    5.7750    4.7610 H   0  0  0  0  0  0
   -3.0160    4.4760    6.6700 C   0  0  0  0  0  0
   -2.5300    4.3740    7.6450 H   0  0  0  0  0  0
   -2.4380    5.2030    6.0940 H   0  0  0  0  0  0
   -7.2400    1.8010    3.2620 H   0  0  0  0  0  0
   -5.9330    3.8620    2.2770 O   0  0  0  0  0  0
   -6.7500    3.4900    1.9080 H   0  0  0  0  0  0
   -4.0360    4.8400    6.8390 H   0  0  0  0  0  0
   -4.5960    0.9410    6.9270 C   0  0  0  0  0  0
   -3.8210    1.5090    8.0900 C   0  0  0  0  0  0
   -2.7500    1.4820    7.8750 H   0  0  0  0  0  0
   -4.0000    0.9060    8.9870 H   0  0  0  0  0  0
   -4.1500    2.5260    8.3120 H   0  0  0  0  0  0
   -5.0170   -0.2760    7.0610 N   0  0  0  0  0  0
   -5.7870   -0.8570    5.9550 C   0  0  1  0  0  0
   -6.5250   -2.0800    6.4880 C   0  0  0  0  0  0
   -5.8180   -2.8140    6.8900 H   0  0  0  0  0  0
   -7.1030   -2.5650    5.6940 H   0  0  0  0  0  0
   -7.2130   -1.8100    7.2970 H   0  0  0  0  0  0
   -5.0890   -1.1890    5.1760 H   0  0  0  0  0  0
   -6.7700    0.1690    5.3910 C   0  0  0  0  0  0
   -7.5120    0.4680    6.1410 H   0  0  0  0  0  0
   -7.3060   -0.2650    4.5380 H   0  0  0  0  0  0
  1  2  2  0  0  0
  1 12  1  0  0  0
  1 27  1  0  0  0
  2  3  1  0  0  0
  2  4  1  0  0  0
  3 30  2  0  0  0
  3 37  1  0  0  0
  4  5  1  0  0  0
  4  7  2  0  0  0
  5  6  1  0  0  0
  7  8  1  0  0  0
  7  9  1  0  0  0
  9 10  1  0  0  0
  9 12  2  0  0  0
 10 11  1  0  0  0
 12 13  1  0  0  0
 13 14  1  0  0  0
 13 18  1  0  0  0
 13 19  1  0  0  0
 14 15  1  0  0  0
 14 16  1  0  0  0
 14 17  1  0  0  0
 19 20  1  0  0  0
 19 21  1  0  0  0
 21 22  1  0  0  0
 21 23  1  0  0  0
 21 27  1  0  0  0
 23 24  1  0  0  0
 23 25  1  0  0  0
 23 26  1  0  0  0
 27 28  1  0  0  0
 27 29  1  0  0  0
 30 31  1  0  0  0
 30 39  1  0  0  0
 31 32  2  0  0  0
 31 48  1  0  0  0
 32 33  1  0  0  0
 32 35  1  0  0  0
 33 34  1  0  0  0
 35 36  1  0  0  0
 35 37  2  0  0  0
 36 54  2  0  0  0
 36 61  1  0  0  0
 37 38  1  0  0  0
 39 40  1  0  0  0
 39 41  2  0  0  0
 41 42  1  0  0  0
 41 46  1  0  0  0
 42 43  1  0  0  0
 42 44  1  0  0  0
 42 45  1  0  0  0
 46 47  1  0  0  0
 46 48  2  0  0  0
 48 49  1  0  0  0
 49 50  1  0  0  0
 50 51  1  0  0  0
 50 52  1  0  0  0
 50 53  1  0  0  0
 54 55  1  0  0  0
 54 58  1  0  0  0
 55 57  1  0  0  0
 56 60  1  0  0  0
 56 76  2  0  0  0
 56 80  1  0  0  0
 58 59  2  0  0  0
 58 63  1  0  0  0
 59 60  1  0  0  0
 59 82  1  0  0  0
 60 61  2  0  0  0
 61 62  1  0  0  0
 63 64  1  0  0  0
 63 69  2  0  0  0
 64 65  1  0  0  0
 65 66  1  0  0  0
 65 67  1  0  0  0
 65 68  1  0  0  0
 69 70  1  0  0  0
 69 71  1  0  0  0
 71 72  1  0  0  0
 71 82  2  0  0  0
 72 73  1  0  0  0
 72 74  1  0  0  0
 72 75  1  0  0  0
 76 77  1  0  0  0
 76 81  1  0  0  0
 77 78  2  0  0  0
 77 91  1  0  0  0
 78 79  1  0  0  0
 78103  1  0  0  0
 79 80  2  0  0  0
 79 87  1  0  0  0
 80 88  1  0  0  0
 81 84  1  0  0  0
 82 83  1  0  0  0
 84 85  1  0  0  0
 84 86  1  0  0  0
 84 90  1  0  0  0
 88 89  1  0  0  0
 91 92  1  0  0  0
 91 96  2  0  0  0
 92 93  1  0  0  0
 92 94  1  0  0  0
 92 95  1  0  0  0
 96 97  1  0  0  0
 97 98  1  0  0  0
 97102  1  0  0  0
 97103  1  0  0  0
 98 99  1  0  0  0
 98100  1  0  0  0
 98101  1  0  0  0
103104  1  0  0  0
103105  1  0  0  0
M  END
> <s_m_entry_id>
5

> <s_m_entry_name>
AfroDb.6

> <i_qp_#stars>
13

> <i_qp_#amine>
1

> <i_qp_#amidine>
0

> <i_qp_#acid>
0

> <i_qp_#amide>
0

> <i_qp_#rotor>
11

> <i_qp_#rtvFG>
0

> <i_qp_CNS>
-2

> <r_qp_mol_MW>
   768.905

> <r_qp_dipole>
     8.918

> <r_qp_SASA>
  1136.820

> <r_qp_FOSA>
   768.508

> <r_qp_FISA>
   175.277

> <r_qp_PISA>
   193.035

> <r_qp_WPSA>
     0.000

> <r_qp_volume>
  2241.053

> <r_qp_donorHB>
     6.000

> <r_qp_accptHB>
     8.500

> <r_qp_dip^2/V>
   0.0354900

> <r_qp_ACxDN^.5/SA>
   0.0183150

> <r_qp_glob>
   0.7285200

> <r_qp_QPpolrz>
    78.313

> <r_qp_QPlogPC16>
    23.451

> <r_qp_QPlogPoct>
    40.213

> <r_qp_QPlogPw>
    19.694

> <r_qp_QPlogPo/w>
     7.275

> <r_qp_QPlogS>
    -9.720

> <r_qp_CIQPlogS>
   -11.913

> <r_qp_QPlogHERG>
    -7.572

> <r_qp_QPPCaco>
    53.783

> <r_qp_QPlogBB>
    -1.903

> <r_qp_QPPMDCK>
    23.238

> <r_qp_QPlogKp>
    -5.076

> <r_qp_IP(eV)>
     7.740

> <r_qp_EA(eV)>
     0.775

> <i_qp_#metab>
15

> <r_qp_QPlogKhsa>
     2.068

> <i_qp_HumanOralAbsorption>
1

> <r_qp_PercentHumanOralAbsorption>
    61.643

> <r_qp_SAfluorine>
     0.000

> <r_qp_SAamideO>
     0.000

> <r_qp_PSA>
   133.842

> <i_qp_#NandO>
10

> <i_qp_RuleOfFive>
3

> <i_qp_RuleOfThree>
2

> <i_qp_#ringatoms>
40

> <i_qp_#in34>
0

> <i_qp_#in56>
40

> <i_qp_#noncon>
5

> <i_qp_#nonHatm>
57

> <r_qp_Jm>
0

$$$$
17.3.1.20.22
                    3D
 Structure written by MMmdl.
 28 30  0  0  1  0            999 V2000
    1.3100    0.7600   -0.0450 C   0  0  0  0  0  0
    0.0860    1.4270   -0.0960 C   0  0  0  0  0  0
    0.0510    2.5120   -0.1790 H   0  0  0  0  0  0
   -1.1070    0.6980   -0.0390 C   0  0  0  0  0  0
   -2.0420    1.2470   -0.0810 H   0  0  0  0  0  0
   -1.0720   -0.6950    0.0680 C   0  0  0  0  0  0
   -2.1590   -1.5230    0.1320 O   0  0  0  0  0  0
   -3.4420   -0.9100    0.0850 C   0  0  0  0  0  0
   -4.1940   -1.7020    0.1460 H   0  0  0  0  0  0
   -3.5920   -0.3810   -0.8620 H   0  0  0  0  0  0
   -3.5910   -0.2420    0.9400 H   0  0  0  0  0  0
    0.1630   -1.3500    0.1180 C   0  0  0  0  0  0
    0.1940   -2.4340    0.2010 H   0  0  0  0  0  0
    1.3550   -0.6250    0.0610 C   0  0  0  0  0  0
    2.5190   -1.3500    0.1160 O   0  0  0  0  0  0
    3.7140   -0.6730    0.0640 C   0  0  0  0  0  0
    3.8060    0.7130   -0.0430 C   0  0  0  0  0  0
    2.5710    1.4980   -0.1020 C   0  0  0  0  0  0
    2.5930    2.7200   -0.1960 O   0  0  0  0  0  0
    4.8900   -1.4270    0.1210 C   0  0  0  0  0  0
    4.8030   -2.7890    0.2260 O   0  0  0  0  0  0
    5.6980   -3.1660    0.2540 H   0  0  0  0  0  0
    6.1390   -0.8060    0.0730 C   0  0  0  0  0  0
    7.0580   -1.3830    0.1170 H   0  0  0  0  0  0
    6.2170    0.5840   -0.0340 C   0  0  0  0  0  0
    7.1870    1.0740   -0.0720 H   0  0  0  0  0  0
    5.0500    1.3470   -0.0920 C   0  0  0  0  0  0
    5.1170    2.4300   -0.1750 H   0  0  0  0  0  0
  1  2  2  0  0  0
  1 14  1  0  0  0
  1 18  1  0  0  0
  2  3  1  0  0  0
  2  4  1  0  0  0
  4  5  1  0  0  0
  4  6  2  0  0  0
  6  7  1  0  0  0
  6 12  1  0  0  0
  7  8  1  0  0  0
  8  9  1  0  0  0
  8 10  1  0  0  0
  8 11  1  0  0  0
 12 13  1  0  0  0
 12 14  2  0  0  0
 14 15  1  0  0  0
 15 16  1  0  0  0
 16 17  2  0  0  0
 16 20  1  0  0  0
 17 18  1  0  0  0
 17 27  1  0  0  0
 18 19  2  0  0  0
 20 21  1  0  0  0
 20 23  2  0  0  0
 21 22  1  0  0  0
 23 24  1  0  0  0
 23 25  1  0  0  0
 25 26  1  0  0  0
 25 27  2  0  0  0
 27 28  1  0  0  0
M  END
> <s_m_entry_id>
6

> <s_m_entry_name>
AfroDb.8

> <i_qp_#stars>
0

> <i_qp_#amine>
0

> <i_qp_#amidine>
0

> <i_qp_#acid>
0

> <i_qp_#amide>
0

> <i_qp_#rotor>
2

> <i_qp_#rtvFG>
0

> <i_qp_CNS>
0

> <r_qp_mol_MW>
   242.231

> <r_qp_dipole>
     1.622

> <r_qp_SASA>
   451.075

> <r_qp_FOSA>
    92.622

> <r_qp_FISA>
    98.090

> <r_qp_PISA>
   260.363

> <r_qp_WPSA>
     0.000

> <r_qp_volume>
   749.803

> <r_qp_donorHB>
     1.000

> <r_qp_accptHB>
     4.000

> <r_qp_dip^2/V>
   0.0035070

> <r_qp_ACxDN^.5/SA>
   0.0088680

> <r_qp_glob>
   0.8848740

> <r_qp_QPpolrz>
    25.055

> <r_qp_QPlogPC16>
     7.964

> <r_qp_QPlogPoct>
    11.642

> <r_qp_QPlogPw>
     8.206

> <r_qp_QPlogPo/w>
     1.958

> <r_qp_QPlogS>
    -2.830

> <r_qp_CIQPlogS>
    -3.400

> <r_qp_QPlogHERG>
    -4.637

> <r_qp_QPPCaco>
  1163.358

> <r_qp_QPlogBB>
    -0.392

> <r_qp_QPPMDCK>
   582.611

> <r_qp_QPlogKp>
    -2.218

> <r_qp_IP(eV)>
     9.005

> <r_qp_EA(eV)>
     0.732

> <i_qp_#metab>
2

> <r_qp_QPlogKhsa>
    -0.160

> <i_qp_HumanOralAbsorption>
3

> <r_qp_PercentHumanOralAbsorption>
    93.282

> <r_qp_SAfluorine>
     0.000

> <r_qp_SAamideO>
     0.000

> <r_qp_PSA>
    64.375

> <i_qp_#NandO>
4

> <i_qp_RuleOfFive>
0

> <i_qp_RuleOfThree>
0

> <i_qp_#ringatoms>
14

> <i_qp_#in34>
0

> <i_qp_#in56>
14

> <i_qp_#noncon>
0

> <i_qp_#nonHatm>
18

> <r_qp_Jm>
2.168954

$$$$
17.3.1.20.24
                    3D
 Structure written by MMmdl.
 28 30  0  0  1  0            999 V2000
    2.6450    1.7690    0.7970 C   0  0  0  0  0  0
    1.4770    2.5240    0.6850 C   0  0  0  0  0  0
    1.5290    3.5970    0.5260 H   0  0  0  0  0  0
    0.2380    1.8940    0.7780 C   0  0  0  0  0  0
   -0.8770    2.6710    0.6630 O   0  0  0  0  0  0
   -1.6640    2.1070    0.7460 H   0  0  0  0  0  0
    0.1470    0.5180    0.9810 C   0  0  0  0  0  0
   -0.8160    0.0200    1.0540 H   0  0  0  0  0  0
    1.3160   -0.2370    1.0920 C   0  0  0  0  0  0
    1.2530   -1.3110    1.2510 H   0  0  0  0  0  0
    2.5590    0.3950    0.9990 C   0  0  0  0  0  0
    3.7990   -0.3710    1.1130 C   0  0  0  0  0  0
    3.7860   -1.5830    1.2920 O   0  0  0  0  0  0
    5.0560    0.3720    1.0040 C   0  0  0  0  0  0
    5.0090    1.7520    0.8000 C   0  0  0  0  0  0
    3.8290    2.4540    0.6960 O   0  0  0  0  0  0
    6.2780   -0.2940    1.1020 C   0  0  0  0  0  0
    6.3130   -1.3700    1.2610 H   0  0  0  0  0  0
    7.4630    0.4290    0.9960 C   0  0  0  0  0  0
    8.4190   -0.0840    1.0720 H   0  0  0  0  0  0
    7.4280    1.8120    0.7920 C   0  0  0  0  0  0
    8.3760    2.3340    0.7160 H   0  0  0  0  0  0
    6.2040    2.4840    0.6920 C   0  0  0  0  0  0
    6.0670    3.8340    0.4930 O   0  0  0  0  0  0
    7.2560    4.6060    0.3800 C   0  0  0  0  0  0
    6.9630    5.6490    0.2260 H   0  0  0  0  0  0
    7.8470    4.2950   -0.4880 H   0  0  0  0  0  0
    7.8460    4.5590    1.3010 H   0  0  0  0  0  0
  1  2  2  0  0  0
  1 11  1  0  0  0
  1 16  1  0  0  0
  2  3  1  0  0  0
  2  4  1  0  0  0
  4  5  1  0  0  0
  4  7  2  0  0  0
  5  6  1  0  0  0
  7  8  1  0  0  0
  7  9  1  0  0  0
  9 10  1  0  0  0
  9 11  2  0  0  0
 11 12  1  0  0  0
 12 13  2  0  0  0
 12 14  1  0  0  0
 14 15  2  0  0  0
 14 17  1  0  0  0
 15 16  1  0  0  0
 15 23  1  0  0  0
 17 18  1  0  0  0
 17 19  2  0  0  0
 19 20  1  0  0  0
 19 21  1  0  0  0
 21 22  1  0  0  0
 21 23  2  0  0  0
 23 24  1  0  0  0
 24 25  1  0  0  0
 25 26  1  0  0  0
 25 27  1  0  0  0
 25 28  1  0  0  0
M  END
> <s_m_entry_id>
7

> <s_m_entry_name>
AfroDb.9

> <i_qp_#stars>
0

> <i_qp_#amine>
0

> <i_qp_#amidine>
0

> <i_qp_#acid>
0

> <i_qp_#amide>
0

> <i_qp_#rotor>
2

> <i_qp_#rtvFG>
0

> <i_qp_CNS>
0

> <r_qp_mol_MW>
   242.231

> <r_qp_dipole>
     1.829

> <r_qp_SASA>
   449.403

> <r_qp_FOSA>
    92.912

> <r_qp_FISA>
    99.717

> <r_qp_PISA>
   256.774

> <r_qp_WPSA>
     0.000

> <r_qp_volume>
   749.790

> <r_qp_donorHB>
     1.000

> <r_qp_accptHB>
     4.000

> <r_qp_dip^2/V>
   0.0044610

> <r_qp_ACxDN^.5/SA>
   0.0089010

> <r_qp_glob>
   0.8881540

> <r_qp_QPpolrz>
    25.021

> <r_qp_QPlogPC16>
     7.974

> <r_qp_QPlogPoct>
    11.654

> <r_qp_QPlogPw>
     8.189

> <r_qp_QPlogPo/w>
     1.944

> <r_qp_QPlogS>
    -2.802

> <r_qp_CIQPlogS>
    -3.400

> <r_qp_QPlogHERG>
    -4.566

> <r_qp_QPPCaco>
  1122.740

> <r_qp_QPlogBB>
    -0.400

> <r_qp_QPPMDCK>
   560.655

> <r_qp_QPlogKp>
    -2.261

> <r_qp_IP(eV)>
     8.979

> <r_qp_EA(eV)>
     0.710

> <i_qp_#metab>
2

> <r_qp_QPlogKhsa>
    -0.159

> <i_qp_HumanOralAbsorption>
3

> <r_qp_PercentHumanOralAbsorption>
    92.924

> <r_qp_SAfluorine>
     0.000

> <r_qp_SAamideO>
     0.000

> <r_qp_PSA>
    64.453

> <i_qp_#NandO>
4

> <i_qp_RuleOfFive>
0

> <i_qp_RuleOfThree>
0

> <i_qp_#ringatoms>
14

> <i_qp_#in34>
0

> <i_qp_#in56>
14

> <i_qp_#noncon>
0

> <i_qp_#nonHatm>
18

> <r_qp_Jm>
2.098883

$$$$
17.3.1.20.25
                    3D
 Structure written by MMmdl.
 57 59  0  0  1  0            999 V2000
    2.2780    1.5970    1.0380 C   0  0  0  0  0  0
    0.9630    2.0880    1.0380 C   0  0  0  0  0  0
    0.7250    2.9900    0.4760 H   0  0  0  0  0  0
   -0.0480    1.4320    1.7500 C   0  0  0  0  0  0
   -1.4400    1.9900    1.7770 C   0  0  0  0  0  0
   -1.5440    2.6970    2.6060 H   0  0  0  0  0  0
   -2.1790    1.1910    1.8980 H   0  0  0  0  0  0
   -1.6730    2.5060    0.8400 H   0  0  0  0  0  0
    0.2710    0.2860    2.4870 C   0  0  0  0  0  0
   -0.5070   -0.2050    3.0680 H   0  0  0  0  0  0
    1.5750   -0.2170    2.4830 C   0  0  0  0  0  0
    1.8640   -1.3180    3.2390 O   0  0  0  0  0  0
    1.0500   -1.6740    3.6270 H   0  0  0  0  0  0
    2.5760    0.4230    1.7470 C   0  0  0  0  0  0
    3.9640   -0.0910    1.6860 C   0  0  0  0  0  0
    4.1960   -1.2910    1.7770 O   0  0  0  0  0  0
    5.0540    0.8800    1.4340 C   0  0  0  0  0  0
    4.7370    2.0560    0.7360 C   0  0  0  0  0  0
    3.3380    2.3000    0.2310 C   0  0  0  0  0  0
    3.1390    3.3790    0.2570 H   0  0  0  0  0  0
    3.2730    1.9650   -0.8110 H   0  0  0  0  0  0
    6.3650    0.6620    1.8670 C   0  0  0  0  0  0
    6.6850   -0.4480    2.5960 O   0  0  0  0  0  0
    7.6420   -0.4820    2.7490 H   0  0  0  0  0  0
    7.3610    1.6010    1.5890 C   0  0  0  0  0  0
    8.3830    1.4460    1.9260 H   0  0  0  0  0  0
    7.0580    2.7680    0.8830 C   0  0  0  0  0  0
    8.1240    3.6030    0.6830 O   0  0  0  0  0  0
    7.8590    4.8600    0.0570 C   0  0  0  0  0  0
    9.1390    5.6420    0.0760 C   0  0  0  0  0  0
    9.5980    5.6870    1.0640 H   0  0  0  0  0  0
    9.7590    6.2740   -0.9400 C   0  0  0  0  0  0
    9.2700    6.3180   -2.3630 C   0  0  0  0  0  0
    8.3430    5.7640   -2.5230 H   0  0  0  0  0  0
   10.0230    5.8890   -3.0320 H   0  0  0  0  0  0
    9.0830    7.3510   -2.6710 H   0  0  0  0  0  0
   11.0740    6.9950   -0.6910 C   0  0  0  0  0  0
   10.9080    8.5170   -0.6410 C   0  0  0  0  0  0
   12.2110    9.1980   -0.3220 C   0  0  0  0  0  0
   12.8850    9.2930   -1.1740 H   0  0  0  0  0  0
   12.6040    9.6990    0.8640 C   0  0  0  0  0  0
   11.8080    9.6280    2.1380 C   0  0  0  0  0  0
   10.9100    9.0110    2.0550 H   0  0  0  0  0  0
   11.5010   10.6330    2.4460 H   0  0  0  0  0  0
   12.4170    9.1940    2.9380 H   0  0  0  0  0  0
   13.9390   10.3840    1.0040 C   0  0  0  0  0  0
   13.8010   11.4130    1.3510 H   0  0  0  0  0  0
   14.4880   10.4240    0.0580 H   0  0  0  0  0  0
   14.5640    9.8520    1.7290 H   0  0  0  0  0  0
   10.1260    8.7930    0.0740 H   0  0  0  0  0  0
   10.5640    8.8930   -1.6120 H   0  0  0  0  0  0
   11.7910    6.7160   -1.4750 H   0  0  0  0  0  0
   11.5190    6.6480    0.2520 H   0  0  0  0  0  0
    7.1120    5.4180    0.6350 H   0  0  0  0  0  0
    7.4920    4.6900   -0.9580 H   0  0  0  0  0  0
    5.7500    2.9890    0.4520 C   0  0  0  0  0  0
    5.4870    3.8800   -0.1110 H   0  0  0  0  0  0
  1  2  2  0  0  0
  1 14  1  0  0  0
  1 19  1  0  0  0
  2  3  1  0  0  0
  2  4  1  0  0  0
  4  5  1  0  0  0
  4  9  2  0  0  0
  5  6  1  0  0  0
  5  7  1  0  0  0
  5  8  1  0  0  0
  9 10  1  0  0  0
  9 11  1  0  0  0
 11 12  1  0  0  0
 11 14  2  0  0  0
 12 13  1  0  0  0
 14 15  1  0  0  0
 15 16  2  0  0  0
 15 17  1  0  0  0
 17 18  2  0  0  0
 17 22  1  0  0  0
 18 19  1  0  0  0
 18 56  1  0  0  0
 19 20  1  0  0  0
 19 21  1  0  0  0
 22 23  1  0  0  0
 22 25  2  0  0  0
 23 24  1  0  0  0
 25 26  1  0  0  0
 25 27  1  0  0  0
 27 28  1  0  0  0
 27 56  2  0  0  0
 28 29  1  0  0  0
 29 30  1  0  0  0
 29 54  1  0  0  0
 29 55  1  0  0  0
 30 31  1  0  0  0
 30 32  2  0  0  0
 32 33  1  0  0  0
 32 37  1  0  0  0
 33 34  1  0  0  0
 33 35  1  0  0  0
 33 36  1  0  0  0
 37 38  1  0  0  0
 37 52  1  0  0  0
 37 53  1  0  0  0
 38 39  1  0  0  0
 38 50  1  0  0  0
 38 51  1  0  0  0
 39 40  1  0  0  0
 39 41  2  0  0  0
 41 42  1  0  0  0
 41 46  1  0  0  0
 42 43  1  0  0  0
 42 44  1  0  0  0
 42 45  1  0  0  0
 46 47  1  0  0  0
 46 48  1  0  0  0
 46 49  1  0  0  0
 56 57  1  0  0  0
M  END
> <s_m_entry_id>
8

> <s_m_entry_name>
AfroDb.10

> <i_qp_#stars>
3

> <i_qp_#amine>
0

> <i_qp_#amidine>
0

> <i_qp_#acid>
0

> <i_qp_#amide>
0

> <i_qp_#rotor>
8

> <i_qp_#rtvFG>
0

> <i_qp_CNS>
-2

> <r_qp_mol_MW>
   392.494

> <r_qp_dipole>
     6.371

> <r_qp_SASA>
   766.441

> <r_qp_FOSA>
   465.988

> <r_qp_FISA>
   120.300

> <r_qp_PISA>
   180.154

> <r_qp_WPSA>
     0.000

> <r_qp_volume>
  1347.975

> <r_qp_donorHB>
     0.000

> <r_qp_accptHB>
     2.250

> <r_qp_dip^2/V>
   0.0301090

> <r_qp_ACxDN^.5/SA>
   0.0000000

> <r_qp_glob>
   0.7699710

> <r_qp_QPpolrz>
    44.376

> <r_qp_QPlogPC16>
    13.033

> <r_qp_QPlogPoct>
    15.877

> <r_qp_QPlogPw>
     4.059

> <r_qp_QPlogPo/w>
     6.372

> <r_qp_QPlogS>
    -8.261

> <r_qp_CIQPlogS>
    -7.139

> <r_qp_QPlogHERG>
    -6.113

> <r_qp_QPPCaco>
   716.307

> <r_qp_QPlogBB>
    -1.271

> <r_qp_QPPMDCK>
   344.929

> <r_qp_QPlogKp>
    -2.334

> <r_qp_IP(eV)>
     9.108

> <r_qp_EA(eV)>
     0.358

> <i_qp_#metab>
11

> <r_qp_QPlogKhsa>
     1.590

> <i_qp_HumanOralAbsorption>
1

> <r_qp_PercentHumanOralAbsorption>
   100.000

> <r_qp_SAfluorine>
     0.000

> <r_qp_SAamideO>
     0.000

> <r_qp_PSA>
    72.764

> <i_qp_#NandO>
4

> <i_qp_RuleOfFive>
1

> <i_qp_RuleOfThree>
2

> <i_qp_#ringatoms>
14

> <i_qp_#in34>
0

> <i_qp_#in56>
14

> <i_qp_#noncon>
1

> <i_qp_#nonHatm>
29

> <r_qp_Jm>
1e-05

$$$$
17.3.1.20.26
                    3D
 Structure written by MMmdl.
 65 67  0  0  1  0            999 V2000
    5.0960    0.8520    1.4960 C   0  0  0  0  0  0
    4.8260    2.0350    0.7780 C   0  0  0  0  0  0
    6.3940    0.7050    2.0410 C   0  0  0  0  0  0
    6.6720   -0.4470    2.7440 O   0  0  0  0  0  0
    7.5950   -0.4020    3.0550 H   0  0  0  0  0  0
    7.3820    1.6760    1.8860 C   0  0  0  0  0  0
    8.3730    1.5460    2.3110 H   0  0  0  0  0  0
    7.1020    2.8390    1.1720 C   0  0  0  0  0  0
    8.1480    3.7160    1.0870 O   0  0  0  0  0  0
    7.9570    4.9030    0.3160 C   0  0  0  0  0  0
    9.2300    5.6910    0.3920 C   0  0  0  0  0  0
    9.5130    5.9470    1.4130 H   0  0  0  0  0  0
   10.0260    6.1120   -0.6120 C   0  0  0  0  0  0
    9.7960    5.8340   -2.0730 C   0  0  0  0  0  0
    8.9830    5.1300   -2.2600 H   0  0  0  0  0  0
   10.6970    5.4000   -2.5200 H   0  0  0  0  0  0
    9.5590    6.7600   -2.6050 H   0  0  0  0  0  0
   11.2840    6.9040   -0.2980 C   0  0  0  0  0  0
   11.1540    8.3850   -0.6690 C   0  0  0  0  0  0
   12.3930    9.1520   -0.2940 C   0  0  0  0  0  0
   13.2200    9.0340   -0.9930 H   0  0  0  0  0  0
   12.5670    9.9560    0.7730 C   0  0  0  0  0  0
   11.5400   10.2080    1.8420 C   0  0  0  0  0  0
   10.6550    9.5740    1.7520 H   0  0  0  0  0  0
   11.2120   11.2520    1.8100 H   0  0  0  0  0  0
   11.9700   10.0120    2.8300 H   0  0  0  0  0  0
   13.8710   10.6800    0.9830 C   0  0  0  0  0  0
   13.7030   11.7620    1.0140 H   0  0  0  0  0  0
   14.5930   10.4800    0.1830 H   0  0  0  0  0  0
   14.3290   10.3710    1.9280 H   0  0  0  0  0  0
   10.2590    8.8170   -0.2100 H   0  0  0  0  0  0
   11.0110    8.4930   -1.7520 H   0  0  0  0  0  0
   12.1330    6.4530   -0.8280 H   0  0  0  0  0  0
   11.5260    6.8200    0.7700 H   0  0  0  0  0  0
    7.1560    5.5090    0.7570 H   0  0  0  0  0  0
    7.6880    4.6420   -0.7110 H   0  0  0  0  0  0
    5.8300    3.0150    0.6240 C   0  0  0  0  0  0
    5.5880    3.9160    0.0670 H   0  0  0  0  0  0
    3.5500    2.2240    0.2250 C   0  0  0  0  0  0
    2.5290    1.2680    0.3680 C   0  0  0  0  0  0
    2.7860    0.0740    1.0600 C   0  0  0  0  0  0
    3.3400    3.1370   -0.3320 H   0  0  0  0  0  0
    4.0580   -0.1160    1.6260 C   0  0  0  0  0  0
    4.3250   -1.2620    2.3410 O   0  0  0  0  0  0
    5.2610   -1.2060    2.6390 H   0  0  0  0  0  0
    1.1960    1.5470   -0.2800 C   0  0  0  0  0  0
    1.2880    1.2210   -1.3180 H   0  0  0  0  0  0
    0.9980    2.6260   -0.3190 H   0  0  0  0  0  0
   -1.2540    1.0490   -0.2230 O   0  0  0  0  0  0
   -1.7220    0.7230   -1.4440 C   0  0  0  0  0  0
   -2.9270    0.7870   -1.6820 O   0  0  0  0  0  0
   -0.7530    0.3650   -2.5240 C   0  0  0  0  0  0
   -1.3120   -0.0530   -3.3680 H   0  0  0  0  0  0
   -0.0460   -0.4010   -2.2140 H   0  0  0  0  0  0
   -0.2440    1.2640   -2.8760 H   0  0  0  0  0  0
    0.0410    0.8460    0.4400 C   0  0  2  0  0  0
   -0.1880    1.5010    1.8220 C   0  0  0  0  0  0
   -1.0550    1.0520    2.3230 H   0  0  0  0  0  0
   -0.4220    2.5660    1.7090 H   0  0  0  0  0  0
    0.3290   -0.6410    0.6210 C   0  0  0  0  0  0
    0.2330   -1.1900   -0.3190 H   0  0  0  0  0  0
   -0.4170   -1.0770    1.2990 H   0  0  0  0  0  0
    1.7060   -0.9500    1.1720 C   0  0  0  0  0  0
    1.9110   -2.0640    1.6520 O   0  0  0  0  0  0
    0.6710    1.4100    2.4920 H   0  0  0  0  0  0
  1  2  2  0  0  0
  1  3  1  0  0  0
  1 43  1  0  0  0
  2 37  1  0  0  0
  2 39  1  0  0  0
  3  4  1  0  0  0
  3  6  2  0  0  0
  4  5  1  0  0  0
  6  7  1  0  0  0
  6  8  1  0  0  0
  8  9  1  0  0  0
  8 37  2  0  0  0
  9 10  1  0  0  0
 10 11  1  0  0  0
 10 35  1  0  0  0
 10 36  1  0  0  0
 11 12  1  0  0  0
 11 13  2  0  0  0
 13 14  1  0  0  0
 13 18  1  0  0  0
 14 15  1  0  0  0
 14 16  1  0  0  0
 14 17  1  0  0  0
 18 19  1  0  0  0
 18 33  1  0  0  0
 18 34  1  0  0  0
 19 20  1  0  0  0
 19 31  1  0  0  0
 19 32  1  0  0  0
 20 21  1  0  0  0
 20 22  2  0  0  0
 22 23  1  0  0  0
 22 27  1  0  0  0
 23 24  1  0  0  0
 23 25  1  0  0  0
 23 26  1  0  0  0
 27 28  1  0  0  0
 27 29  1  0  0  0
 27 30  1  0  0  0
 37 38  1  0  0  0
 39 40  2  0  0  0
 39 42  1  0  0  0
 40 41  1  0  0  0
 40 46  1  0  0  0
 41 43  2  0  0  0
 41 63  1  0  0  0
 43 44  1  0  0  0
 44 45  1  0  0  0
 46 47  1  0  0  0
 46 48  1  0  0  0
 46 56  1  0  0  0
 49 50  1  0  0  0
 49 56  1  0  0  0
 50 51  2  0  0  0
 50 52  1  0  0  0
 52 53  1  0  0  0
 52 54  1  0  0  0
 52 55  1  0  0  0
 56 57  1  0  0  0
 56 60  1  0  0  0
 57 58  1  0  0  0
 57 59  1  0  0  0
 57 65  1  0  0  0
 60 61  1  0  0  0
 60 62  1  0  0  0
 60 63  1  0  0  0
 63 64  2  0  0  0
M  END
> <s_m_entry_id>
9

> <s_m_entry_name>
AfroDb.11

> <i_qp_#stars>
2

> <i_qp_#amine>
0

> <i_qp_#amidine>
0

> <i_qp_#acid>
0

> <i_qp_#amide>
0

> <i_qp_#rotor>
9

> <i_qp_#rtvFG>
1

> <i_qp_CNS>
-2

> <r_qp_mol_MW>
   452.546

> <r_qp_dipole>
    11.398

> <r_qp_SASA>
   842.913

> <r_qp_FOSA>
   514.143

> <r_qp_FISA>
   192.128

> <r_qp_PISA>
   136.642

> <r_qp_WPSA>
     0.000

> <r_qp_volume>
  1509.855

> <r_qp_donorHB>
     1.000

> <r_qp_accptHB>
     5.250

> <r_qp_dip^2/V>
   0.0860420

> <r_qp_ACxDN^.5/SA>
   0.0062280

> <r_qp_glob>
   0.7551020

> <r_qp_QPpolrz>
    49.796

> <r_qp_QPlogPC16>
    15.104

> <r_qp_QPlogPoct>
    21.838

> <r_qp_QPlogPw>
     8.635

> <r_qp_QPlogPo/w>
     5.395

> <r_qp_QPlogS>
    -8.197

> <r_qp_CIQPlogS>
    -6.972

> <r_qp_QPlogHERG>
    -6.146

> <r_qp_QPPCaco>
   149.261

> <r_qp_QPlogBB>
    -2.225

> <r_qp_QPPMDCK>
    63.312

> <r_qp_QPlogKp>
    -3.715

> <r_qp_IP(eV)>
     8.569

> <r_qp_EA(eV)>
     0.949

> <i_qp_#metab>
11

> <r_qp_QPlogKhsa>
     1.300

> <i_qp_HumanOralAbsorption>
1

> <r_qp_PercentHumanOralAbsorption>
    84.487

> <r_qp_SAfluorine>
     0.000

> <r_qp_SAamideO>
     0.000

> <r_qp_PSA>
   107.377

> <i_qp_#NandO>
6

> <i_qp_RuleOfFive>
1

> <i_qp_RuleOfThree>
2

> <i_qp_#ringatoms>
14

> <i_qp_#in34>
0

> <i_qp_#in56>
14

> <i_qp_#noncon>
3

> <i_qp_#nonHatm>
33

> <r_qp_Jm>
1e-06

$$$$
17.3.1.20.27
                    3D
 Structure written by MMmdl.
 49 50  0  0  1  0            999 V2000
    0.6200    1.0920   -0.0150 C   0  0  0  0  0  0
    1.2770    2.2860   -0.2860 O   0  0  0  0  0  0
    2.2140    2.1300   -0.5340 H   0  0  0  0  0  0
   -0.7970    1.2960    0.5210 C   0  0  0  0  0  0
   -1.6430    1.9950   -0.5620 C   0  0  0  0  0  0
   -1.7150    1.3830   -1.4700 H   0  0  0  0  0  0
   -1.2140    2.9630   -0.8500 H   0  0  0  0  0  0
   -2.6640    2.1910   -0.2150 H   0  0  0  0  0  0
   -0.7230    2.1950    1.7760 C   0  0  0  0  0  0
   -0.1250    1.7270    2.5680 H   0  0  0  0  0  0
   -1.7180    2.4000    2.1900 H   0  0  0  0  0  0
   -0.2720    3.1700    1.5540 H   0  0  0  0  0  0
   -1.4740   -0.0190    0.9020 C   0  0  0  0  0  0
   -2.7270    0.1510    1.4740 O   0  0  0  0  0  0
   -3.1950   -0.6970    1.5320 H   0  0  0  0  0  0
   -0.9350   -1.2310    0.6940 C   0  0  0  0  0  0
   -1.5370   -2.5540    1.0810 C   0  0  0  0  0  0
   -2.3680   -2.4600    1.7850 H   0  0  0  0  0  0
   -0.7900   -3.1850    1.5760 H   0  0  0  0  0  0
   -1.9010   -3.0790    0.1930 H   0  0  0  0  0  0
    0.3820   -1.3370    0.0060 C   0  0  0  0  0  0
    0.7710   -2.4300   -0.3890 O   0  0  0  0  0  0
    1.1930   -0.1090   -0.2200 C   0  0  0  0  0  0
    2.5910   -0.3280   -0.7580 C   0  0  0  0  0  0
    3.6800    0.0280    0.2340 C   0  0  0  0  0  0
    2.7020    0.2590   -1.6800 H   0  0  0  0  0  0
    2.7450   -1.3570   -1.1060 H   0  0  0  0  0  0
    4.0630   -1.0170    1.2140 C   0  0  0  0  0  0
    3.5040   -2.1080    1.2190 O   0  0  0  0  0  0
    5.1310   -0.7210    2.1980 C   0  0  0  0  0  0
    5.4350   -1.8270    3.1700 C   0  0  0  0  0  0
    6.2250   -1.5670    3.8800 H   0  0  0  0  0  0
    5.7610   -2.7250    2.6340 H   0  0  0  0  0  0
    4.5420   -2.0750    3.7540 H   0  0  0  0  0  0
    5.7580    0.4640    2.1830 C   0  0  0  0  0  0
    6.7580    0.6950    3.1230 O   0  0  0  0  0  0
    7.1360    1.5810    3.0050 H   0  0  0  0  0  0
    5.4520    1.5900    1.1920 C   0  0  0  0  0  0
    6.7240    1.8780    0.3660 C   0  0  0  0  0  0
    7.0320    0.9980   -0.2110 H   0  0  0  0  0  0
    7.5700    2.1660    1.0010 H   0  0  0  0  0  0
    6.5780    2.7000   -0.3440 H   0  0  0  0  0  0
    5.0290    2.8500    1.9780 C   0  0  0  0  0  0
    4.1280    2.6620    2.5750 H   0  0  0  0  0  0
    4.8110    3.6940    1.3130 H   0  0  0  0  0  0
    5.8130    3.1920    2.6630 H   0  0  0  0  0  0
    4.3180    1.2080    0.2360 C   0  0  0  0  0  0
    3.8840    2.1830   -0.6660 O   0  0  0  0  0  0
    4.5420    2.9020   -0.7100 H   0  0  0  0  0  0
  1  2  1  0  0  0
  1  4  1  0  0  0
  1 23  2  0  0  0
  2  3  1  0  0  0
  4  5  1  0  0  0
  4  9  1  0  0  0
  4 13  1  0  0  0
  5  6  1  0  0  0
  5  7  1  0  0  0
  5  8  1  0  0  0
  9 10  1  0  0  0
  9 11  1  0  0  0
  9 12  1  0  0  0
 13 14  1  0  0  0
 13 16  2  0  0  0
 14 15  1  0  0  0
 16 17  1  0  0  0
 16 21  1  0  0  0
 17 18  1  0  0  0
 17 19  1  0  0  0
 17 20  1  0  0  0
 21 22  2  0  0  0
 21 23  1  0  0  0
 23 24  1  0  0  0
 24 25  1  0  0  0
 24 26  1  0  0  0
 24 27  1  0  0  0
 25 28  1  0  0  0
 25 47  2  0  0  0
 28 29  2  0  0  0
 28 30  1  0  0  0
 30 31  1  0  0  0
 30 35  2  0  0  0
 31 32  1  0  0  0
 31 33  1  0  0  0
 31 34  1  0  0  0
 35 36  1  0  0  0
 35 38  1  0  0  0
 36 37  1  0  0  0
 38 39  1  0  0  0
 38 43  1  0  0  0
 38 47  1  0  0  0
 39 40  1  0  0  0
 39 41  1  0  0  0
 39 42  1  0  0  0
 43 44  1  0  0  0
 43 45  1  0  0  0
 43 46  1  0  0  0
 47 48  1  0  0  0
 48 49  1  0  0  0
M  END
> <s_m_entry_id>
10

> <s_m_entry_name>
AfroDb.12

> <i_qp_#stars>
0

> <i_qp_#amine>
0

> <i_qp_#amidine>
0

> <i_qp_#acid>
0

> <i_qp_#amide>
0

> <i_qp_#rotor>
6

> <i_qp_#rtvFG>
0

> <i_qp_CNS>
-2

> <r_qp_mol_MW>
   348.395

> <r_qp_dipole>
     8.762

> <r_qp_SASA>
   592.290

> <r_qp_FOSA>
   438.928

> <r_qp_FISA>
   144.553

> <r_qp_PISA>
     8.809

> <r_qp_WPSA>
     0.000

> <r_qp_volume>
  1088.267

> <r_qp_donorHB>
     4.000

> <r_qp_accptHB>
     7.000

> <r_qp_dip^2/V>
   0.0705420

> <r_qp_ACxDN^.5/SA>
   0.0236370

> <r_qp_glob>
   0.8638810

> <r_qp_QPpolrz>
    33.630

> <r_qp_QPlogPC16>
    10.366

> <r_qp_QPlogPoct>
    21.263

> <r_qp_QPlogPw>
    13.618

> <r_qp_QPlogPo/w>
     1.845

> <r_qp_QPlogS>
    -3.555

> <r_qp_CIQPlogS>
    -3.976

> <r_qp_QPlogHERG>
    -3.777

> <r_qp_QPPCaco>
   421.794

> <r_qp_QPlogBB>
    -1.089

> <r_qp_QPPMDCK>
   194.594

> <r_qp_QPlogKp>
    -3.577

> <r_qp_IP(eV)>
     9.348

> <r_qp_EA(eV)>
     0.534

> <i_qp_#metab>
7

> <r_qp_QPlogKhsa>
    -0.064

> <i_qp_HumanOralAbsorption>
2

> <r_qp_PercentHumanOralAbsorption>
    84.731

> <r_qp_SAfluorine>
     0.000

> <r_qp_SAamideO>
     0.000

> <r_qp_PSA>
   117.354

> <i_qp_#NandO>
6

> <i_qp_RuleOfFive>
0

> <i_qp_RuleOfThree>
1

> <i_qp_#ringatoms>
12

> <i_qp_#in34>
0

> <i_qp_#in56>
12

> <i_qp_#noncon>
2

> <i_qp_#nonHatm>
25

> <r_qp_Jm>
0.025709

$$$$
17.3.1.20.28
                    3D
 Structure written by MMmdl.
 82 84  0  0  1  0            999 V2000
    1.3980    0.7990    0.9930 C   0  0  0  0  0  0
    0.5720    1.7760    0.5070 O   0  0  0  0  0  0
   -0.7490    1.4320    0.0490 C   0  0  2  0  0  0
   -0.7880    1.5780   -1.4920 C   0  0  0  0  0  0
    0.2160    0.6840   -2.2310 C   0  0  0  0  0  0
    0.0420    0.7860   -3.7210 C   0  0  0  0  0  0
    0.3610    1.7370   -4.1460 H   0  0  0  0  0  0
   -0.4320   -0.1600   -4.5560 C   0  0  0  0  0  0
   -0.9330   -1.5150   -4.1400 C   0  0  0  0  0  0
   -1.0280   -1.6350   -3.0580 H   0  0  0  0  0  0
   -0.2580   -2.2950   -4.5080 H   0  0  0  0  0  0
   -1.9270   -1.6940   -4.5630 H   0  0  0  0  0  0
   -0.5010    0.0960   -6.0380 C   0  0  0  0  0  0
    0.0940   -0.6480   -6.5790 H   0  0  0  0  0  0
   -0.1190    1.0860   -6.3090 H   0  0  0  0  0  0
   -1.5370    0.0340   -6.3870 H   0  0  0  0  0  0
    0.1370   -0.3520   -1.8940 H   0  0  0  0  0  0
    1.2400    0.9970   -1.9950 H   0  0  0  0  0  0
   -0.5640    2.6210   -1.7570 H   0  0  0  0  0  0
   -1.8040    1.3720   -1.8550 H   0  0  0  0  0  0
   -1.6780    2.4860    0.6740 C   0  0  0  0  0  0
   -1.3530    3.4990    0.4090 H   0  0  0  0  0  0
   -1.6510    2.4330    1.7690 H   0  0  0  0  0  0
   -2.7170    2.3630    0.3490 H   0  0  0  0  0  0
   -1.2310    0.0680    0.4770 C   0  0  0  0  0  0
   -2.2820   -0.1680    0.3240 H   0  0  0  0  0  0
   -0.4320   -0.8470    1.0330 C   0  0  0  0  0  0
   -0.8370   -1.7990    1.3540 H   0  0  0  0  0  0
    0.9790   -0.5200    1.2140 C   0  0  0  0  0  0
    1.9300   -1.4670    1.6370 C   0  0  0  0  0  0
    1.5990   -2.7940    1.8170 O   0  0  0  0  0  0
    0.8700   -2.9990    1.2040 H   0  0  0  0  0  0
    3.2700   -1.1140    1.8910 C   0  0  0  0  0  0
    4.2510   -2.1710    2.3460 C   0  0  0  0  0  0
    4.2090   -2.3830    3.8400 C   0  0  0  0  0  0
    5.2670   -1.9160    2.0190 H   0  0  0  0  0  0
    4.0600   -3.1100    1.8110 H   0  0  0  0  0  0
    3.6460    0.2270    1.7260 C   0  0  0  0  0  0
    4.9180    0.6530    2.0060 O   0  0  0  0  0  0
    5.2640    0.1820    2.8070 H   0  0  0  0  0  0
    2.7230    1.1670    1.2610 C   0  0  0  0  0  0
    3.1350    2.5720    1.0920 C   0  0  0  0  0  0
    4.1070    2.8860   -0.0370 C   0  0  0  0  0  0
    3.3630    3.6190   -1.1490 C   0  0  0  0  0  0
    4.0330    3.8370   -1.9880 H   0  0  0  0  0  0
    2.9420    4.5660   -0.7940 H   0  0  0  0  0  0
    2.5330    3.0150   -1.5290 H   0  0  0  0  0  0
    4.5120    1.9530   -0.4450 H   0  0  0  0  0  0
    5.2640    3.7290    0.4910 C   0  0  0  0  0  0
    5.7820    3.2160    1.3080 H   0  0  0  0  0  0
    4.9160    4.6930    0.8780 H   0  0  0  0  0  0
    5.9940    3.9260   -0.3020 H   0  0  0  0  0  0
    2.6580    3.4290    1.8310 O   0  0  0  0  0  0
    3.5180   -3.3540    4.4620 C   0  0  0  0  0  0
    2.6650   -4.1960    3.7630 O   0  0  0  0  0  0
    2.3180   -3.7110    2.9770 H   0  0  0  0  0  0
    3.5600   -3.6140    5.9630 C   0  0  0  0  0  0
    4.1500   -5.0110    6.2260 C   0  0  0  0  0  0
    5.1650   -5.1010    5.8210 H   0  0  0  0  0  0
    3.5400   -5.7990    5.7670 H   0  0  0  0  0  0
    4.2030   -5.2270    7.3000 H   0  0  0  0  0  0
    2.1350   -3.5380    6.5440 C   0  0  0  0  0  0
    1.6750   -2.5600    6.3520 H   0  0  0  0  0  0
    2.1360   -3.6940    7.6300 H   0  0  0  0  0  0
    1.4790   -4.3020    6.1100 H   0  0  0  0  0  0
    4.4110   -2.5940    6.6890 C   0  0  0  0  0  0
    4.4600   -2.6990    7.7740 H   0  0  0  0  0  0
    5.0770   -1.5930    6.1000 C   0  0  0  0  0  0
    5.8240   -0.6640    6.9920 C   0  0  0  0  0  0
    5.7160    0.8360    6.7390 C   0  0  0  0  0  0
    7.0820    1.3950    6.3560 C   0  0  0  0  0  0
    7.0140    2.4650    6.1310 H   0  0  0  0  0  0
    7.4820    0.8880    5.4720 H   0  0  0  0  0  0
    7.8090    1.2640    7.1640 H   0  0  0  0  0  0
    5.0060    1.0270    5.9270 H   0  0  0  0  0  0
    5.1740    1.5240    7.9900 C   0  0  0  0  0  0
    4.2040    1.1030    8.2750 H   0  0  0  0  0  0
    5.0420    2.5970    7.8180 H   0  0  0  0  0  0
    5.8500    1.3990    8.8440 H   0  0  0  0  0  0
    6.4750   -1.1110    7.9350 O   0  0  0  0  0  0
    5.0300   -1.4350    4.6360 C   0  0  0  0  0  0
    5.6320   -0.5300    4.0630 O   0  0  0  0  0  0
  1  2  1  0  0  0
  1 29  2  0  0  0
  1 41  1  0  0  0
  2  3  1  0  0  0
  3  4  1  0  0  0
  3 21  1  0  0  0
  3 25  1  0  0  0
  4  5  1  0  0  0
  4 19  1  0  0  0
  4 20  1  0  0  0
  5  6  1  0  0  0
  5 17  1  0  0  0
  5 18  1  0  0  0
  6  7  1  0  0  0
  6  8  2  0  0  0
  8  9  1  0  0  0
  8 13  1  0  0  0
  9 10  1  0  0  0
  9 11  1  0  0  0
  9 12  1  0  0  0
 13 14  1  0  0  0
 13 15  1  0  0  0
 13 16  1  0  0  0
 21 22  1  0  0  0
 21 23  1  0  0  0
 21 24  1  0  0  0
 25 26  1  0  0  0
 25 27  2  0  0  0
 27 28  1  0  0  0
 27 29  1  0  0  0
 29 30  1  0  0  0
 30 31  1  0  0  0
 30 33  2  0  0  0
 31 32  1  0  0  0
 33 34  1  0  0  0
 33 38  1  0  0  0
 34 35  1  0  0  0
 34 36  1  0  0  0
 34 37  1  0  0  0
 35 54  2  0  0  0
 35 81  1  0  0  0
 38 39  1  0  0  0
 38 41  2  0  0  0
 39 40  1  0  0  0
 41 42  1  0  0  0
 42 43  1  0  0  0
 42 53  2  0  0  0
 43 44  1  0  0  0
 43 48  1  0  0  0
 43 49  1  0  0  0
 44 45  1  0  0  0
 44 46  1  0  0  0
 44 47  1  0  0  0
 49 50  1  0  0  0
 49 51  1  0  0  0
 49 52  1  0  0  0
 54 55  1  0  0  0
 54 57  1  0  0  0
 55 56  1  0  0  0
 57 58  1  0  0  0
 57 62  1  0  0  0
 57 66  1  0  0  0
 58 59  1  0  0  0
 58 60  1  0  0  0
 58 61  1  0  0  0
 62 63  1  0  0  0
 62 64  1  0  0  0
 62 65  1  0  0  0
 66 67  1  0  0  0
 66 68  2  0  0  0
 68 69  1  0  0  0
 68 81  1  0  0  0
 69 70  1  0  0  0
 69 80  2  0  0  0
 70 71  1  0  0  0
 70 75  1  0  0  0
 70 76  1  0  0  0
 71 72  1  0  0  0
 71 73  1  0  0  0
 71 74  1  0  0  0
 76 77  1  0  0  0
 76 78  1  0  0  0
 76 79  1  0  0  0
 81 82  2  0  0  0
M  END
> <s_m_entry_id>
11

> <s_m_entry_name>
AfroDb.13

> <i_qp_#stars>
2

> <i_qp_#amine>
0

> <i_qp_#amidine>
0

> <i_qp_#acid>
0

> <i_qp_#amide>
0

> <i_qp_#rotor>
12

> <i_qp_#rtvFG>
0

> <i_qp_CNS>
-2

> <r_qp_mol_MW>
   550.691

> <r_qp_dipole>
     8.536

> <r_qp_SASA>
   897.047

> <r_qp_FOSA>
   713.632

> <r_qp_FISA>
   105.961

> <r_qp_PISA>
    77.454

> <r_qp_WPSA>
     0.000

> <r_qp_volume>
  1751.082

> <r_qp_donorHB>
     2.000

> <r_qp_accptHB>
     8.000

> <r_qp_dip^2/V>
   0.0416060

> <r_qp_ACxDN^.5/SA>
   0.0126120

> <r_qp_glob>
   0.7832270

> <r_qp_QPpolrz>
    56.959

> <r_qp_QPlogPC16>
    16.246

> <r_qp_QPlogPoct>
    26.302

> <r_qp_QPlogPw>
    11.288

> <r_qp_QPlogPo/w>
     6.140

> <r_qp_QPlogS>
    -7.531

> <r_qp_CIQPlogS>
    -7.979

> <r_qp_QPlogHERG>
    -5.409

> <r_qp_QPPCaco>
   979.662

> <r_qp_QPlogBB>
    -1.311

> <r_qp_QPPMDCK>
   483.843

> <r_qp_QPlogKp>
    -2.047

> <r_qp_IP(eV)>
     8.828

> <r_qp_EA(eV)>
     1.123

> <i_qp_#metab>
9

> <r_qp_QPlogKhsa>
     1.229

> <i_qp_HumanOralAbsorption>
1

> <r_qp_PercentHumanOralAbsorption>
    90.515

> <r_qp_SAfluorine>
     0.000

> <r_qp_SAamideO>
     0.000

> <r_qp_PSA>
   113.302

> <i_qp_#NandO>
7

> <i_qp_RuleOfFive>
2

> <i_qp_RuleOfThree>
2

> <i_qp_#ringatoms>
16

> <i_qp_#in34>
0

> <i_qp_#in56>
16

> <i_qp_#noncon>
2

> <i_qp_#nonHatm>
40

> <r_qp_Jm>
0.000145

$$$$
17.3.1.20.29
                    3D
 Structure written by MMmdl.
 52 54  0  0  1  0            999 V2000
    1.2000    0.7290    0.1390 C   0  0  0  0  0  0
   -0.0090    1.4080   -0.0840 C   0  0  0  0  0  0
   -0.0170    2.4880   -0.2110 H   0  0  0  0  0  0
   -1.2080    0.7070   -0.1450 C   0  0  0  0  0  0
   -2.4830    1.4310   -0.3870 O   0  0  0  0  0  0
   -2.2040    2.9060   -0.5300 C   0  0  0  0  0  0
   -3.4970    3.6410   -0.7760 C   0  0  0  0  0  0
   -4.4730    3.1820   -0.8390 H   0  0  0  0  0  0
   -3.2180    5.1160   -0.9200 C   0  0  0  0  0  0
   -1.8790    5.7460   -0.8330 C   0  0  0  0  0  0
   -1.1260    4.9760   -0.6490 H   0  0  0  0  0  0
   -1.8690    6.4690   -0.0140 H   0  0  0  0  0  0
   -1.6560    6.2570   -1.7730 H   0  0  0  0  0  0
   -4.5120    5.8510   -1.1650 C   0  0  0  0  0  0
   -4.3090    6.9200   -1.2700 H   0  0  0  0  0  0
   -5.1880    5.6890   -0.3220 H   0  0  0  0  0  0
   -4.9750    5.4770   -2.0820 H   0  0  0  0  0  0
   -1.5270    3.0680   -1.3730 H   0  0  0  0  0  0
   -1.7400    3.2800    0.3860 H   0  0  0  0  0  0
   -1.2110   -0.6760    0.0160 C   0  0  0  0  0  0
   -2.1560   -1.2070   -0.0480 H   0  0  0  0  0  0
   -0.0100   -1.3590    0.2510 C   0  0  0  0  0  0
   -0.0580   -2.7230    0.3680 O   0  0  0  0  0  0
   -0.9770   -3.0240    0.3180 H   0  0  0  0  0  0
    1.2150   -0.6730    0.3370 C   0  0  0  0  0  0
    2.5240   -1.3180    0.6180 C   0  0  0  0  0  0
    2.4850   -2.5740    1.1960 O   0  0  0  0  0  0
    3.4190   -2.8920    1.2580 H   0  0  0  0  0  0
    3.6760   -0.6840    0.3210 C   0  0  0  0  0  0
    4.9250   -2.5460    1.0420 O   0  0  0  0  0  0
    6.9430   -1.3870   -0.1800 H   0  0  0  0  0  0
    3.6960    0.6980   -0.2660 C   0  0  0  0  0  0
    2.4840    1.5170    0.2240 C   0  0  0  0  0  0
    2.5480    2.5320    0.5850 H   0  0  0  0  0  0
    4.9590   -1.3980    0.5870 C   0  0  0  0  0  0
    6.2910   -0.7060    0.3800 C   0  0  0  0  0  0
    6.7060   -0.6070    1.3920 H   0  0  0  0  0  0
    6.2510    0.6710   -0.2940 C   0  0  2  0  0  0
    6.4410    0.6560   -1.7400 O   0  0  0  0  0  0
    5.9550   -0.3000   -2.5700 C   0  0  0  0  0  0
    6.3440    0.0150   -3.9820 C   0  0  0  0  0  0
    5.9520   -0.7590   -4.6480 H   0  0  0  0  0  0
    7.4340    0.0310   -4.0720 H   0  0  0  0  0  0
    5.2970   -1.2750   -2.2450 O   0  0  0  0  0  0
    7.4690    1.4810    0.1990 C   0  0  0  0  0  0
    7.5070    2.4650   -0.2840 H   0  0  0  0  0  0
    8.4030    0.9720   -0.0630 H   0  0  0  0  0  0
    7.4500    1.6330    1.2840 H   0  0  0  0  0  0
    4.9830    1.4580    0.0620 C   0  0  0  0  0  0
    5.9190    0.9770   -4.2790 H   0  0  0  0  0  0
    5.0060    2.3931   -0.4976 H   0  0  0  0  0  0
    5.0162    1.6734    1.1300 H   0  0  0  0  0  0
  1  2  2  0  0  0
  1 25  1  0  0  0
  1 33  1  0  0  0
  2  3  1  0  0  0
  2  4  1  0  0  0
  4  5  1  0  0  0
  4 20  2  0  0  0
  5  6  1  0  0  0
  6  7  1  0  0  0
  6 18  1  0  0  0
  6 19  1  0  0  0
  7  8  1  0  0  0
  7  9  2  0  0  0
  9 10  1  0  0  0
  9 14  1  0  0  0
 10 11  1  0  0  0
 10 12  1  0  0  0
 10 13  1  0  0  0
 14 15  1  0  0  0
 14 16  1  0  0  0
 14 17  1  0  0  0
 20 21  1  0  0  0
 20 22  1  0  0  0
 22 23  1  0  0  0
 22 25  2  0  0  0
 23 24  1  0  0  0
 25 26  1  0  0  0
 26 27  1  0  0  0
 26 29  2  0  0  0
 27 28  1  0  0  0
 29 32  1  0  0  0
 29 35  1  0  0  0
 30 35  2  0  0  0
 31 36  1  0  0  0
 32 33  2  0  0  0
 32 49  1  0  0  0
 33 34  1  0  0  0
 35 36  1  0  0  0
 36 37  1  0  0  0
 36 38  1  0  0  0
 38 39  1  0  0  0
 38 45  1  0  0  0
 38 49  1  0  0  0
 39 40  1  0  0  0
 40 41  1  0  0  0
 40 44  2  0  0  0
 41 42  1  0  0  0
 41 43  1  0  0  0
 41 50  1  0  0  0
 45 46  1  0  0  0
 45 47  1  0  0  0
 45 48  1  0  0  0
 49 51  1  0  0  0
 49 52  1  0  0  0
M  END
> <s_m_entry_id>
12

> <s_m_entry_name>
AfroDb.14

> <i_qp_#stars>
0

> <i_qp_#amine>
0

> <i_qp_#amidine>
0

> <i_qp_#acid>
0

> <i_qp_#amide>
0

> <i_qp_#rotor>
6

> <i_qp_#rtvFG>
1

> <i_qp_CNS>
-2

> <r_qp_mol_MW>
   384.428

> <r_qp_dipole>
     8.074

> <r_qp_SASA>
   690.383

> <r_qp_FOSA>
   414.955

> <r_qp_FISA>
   144.151

> <r_qp_PISA>
   131.277

> <r_qp_WPSA>
     0.000

> <r_qp_volume>
  1225.203

> <r_qp_donorHB>
     1.000

> <r_qp_accptHB>
     5.250

> <r_qp_dip^2/V>
   0.0532140

> <r_qp_ACxDN^.5/SA>
   0.0076050

> <r_qp_glob>
   0.8020730

> <r_qp_QPpolrz>
    40.280

> <r_qp_QPlogPC16>
    11.796

> <r_qp_QPlogPoct>
    18.052

> <r_qp_QPlogPw>
     8.566

> <r_qp_QPlogPo/w>
     3.925

> <r_qp_QPlogS>
    -5.933

> <r_qp_CIQPlogS>
    -5.576

> <r_qp_QPlogHERG>
    -5.361

> <r_qp_QPPCaco>
   425.520

> <r_qp_QPlogBB>
    -1.292

> <r_qp_QPPMDCK>
   196.452

> <r_qp_QPlogKp>
    -3.138

> <r_qp_IP(eV)>
     8.286

> <r_qp_EA(eV)>
     0.962

> <i_qp_#metab>
8

> <r_qp_QPlogKhsa>
     0.661

> <i_qp_HumanOralAbsorption>
3

> <r_qp_PercentHumanOralAbsorption>
    96.980

> <r_qp_SAfluorine>
     0.000

> <r_qp_SAamideO>
     0.000

> <r_qp_PSA>
    99.769

> <i_qp_#NandO>
6

> <i_qp_RuleOfFive>
0

> <i_qp_RuleOfThree>
2

> <i_qp_#ringatoms>
14

> <i_qp_#in34>
0

> <i_qp_#in56>
14

> <i_qp_#noncon>
3

> <i_qp_#nonHatm>
28

> <r_qp_Jm>
0.000327

$$$$
17.3.1.21.30
                    3D
 Structure written by MMmdl.
 94100  0  0  1  0            999 V2000
    1.1150    0.7630    0.7450 C   0  0  2  0  0  0
    1.9990    1.3820    0.9450 H   0  0  0  0  0  0
   -0.6900   -0.4780    2.0370 N   0  0  0  0  0  0
   -1.5530   -0.1300    3.1630 C   0  0  0  0  0  0
   -2.4490   -0.7600    3.1730 H   0  0  0  0  0  0
   -1.8690    0.9190    3.1350 H   0  0  0  0  0  0
   -1.0360   -0.3100    4.1120 H   0  0  0  0  0  0
    0.0390    1.6250    0.1260 C   0  0  0  0  0  0
   -1.2490    1.0740    0.1480 C   0  0  0  0  0  0
   -1.3740   -0.3240    0.7320 C   0  0  1  0  0  0
   -2.4450   -0.5220    0.8800 H   0  0  0  0  0  0
    1.9800    0.1060   -1.0850 H   0  0  0  0  0  0
   -0.8390   -1.3800   -0.2440 C   0  0  0  0  0  0
    0.5040   -1.3900   -0.7030 C   0  0  0  0  0  0
    1.5320   -0.3760   -0.2070 C   0  0  0  0  0  0
    0.5960    0.2420    2.1030 C   0  0  0  0  0  0
    1.3420   -0.4220    2.5570 H   0  0  0  0  0  0
    0.5100    1.1100    2.7730 H   0  0  0  0  0  0
    2.3270   -0.9420    0.2980 H   0  0  0  0  0  0
   -1.7340   -2.3880   -0.6640 C   0  0  0  0  0  0
   -2.7470   -2.3670   -0.2730 H   0  0  0  0  0  0
   -1.3380   -3.4000   -1.5360 C   0  0  0  0  0  0
   -2.1420   -4.4390   -1.9300 O   0  0  0  0  0  0
   -3.4240   -4.5550   -1.3260 C   0  0  0  0  0  0
   -3.3430   -4.6560   -0.2380 H   0  0  0  0  0  0
   -3.8920   -5.4660   -1.7100 H   0  0  0  0  0  0
   -4.0650   -3.7120   -1.6000 H   0  0  0  0  0  0
   -0.0290   -3.3770   -2.0430 C   0  0  0  0  0  0
    0.4210   -4.3720   -2.8860 O   0  0  0  0  0  0
   -0.2440   -4.3370   -4.1510 C   0  0  0  0  0  0
   -1.1180   -4.9950   -4.1410 H   0  0  0  0  0  0
    0.4500   -4.7260   -4.9030 H   0  0  0  0  0  0
   -0.5330   -3.3230   -4.4520 H   0  0  0  0  0  0
    0.9050   -2.3920   -1.6360 C   0  0  0  0  0  0
    2.3220   -2.4430   -2.2040 C   0  0  0  0  0  0
    2.4620   -2.1860   -3.6960 C   0  0  0  0  0  0
    2.7250   -3.4350   -1.9550 H   0  0  0  0  0  0
    3.0020   -1.7520   -1.6970 H   0  0  0  0  0  0
    0.2710    2.8790   -0.4470 C   0  0  0  0  0  0
    1.2860    3.2610   -0.4560 H   0  0  0  0  0  0
   -0.7940    3.6070   -0.9930 C   0  0  0  0  0  0
   -0.6560    4.8260   -1.6060 O   0  0  0  0  0  0
    0.6640    5.3020   -1.8380 C   0  0  0  0  0  0
    0.5870    6.2360   -2.4030 H   0  0  0  0  0  0
    1.2420    4.5940   -2.4410 H   0  0  0  0  0  0
    1.1710    5.5260   -0.8940 H   0  0  0  0  0  0
   -2.0940    3.0650   -0.9320 C   0  0  0  0  0  0
   -3.2190    3.6700   -1.4390 O   0  0  0  0  0  0
   -3.4020    5.0130   -0.9970 C   0  0  0  0  0  0
   -4.4790    5.2010   -0.9460 H   0  0  0  0  0  0
   -2.9810    5.7120   -1.7260 H   0  0  0  0  0  0
   -2.9850    5.1930    0.0010 H   0  0  0  0  0  0
   -2.3140    1.7910   -0.3930 C   0  0  0  0  0  0
   -3.3170    1.3740   -0.3970 H   0  0  0  0  0  0
    3.1380   -3.1350   -4.4890 C   0  0  0  0  0  0
    3.5110   -4.0390   -4.0100 H   0  0  0  0  0  0
    3.3340   -2.9560   -5.8740 C   0  0  0  0  0  0
    2.7860   -1.8130   -6.4730 C   0  0  0  0  0  0
    2.1450   -0.8410   -5.6910 C   0  0  0  0  0  0
    1.7870    0.0690   -6.1650 H   0  0  0  0  0  0
    1.9760   -1.0280   -4.3170 C   0  0  0  0  0  0
    1.3960   -0.0590   -3.5400 O   0  0  0  0  0  0
    0.1140    0.3520   -4.0140 C   0  0  0  0  0  0
   -0.4100    0.8340   -3.1840 H   0  0  0  0  0  0
   -0.4920   -0.4980   -4.3450 H   0  0  0  0  0  0
    0.2180    1.0900   -4.8160 H   0  0  0  0  0  0
    4.0630   -4.0290   -6.7080 C   0  0  2  0  0  0
    3.4130   -4.9120   -6.6400 H   0  0  0  0  0  0
    5.4780   -4.3220   -6.1020 C   0  0  0  0  0  0
    5.8460   -5.7920   -5.9970 C   0  0  0  0  0  0
    5.5820   -3.9130   -5.0880 H   0  0  0  0  0  0
    6.2340   -3.7730   -6.6780 H   0  0  0  0  0  0
    4.2110   -3.6760   -8.1540 N   0  0  0  0  0  0
    4.4580   -4.8600   -8.9820 C   0  0  0  0  0  0
    5.4050   -5.3380   -8.7260 H   0  0  0  0  0  0
    4.5480   -4.5790  -10.0380 H   0  0  0  0  0  0
    3.6550   -5.6000   -8.8940 H   0  0  0  0  0  0
    3.0390   -2.9570   -8.6670 C   0  0  0  0  0  0
    2.1260   -3.5560   -8.5470 H   0  0  0  0  0  0
    3.1570   -2.7550   -9.7390 H   0  0  0  0  0  0
    2.9060   -1.6130   -7.9570 C   0  0  0  0  0  0
    2.0160   -1.1000   -8.3420 H   0  0  0  0  0  0
    3.7760   -0.9780   -8.1640 H   0  0  0  0  0  0
    5.0260   -6.6700   -5.2680 C   0  0  0  0  0  0
    4.1200   -6.3120   -4.7870 H   0  0  0  0  0  0
    5.3560   -8.0220   -5.1370 C   0  0  0  0  0  0
    4.7060   -8.6840   -4.5720 H   0  0  0  0  0  0
    6.5170   -8.5170   -5.7240 C   0  0  0  0  0  0
    6.7740   -9.5680   -5.6200 H   0  0  0  0  0  0
    7.3540   -7.6600   -6.4370 C   0  0  0  0  0  0
    8.2590   -8.0610   -6.8820 H   0  0  0  0  0  0
    7.0200   -6.3090   -6.5650 C   0  0  0  0  0  0
    7.8520   -5.4750   -7.2610 O   0  0  0  0  0  0
    8.6110   -5.9840   -7.5900 H   0  0  0  0  0  0
  1  2  1  0  0  0
  1  8  1  0  0  0
  1 15  1  0  0  0
  1 16  1  0  0  0
  3  4  1  0  0  0
  3 10  1  0  0  0
  3 16  1  0  0  0
  4  5  1  0  0  0
  4  6  1  0  0  0
  4  7  1  0  0  0
  8  9  2  0  0  0
  8 39  1  0  0  0
  9 10  1  0  0  0
  9 53  1  0  0  0
 10 11  1  0  0  0
 10 13  1  0  0  0
 12 15  1  0  0  0
 13 14  2  0  0  0
 13 20  1  0  0  0
 14 15  1  0  0  0
 14 34  1  0  0  0
 15 19  1  0  0  0
 16 17  1  0  0  0
 16 18  1  0  0  0
 20 21  1  0  0  0
 20 22  2  0  0  0
 22 23  1  0  0  0
 22 28  1  0  0  0
 23 24  1  0  0  0
 24 25  1  0  0  0
 24 26  1  0  0  0
 24 27  1  0  0  0
 28 29  1  0  0  0
 28 34  2  0  0  0
 29 30  1  0  0  0
 30 31  1  0  0  0
 30 32  1  0  0  0
 30 33  1  0  0  0
 34 35  1  0  0  0
 35 36  1  0  0  0
 35 37  1  0  0  0
 35 38  1  0  0  0
 36 55  2  0  0  0
 36 61  1  0  0  0
 39 40  1  0  0  0
 39 41  2  0  0  0
 41 42  1  0  0  0
 41 47  1  0  0  0
 42 43  1  0  0  0
 43 44  1  0  0  0
 43 45  1  0  0  0
 43 46  1  0  0  0
 47 48  1  0  0  0
 47 53  2  0  0  0
 48 49  1  0  0  0
 49 50  1  0  0  0
 49 51  1  0  0  0
 49 52  1  0  0  0
 53 54  1  0  0  0
 55 56  1  0  0  0
 55 57  1  0  0  0
 57 58  2  0  0  0
 57 67  1  0  0  0
 58 59  1  0  0  0
 58 81  1  0  0  0
 59 60  1  0  0  0
 59 61  2  0  0  0
 61 62  1  0  0  0
 62 63  1  0  0  0
 63 64  1  0  0  0
 63 65  1  0  0  0
 63 66  1  0  0  0
 67 68  1  0  0  0
 67 69  1  0  0  0
 67 73  1  0  0  0
 69 70  1  0  0  0
 69 71  1  0  0  0
 69 72  1  0  0  0
 70 84  2  0  0  0
 70 92  1  0  0  0
 73 74  1  0  0  0
 73 78  1  0  0  0
 74 75  1  0  0  0
 74 76  1  0  0  0
 74 77  1  0  0  0
 78 79  1  0  0  0
 78 80  1  0  0  0
 78 81  1  0  0  0
 81 82  1  0  0  0
 81 83  1  0  0  0
 84 85  1  0  0  0
 84 86  1  0  0  0
 86 87  1  0  0  0
 86 88  2  0  0  0
 88 89  1  0  0  0
 88 90  1  0  0  0
 90 91  1  0  0  0
 90 92  2  0  0  0
 92 93  1  0  0  0
 93 94  1  0  0  0
M  END
> <s_m_entry_id>
13

> <s_m_entry_name>
AfroDb.15

> <i_qp_#stars>
4

> <i_qp_#amine>
2

> <i_qp_#amidine>
0

> <i_qp_#acid>
0

> <i_qp_#amide>
0

> <i_qp_#rotor>
10

> <i_qp_#rtvFG>
0

> <i_qp_CNS>
1

> <r_qp_mol_MW>
   650.813

> <r_qp_dipole>
     1.153

> <r_qp_SASA>
   945.788

> <r_qp_FOSA>
   670.699

> <r_qp_FISA>
    45.313

> <r_qp_PISA>
   229.777

> <r_qp_WPSA>
     0.000

> <r_qp_volume>
  1926.434

> <r_qp_donorHB>
     1.000

> <r_qp_accptHB>
     8.500

> <r_qp_dip^2/V>
   0.0006910

> <r_qp_ACxDN^.5/SA>
   0.0089870

> <r_qp_glob>
   0.7916630

> <r_qp_QPpolrz>
    66.715

> <r_qp_QPlogPC16>
    18.073

> <r_qp_QPlogPoct>
    28.122

> <r_qp_QPlogPw>
    11.498

> <r_qp_QPlogPo/w>
     6.724

> <r_qp_QPlogS>
    -6.119

> <r_qp_CIQPlogS>
    -8.434

> <r_qp_QPlogHERG>
    -7.451

> <r_qp_QPPCaco>
   229.087

> <r_qp_QPlogBB>
     0.276

> <r_qp_QPPMDCK>
   123.125

> <r_qp_QPlogKp>
    -4.710

> <r_qp_IP(eV)>
     8.618

> <r_qp_EA(eV)>
    -0.116

> <i_qp_#metab>
15

> <r_qp_QPlogKhsa>
     1.717

> <i_qp_HumanOralAbsorption>
1

> <r_qp_PercentHumanOralAbsorption>
    82.638

> <r_qp_SAfluorine>
     0.000

> <r_qp_SAamideO>
     0.000

> <r_qp_PSA>
    62.944

> <i_qp_#NandO>
8

> <i_qp_RuleOfFive>
2

> <i_qp_RuleOfThree>
2

> <i_qp_#ringatoms>
33

> <i_qp_#in34>
0

> <i_qp_#in56>
32

> <i_qp_#noncon>
7

> <i_qp_#nonHatm>
48

> <r_qp_Jm>
1e-05

$$$$
17.3.1.21.31
                    3D
 Structure written by MMmdl.
 94100  0  0  1  0            999 V2000
    1.1720    0.6880    0.8640 C   0  0  2  0  0  0
    2.0700    1.2850    1.0740 H   0  0  0  0  0  0
   -0.6690   -0.5200    2.1350 N   0  0  0  0  0  0
   -1.5300   -0.1600    3.2590 C   0  0  0  0  0  0
   -2.4400   -0.7690    3.2590 H   0  0  0  0  0  0
   -1.8210    0.8960    3.2380 H   0  0  0  0  0  0
   -1.0230   -0.3610    4.2100 H   0  0  0  0  0  0
    0.1200    1.5800    0.2460 C   0  0  0  0  0  0
   -1.1790    1.0600    0.2540 C   0  0  0  0  0  0
   -1.3420   -0.3390    0.8280 C   0  0  1  0  0  0
   -2.4180   -0.5120    0.9680 H   0  0  0  0  0  0
    2.0340    0.0270   -0.9650 H   0  0  0  0  0  0
   -0.8270   -1.3990   -0.1540 C   0  0  0  0  0  0
    0.5170   -1.4350   -0.6080 C   0  0  0  0  0  0
    1.5680   -0.4510   -0.0960 C   0  0  0  0  0  0
    0.6330    0.1680    2.2150 C   0  0  0  0  0  0
    1.3600   -0.5160    2.6670 H   0  0  0  0  0  0
    0.5640    1.0330    2.8920 H   0  0  0  0  0  0
    2.3440   -1.0420    0.4080 H   0  0  0  0  0  0
   -1.7430   -2.3800   -0.5900 C   0  0  0  0  0  0
   -2.7570   -2.3400   -0.2030 H   0  0  0  0  0  0
   -1.3680   -3.3900   -1.4730 C   0  0  0  0  0  0
   -2.1940   -4.4040   -1.8830 O   0  0  0  0  0  0
   -3.4680   -4.5160   -1.2620 C   0  0  0  0  0  0
   -3.3730   -4.6330   -0.1770 H   0  0  0  0  0  0
   -3.9510   -5.4170   -1.6520 H   0  0  0  0  0  0
   -4.1050   -3.6620   -1.5160 H   0  0  0  0  0  0
   -0.0580   -3.3890   -1.9770 C   0  0  0  0  0  0
    0.3720   -4.3810   -2.8350 O   0  0  0  0  0  0
   -0.2920   -4.3170   -4.0990 C   0  0  0  0  0  0
   -1.1760   -4.9610   -4.0970 H   0  0  0  0  0  0
    0.3950   -4.7050   -4.8570 H   0  0  0  0  0  0
   -0.5660   -3.2940   -4.3840 H   0  0  0  0  0  0
    0.8980   -2.4320   -1.5550 C   0  0  0  0  0  0
    2.3120   -2.5040   -2.1260 C   0  0  0  0  0  0
    2.4550   -2.2160   -3.6110 C   0  0  0  0  0  0
    2.6920   -3.5100   -1.9000 H   0  0  0  0  0  0
    3.0090   -1.8410   -1.6040 H   0  0  0  0  0  0
    0.3770    2.8310   -0.3110 C   0  0  0  0  0  0
    1.3920    3.2160   -0.3100 H   0  0  0  0  0  0
   -0.6780    3.5750   -0.8570 C   0  0  0  0  0  0
   -0.3890    4.8020   -1.3920 O   0  0  0  0  0  0
    0.5720    4.9400   -1.3730 H   0  0  0  0  0  0
   -1.9870    3.0700   -0.8540 C   0  0  0  0  0  0
   -3.1270    3.6520   -1.3420 O   0  0  0  0  0  0
   -3.0340    4.9460   -1.9170 C   0  0  0  0  0  0
   -4.0410    5.2410   -2.2300 H   0  0  0  0  0  0
   -2.4070    4.9390   -2.8140 H   0  0  0  0  0  0
   -2.6960    5.6850   -1.1840 H   0  0  0  0  0  0
   -2.2240    1.8020   -0.2990 C   0  0  0  0  0  0
   -3.2340    1.3990   -0.3080 H   0  0  0  0  0  0
    3.1150   -3.1590   -4.4240 C   0  0  0  0  0  0
    3.4730   -4.0790   -3.9640 H   0  0  0  0  0  0
    3.3180   -2.9530   -5.8030 C   0  0  0  0  0  0
    2.7920   -1.7880   -6.3800 C   0  0  0  0  0  0
    2.1650   -0.8230   -5.5790 C   0  0  0  0  0  0
    1.8230    0.1030   -6.0330 H   0  0  0  0  0  0
    1.9890   -1.0370   -4.2090 C   0  0  0  0  0  0
    1.4210   -0.0750   -3.4170 O   0  0  0  0  0  0
    0.1380    0.3450   -3.8780 C   0  0  0  0  0  0
   -0.3790    0.8210   -3.0400 H   0  0  0  0  0  0
   -0.4740   -0.5010   -4.2130 H   0  0  0  0  0  0
    0.2380    1.0890   -4.6730 H   0  0  0  0  0  0
    4.0410   -4.0160   -6.6540 C   0  0  2  0  0  0
    3.3900   -4.9000   -6.5920 H   0  0  0  0  0  0
    5.4570   -4.3100   -6.0540 C   0  0  0  0  0  0
    5.8470   -5.7800   -6.0000 C   0  0  0  0  0  0
    5.5510   -3.9410   -5.0240 H   0  0  0  0  0  0
    6.2040   -3.7220   -6.6010 H   0  0  0  0  0  0
    4.1850   -3.6470   -8.0970 N   0  0  0  0  0  0
    4.3980   -4.8260   -8.9420 C   0  0  0  0  0  0
    5.3330   -5.3330   -8.6980 H   0  0  0  0  0  0
    4.4900   -4.5330   -9.9940 H   0  0  0  0  0  0
    3.5760   -5.5460   -8.8610 H   0  0  0  0  0  0
    3.0270   -2.8940   -8.5930 C   0  0  0  0  0  0
    2.1020   -3.4760   -8.4820 H   0  0  0  0  0  0
    3.1480   -2.6750   -9.6620 H   0  0  0  0  0  0
    2.9220   -1.5610   -7.8590 C   0  0  0  0  0  0
    2.0460   -1.0210   -8.2360 H   0  0  0  0  0  0
    3.8070   -0.9420   -8.0510 H   0  0  0  0  0  0
    5.0350   -6.6780   -5.2820 C   0  0  0  0  0  0
    4.1340   -6.3310   -4.7820 H   0  0  0  0  0  0
    5.3660   -8.0290   -5.1890 C   0  0  0  0  0  0
    4.7240   -8.7070   -4.6330 H   0  0  0  0  0  0
    6.5200   -8.5020   -5.8010 C   0  0  0  0  0  0
    6.7810   -9.5540   -5.7280 H   0  0  0  0  0  0
    7.3480   -7.6250   -6.5040 C   0  0  0  0  0  0
    8.2430   -8.0360   -6.9580 H   0  0  0  0  0  0
    7.0260   -6.2650   -6.6050 C   0  0  0  0  0  0
    7.7920   -5.3410   -7.2690 O   0  0  0  0  0  0
    8.9590   -5.8030   -7.9360 C   0  0  0  0  0  0
    9.4260   -4.9420   -8.4250 H   0  0  0  0  0  0
    8.7080   -6.5310   -8.7140 H   0  0  0  0  0  0
    9.6830   -6.2130   -7.2250 H   0  0  0  0  0  0
  1  2  1  0  0  0
  1  8  1  0  0  0
  1 15  1  0  0  0
  1 16  1  0  0  0
  3  4  1  0  0  0
  3 10  1  0  0  0
  3 16  1  0  0  0
  4  5  1  0  0  0
  4  6  1  0  0  0
  4  7  1  0  0  0
  8  9  2  0  0  0
  8 39  1  0  0  0
  9 10  1  0  0  0
  9 50  1  0  0  0
 10 11  1  0  0  0
 10 13  1  0  0  0
 12 15  1  0  0  0
 13 14  2  0  0  0
 13 20  1  0  0  0
 14 15  1  0  0  0
 14 34  1  0  0  0
 15 19  1  0  0  0
 16 17  1  0  0  0
 16 18  1  0  0  0
 20 21  1  0  0  0
 20 22  2  0  0  0
 22 23  1  0  0  0
 22 28  1  0  0  0
 23 24  1  0  0  0
 24 25  1  0  0  0
 24 26  1  0  0  0
 24 27  1  0  0  0
 28 29  1  0  0  0
 28 34  2  0  0  0
 29 30  1  0  0  0
 30 31  1  0  0  0
 30 32  1  0  0  0
 30 33  1  0  0  0
 34 35  1  0  0  0
 35 36  1  0  0  0
 35 37  1  0  0  0
 35 38  1  0  0  0
 36 52  2  0  0  0
 36 58  1  0  0  0
 39 40  1  0  0  0
 39 41  2  0  0  0
 41 42  1  0  0  0
 41 44  1  0  0  0
 42 43  1  0  0  0
 44 45  1  0  0  0
 44 50  2  0  0  0
 45 46  1  0  0  0
 46 47  1  0  0  0
 46 48  1  0  0  0
 46 49  1  0  0  0
 50 51  1  0  0  0
 52 53  1  0  0  0
 52 54  1  0  0  0
 54 55  2  0  0  0
 54 64  1  0  0  0
 55 56  1  0  0  0
 55 78  1  0  0  0
 56 57  1  0  0  0
 56 58  2  0  0  0
 58 59  1  0  0  0
 59 60  1  0  0  0
 60 61  1  0  0  0
 60 62  1  0  0  0
 60 63  1  0  0  0
 64 65  1  0  0  0
 64 66  1  0  0  0
 64 70  1  0  0  0
 66 67  1  0  0  0
 66 68  1  0  0  0
 66 69  1  0  0  0
 67 81  2  0  0  0
 67 89  1  0  0  0
 70 71  1  0  0  0
 70 75  1  0  0  0
 71 72  1  0  0  0
 71 73  1  0  0  0
 71 74  1  0  0  0
 75 76  1  0  0  0
 75 77  1  0  0  0
 75 78  1  0  0  0
 78 79  1  0  0  0
 78 80  1  0  0  0
 81 82  1  0  0  0
 81 83  1  0  0  0
 83 84  1  0  0  0
 83 85  2  0  0  0
 85 86  1  0  0  0
 85 87  1  0  0  0
 87 88  1  0  0  0
 87 89  2  0  0  0
 89 90  1  0  0  0
 90 91  1  0  0  0
 91 92  1  0  0  0
 91 93  1  0  0  0
 91 94  1  0  0  0
M  END
> <s_m_entry_id>
14

> <s_m_entry_name>
AfroDb.16

> <i_qp_#stars>
4

> <i_qp_#amine>
2

> <i_qp_#amidine>
0

> <i_qp_#acid>
0

> <i_qp_#amide>
0

> <i_qp_#rotor>
10

> <i_qp_#rtvFG>
0

> <i_qp_CNS>
1

> <r_qp_mol_MW>
   650.813

> <r_qp_dipole>
     1.528

> <r_qp_SASA>
   961.274

> <r_qp_FOSA>
   683.808

> <r_qp_FISA>
    40.408

> <r_qp_PISA>
   237.058

> <r_qp_WPSA>
     0.000

> <r_qp_volume>
  1932.252

> <r_qp_donorHB>
     1.000

> <r_qp_accptHB>
     8.500

> <r_qp_dip^2/V>
   0.0012080

> <r_qp_ACxDN^.5/SA>
   0.0088420

> <r_qp_glob>
   0.7804780

> <r_qp_QPpolrz>
    67.018

> <r_qp_QPlogPC16>
    18.258

> <r_qp_QPlogPoct>
    28.158

> <r_qp_QPlogPw>
    11.551

> <r_qp_QPlogPo/w>
     6.798

> <r_qp_QPlogS>
    -6.398

> <r_qp_CIQPlogS>
    -8.434

> <r_qp_QPlogHERG>
    -7.667

> <r_qp_QPPCaco>
   254.984

> <r_qp_QPlogBB>
     0.316

> <r_qp_QPPMDCK>
   138.236

> <r_qp_QPlogKp>
    -4.594

> <r_qp_IP(eV)>
     8.618

> <r_qp_EA(eV)>
    -0.123

> <i_qp_#metab>
15

> <r_qp_QPlogKhsa>
     1.728

> <i_qp_HumanOralAbsorption>
1

> <r_qp_PercentHumanOralAbsorption>
    83.904

> <r_qp_SAfluorine>
     0.000

> <r_qp_SAamideO>
     0.000

> <r_qp_PSA>
    60.789

> <i_qp_#NandO>
8

> <i_qp_RuleOfFive>
2

> <i_qp_RuleOfThree>
2

> <i_qp_#ringatoms>
33

> <i_qp_#in34>
0

> <i_qp_#in56>
32

> <i_qp_#noncon>
7

> <i_qp_#nonHatm>
48

> <r_qp_Jm>
7e-06

$$$$
17.3.1.21.32
                    3D
 Structure written by MMmdl.
 97103  0  0  1  0            999 V2000
    1.1850    0.6550    0.9600 C   0  0  2  0  0  0
    2.0880    1.2380    1.1820 H   0  0  0  0  0  0
   -0.6760   -0.5490    2.2080 N   0  0  0  0  0  0
   -1.5370   -0.1900    3.3320 C   0  0  0  0  0  0
   -2.4550   -0.7890    3.3200 H   0  0  0  0  0  0
   -1.8160    0.8690    3.3200 H   0  0  0  0  0  0
   -1.0380   -0.4070    4.2830 H   0  0  0  0  0  0
    0.1460    1.5660    0.3480 C   0  0  0  0  0  0
   -1.1590    1.0560    0.3410 C   0  0  0  0  0  0
   -1.3390   -0.3460    0.9000 C   0  0  1  0  0  0
   -2.4180   -0.5090    1.0330 H   0  0  0  0  0  0
    2.0450    0.0090   -0.8760 H   0  0  0  0  0  0
   -0.8310   -1.4010   -0.0910 C   0  0  0  0  0  0
    0.5140   -1.4430   -0.5430 C   0  0  0  0  0  0
    1.5720   -0.4760   -0.0140 C   0  0  0  0  0  0
    0.6340    0.1230    2.3020 C   0  0  0  0  0  0
    1.3520   -0.5750    2.7480 H   0  0  0  0  0  0
    0.5730    0.9800    2.9890 H   0  0  0  0  0  0
    2.3420   -1.0810    0.4840 H   0  0  0  0  0  0
   -1.7540   -2.3690   -0.5400 C   0  0  0  0  0  0
   -2.7700   -2.3240   -0.1580 H   0  0  0  0  0  0
   -1.3850   -3.3730   -1.4330 C   0  0  0  0  0  0
   -2.2200   -4.3740   -1.8570 O   0  0  0  0  0  0
   -3.4700   -4.5200   -1.1930 C   0  0  0  0  0  0
   -3.3350   -4.6520   -0.1140 H   0  0  0  0  0  0
   -3.9490   -5.4250   -1.5800 H   0  0  0  0  0  0
   -4.1300   -3.6750   -1.4110 H   0  0  0  0  0  0
   -0.0740   -3.3760   -1.9360 C   0  0  0  0  0  0
    0.3510   -4.3640   -2.8000 O   0  0  0  0  0  0
   -0.3150   -4.2970   -4.0620 C   0  0  0  0  0  0
   -1.1960   -4.9450   -4.0620 H   0  0  0  0  0  0
    0.3720   -4.6790   -4.8230 H   0  0  0  0  0  0
   -0.5930   -3.2740   -4.3420 H   0  0  0  0  0  0
    0.8880   -2.4320   -1.5010 C   0  0  0  0  0  0
    2.3020   -2.5070   -2.0710 C   0  0  0  0  0  0
    2.4460   -2.2030   -3.5540 C   0  0  0  0  0  0
    2.6750   -3.5190   -1.8570 H   0  0  0  0  0  0
    3.0030   -1.8550   -1.5420 H   0  0  0  0  0  0
    0.4240    2.8290   -0.1810 C   0  0  0  0  0  0
    1.4470    3.1900   -0.1420 H   0  0  0  0  0  0
   -0.6080    3.6010   -0.7300 C   0  0  0  0  0  0
   -0.4430    4.8700   -1.2230 O   0  0  0  0  0  0
    0.8730    5.4090   -1.2360 C   0  0  0  0  0  0
    0.8200    6.4070   -1.6820 H   0  0  0  0  0  0
    1.5420    4.8030   -1.8550 H   0  0  0  0  0  0
    1.2630    5.5200   -0.2190 H   0  0  0  0  0  0
   -1.9130    3.0690   -0.7630 C   0  0  0  0  0  0
   -3.0090    3.7270   -1.2670 O   0  0  0  0  0  0
   -2.8260    4.1960   -2.6020 C   0  0  0  0  0  0
   -3.8000    4.1640   -3.1000 H   0  0  0  0  0  0
   -2.1360    3.5710   -3.1820 H   0  0  0  0  0  0
   -2.4940    5.2380   -2.5950 H   0  0  0  0  0  0
   -2.1900    1.8110   -0.2130 C   0  0  0  0  0  0
   -3.2060    1.4270   -0.2390 H   0  0  0  0  0  0
    3.0950   -3.1440   -4.3790 C   0  0  0  0  0  0
    3.4430   -4.0730   -3.9310 H   0  0  0  0  0  0
    3.2980   -2.9220   -5.7560 C   0  0  0  0  0  0
    2.7850   -1.7440   -6.3180 C   0  0  0  0  0  0
    2.1700   -0.7830   -5.5040 C   0  0  0  0  0  0
    1.8390    0.1530   -5.9460 H   0  0  0  0  0  0
    1.9930   -1.0120   -4.1360 C   0  0  0  0  0  0
    1.4370   -0.0530   -3.3310 O   0  0  0  0  0  0
    0.1600    0.3900   -3.7870 C   0  0  0  0  0  0
   -0.3510    0.8620   -2.9430 H   0  0  0  0  0  0
   -0.4630   -0.4430   -4.1330 H   0  0  0  0  0  0
    0.2700    1.1440   -4.5720 H   0  0  0  0  0  0
    4.0090   -3.9830   -6.6200 C   0  0  2  0  0  0
    3.3520   -4.8620   -6.5640 H   0  0  0  0  0  0
    5.4240   -4.2930   -6.0270 C   0  0  0  0  0  0
    5.8080   -5.7650   -5.9970 C   0  0  0  0  0  0
    5.5220   -3.9410   -4.9920 H   0  0  0  0  0  0
    6.1740   -3.6990   -6.5660 H   0  0  0  0  0  0
    4.1520   -3.6010   -8.0590 N   0  0  0  0  0  0
    4.3450   -4.7730   -8.9180 C   0  0  0  0  0  0
    5.2730   -5.2960   -8.6830 H   0  0  0  0  0  0
    4.4370   -4.4700   -9.9670 H   0  0  0  0  0  0
    3.5130   -5.4830   -8.8410 H   0  0  0  0  0  0
    3.0020   -2.8270   -8.5440 C   0  0  0  0  0  0
    2.0690   -3.3980   -8.4360 H   0  0  0  0  0  0
    3.1220   -2.5980   -9.6100 H   0  0  0  0  0  0
    2.9160   -1.5010   -7.7930 C   0  0  0  0  0  0
    2.0460   -0.9450   -8.1620 H   0  0  0  0  0  0
    3.8090   -0.8920   -7.9790 H   0  0  0  0  0  0
    4.9960   -6.6690   -5.2870 C   0  0  0  0  0  0
    4.1010   -6.3250   -4.7760 H   0  0  0  0  0  0
    5.3210   -8.0230   -5.2150 C   0  0  0  0  0  0
    4.6790   -8.7060   -4.6650 H   0  0  0  0  0  0
    6.4680   -8.4930   -5.8430 C   0  0  0  0  0  0
    6.7250   -9.5470   -5.7870 H   0  0  0  0  0  0
    7.2960   -7.6090   -6.5380 C   0  0  0  0  0  0
    8.1860   -8.0180   -7.0050 H   0  0  0  0  0  0
    6.9800   -6.2460   -6.6180 C   0  0  0  0  0  0
    7.7460   -5.3170   -7.2740 O   0  0  0  0  0  0
    8.9060   -5.7740   -7.9550 C   0  0  0  0  0  0
    9.3740   -4.9090   -8.4350 H   0  0  0  0  0  0
    8.6470   -6.4900   -8.7420 H   0  0  0  0  0  0
    9.6330   -6.1990   -7.2550 H   0  0  0  0  0  0
  1  2  1  0  0  0
  1  8  1  0  0  0
  1 15  1  0  0  0
  1 16  1  0  0  0
  3  4  1  0  0  0
  3 10  1  0  0  0
  3 16  1  0  0  0
  4  5  1  0  0  0
  4  6  1  0  0  0
  4  7  1  0  0  0
  8  9  2  0  0  0
  8 39  1  0  0  0
  9 10  1  0  0  0
  9 53  1  0  0  0
 10 11  1  0  0  0
 10 13  1  0  0  0
 12 15  1  0  0  0
 13 14  2  0  0  0
 13 20  1  0  0  0
 14 15  1  0  0  0
 14 34  1  0  0  0
 15 19  1  0  0  0
 16 17  1  0  0  0
 16 18  1  0  0  0
 20 21  1  0  0  0
 20 22  2  0  0  0
 22 23  1  0  0  0
 22 28  1  0  0  0
 23 24  1  0  0  0
 24 25  1  0  0  0
 24 26  1  0  0  0
 24 27  1  0  0  0
 28 29  1  0  0  0
 28 34  2  0  0  0
 29 30  1  0  0  0
 30 31  1  0  0  0
 30 32  1  0  0  0
 30 33  1  0  0  0
 34 35  1  0  0  0
 35 36  1  0  0  0
 35 37  1  0  0  0
 35 38  1  0  0  0
 36 55  2  0  0  0
 36 61  1  0  0  0
 39 40  1  0  0  0
 39 41  2  0  0  0
 41 42  1  0  0  0
 41 47  1  0  0  0
 42 43  1  0  0  0
 43 44  1  0  0  0
 43 45  1  0  0  0
 43 46  1  0  0  0
 47 48  1  0  0  0
 47 53  2  0  0  0
 48 49  1  0  0  0
 49 50  1  0  0  0
 49 51  1  0  0  0
 49 52  1  0  0  0
 53 54  1  0  0  0
 55 56  1  0  0  0
 55 57  1  0  0  0
 57 58  2  0  0  0
 57 67  1  0  0  0
 58 59  1  0  0  0
 58 81  1  0  0  0
 59 60  1  0  0  0
 59 61  2  0  0  0
 61 62  1  0  0  0
 62 63  1  0  0  0
 63 64  1  0  0  0
 63 65  1  0  0  0
 63 66  1  0  0  0
 67 68  1  0  0  0
 67 69  1  0  0  0
 67 73  1  0  0  0
 69 70  1  0  0  0
 69 71  1  0  0  0
 69 72  1  0  0  0
 70 84  2  0  0  0
 70 92  1  0  0  0
 73 74  1  0  0  0
 73 78  1  0  0  0
 74 75  1  0  0  0
 74 76  1  0  0  0
 74 77  1  0  0  0
 78 79  1  0  0  0
 78 80  1  0  0  0
 78 81  1  0  0  0
 81 82  1  0  0  0
 81 83  1  0  0  0
 84 85  1  0  0  0
 84 86  1  0  0  0
 86 87  1  0  0  0
 86 88  2  0  0  0
 88 89  1  0  0  0
 88 90  1  0  0  0
 90 91  1  0  0  0
 90 92  2  0  0  0
 92 93  1  0  0  0
 93 94  1  0  0  0
 94 95  1  0  0  0
 94 96  1  0  0  0
 94 97  1  0  0  0
M  END
> <s_m_entry_id>
15

> <s_m_entry_name>
AfroDb.17

> <i_qp_#stars>
6

> <i_qp_#amine>
2

> <i_qp_#amidine>
0

> <i_qp_#acid>
0

> <i_qp_#amide>
0

> <i_qp_#rotor>
10

> <i_qp_#rtvFG>
0

> <i_qp_CNS>
2

> <r_qp_mol_MW>
   664.840

> <r_qp_dipole>
     2.128

> <r_qp_SASA>
   981.627

> <r_qp_FOSA>
   754.058

> <r_qp_FISA>
     6.317

> <r_qp_PISA>
   221.252

> <r_qp_WPSA>
     0.000

> <r_qp_volume>
  1987.542

> <r_qp_donorHB>
     0.000

> <r_qp_accptHB>
     8.500

> <r_qp_dip^2/V>
   0.0022790

> <r_qp_ACxDN^.5/SA>
   0.0000000

> <r_qp_glob>
   0.7788070

> <r_qp_QPpolrz>
    69.079

> <r_qp_QPlogPC16>
    18.163

> <r_qp_QPlogPoct>
    27.264

> <r_qp_QPlogPw>
     9.796

> <r_qp_QPlogPo/w>
     7.284

> <r_qp_QPlogS>
    -6.301

> <r_qp_CIQPlogS>
    -8.618

> <r_qp_QPlogHERG>
    -7.619

> <r_qp_QPPCaco>
   536.782

> <r_qp_QPlogBB>
     0.688

> <r_qp_QPPMDCK>
   309.067

> <r_qp_QPlogKp>
    -4.022

> <r_qp_IP(eV)>
     8.638

> <r_qp_EA(eV)>
    -0.122

> <i_qp_#metab>
15

> <r_qp_QPlogKhsa>
     1.689

> <i_qp_HumanOralAbsorption>
1

> <r_qp_PercentHumanOralAbsorption>
    92.534

> <r_qp_SAfluorine>
     0.000

> <r_qp_SAamideO>
     0.000

> <r_qp_PSA>
    49.008

> <i_qp_#NandO>
8

> <i_qp_RuleOfFive>
2

> <i_qp_RuleOfThree>
2

> <i_qp_#ringatoms>
33

> <i_qp_#in34>
0

> <i_qp_#in56>
32

> <i_qp_#noncon>
7

> <i_qp_#nonHatm>
49

> <r_qp_Jm>
3.2e-05

$$$$
17.3.1.21.
                    3D
 Structure written by MMmdl.
 91 97  0  0  1  0            999 V2000
    1.1090    0.6660    0.9730 C   0  0  2  0  0  0
    2.0450    1.1790    1.2300 H   0  0  0  0  0  0
   -0.9030   -0.3570    2.1440 N   0  0  0  0  0  0
   -1.7860    0.0910    3.2180 C   0  0  0  0  0  0
   -2.7490   -0.4310    3.1690 H   0  0  0  0  0  0
   -1.9760    1.1690    3.1770 H   0  0  0  0  0  0
   -1.3540   -0.1480    4.1960 H   0  0  0  0  0  0
    0.1800    1.6460    0.2950 C   0  0  0  0  0  0
   -1.1610    1.2480    0.2320 C   0  0  0  0  0  0
   -1.4830   -0.1250    0.8010 C   0  0  1  0  0  0
   -2.5760   -0.1970    0.8820 H   0  0  0  0  0  0
    2.0030   -0.0850   -0.8050 H   0  0  0  0  0  0
   -1.0150   -1.2370   -0.1470 C   0  0  0  0  0  0
    0.3420   -1.3990   -0.5280 C   0  0  0  0  0  0
    1.4490   -0.5120    0.0390 C   0  0  0  0  0  0
    0.4510    0.2090    2.2930 C   0  0  0  0  0  0
    1.0860   -0.5370    2.7870 H   0  0  0  0  0  0
    0.4270    1.0810    2.9630 H   0  0  0  0  0  0
    2.1400   -1.1680    0.5860 H   0  0  0  0  0  0
   -1.9930   -2.1350   -0.6260 C   0  0  0  0  0  0
   -3.0180   -2.0000   -0.2950 H   0  0  0  0  0  0
   -1.6640   -3.1830   -1.4830 C   0  0  0  0  0  0
   -2.5560   -4.1230   -1.9310 O   0  0  0  0  0  0
   -3.8580   -4.1290   -1.3590 C   0  0  0  0  0  0
   -3.8150   -4.2450   -0.2710 H   0  0  0  0  0  0
   -4.3960   -4.9910   -1.7640 H   0  0  0  0  0  0
   -4.4140   -3.2290   -1.6420 H   0  0  0  0  0  0
   -0.3360   -3.3050   -1.9190 C   0  0  0  0  0  0
    0.0460   -4.3360   -2.7530 O   0  0  0  0  0  0
   -0.5680   -4.2380   -4.0400 C   0  0  0  0  0  0
   -1.4950   -4.8170   -4.0650 H   0  0  0  0  0  0
    0.1150   -4.6840   -4.7700 H   0  0  0  0  0  0
   -0.7550   -3.2010   -4.3430 H   0  0  0  0  0  0
    0.6800   -2.4360   -1.4480 C   0  0  0  0  0  0
    2.1110   -2.6480   -1.9340 C   0  0  0  0  0  0
    2.3590   -2.4120   -3.4140 C   0  0  0  0  0  0
    2.3870   -3.6770   -1.6650 H   0  0  0  0  0  0
    2.8350   -2.0350   -1.3880 H   0  0  0  0  0  0
    0.5810    2.8630   -0.2500 C   0  0  0  0  0  0
    1.6260    3.1530   -0.1950 H   0  0  0  0  0  0
   -0.3690    3.6970   -0.8570 C   0  0  0  0  0  0
    0.0610    4.8870   -1.3800 O   0  0  0  0  0  0
    1.0290    4.9340   -1.3130 H   0  0  0  0  0  0
   -1.7180    3.3140   -0.9240 C   0  0  0  0  0  0
   -2.7700    3.9950   -1.4760 O   0  0  0  0  0  0
   -2.5290    5.2770   -2.0360 C   0  0  0  0  0  0
   -3.4870    5.6630   -2.3990 H   0  0  0  0  0  0
   -1.8590    5.2140   -2.9000 H   0  0  0  0  0  0
   -2.1630    5.9800   -1.2810 H   0  0  0  0  0  0
   -2.1010    2.0790   -0.3800 C   0  0  0  0  0  0
   -3.1420    1.7700   -0.4440 H   0  0  0  0  0  0
    2.9200   -3.4510   -4.1800 C   0  0  0  0  0  0
    3.1450   -4.4020   -3.6990 H   0  0  0  0  0  0
    3.1980   -3.2940   -5.5510 C   0  0  0  0  0  0
    2.8870   -2.0750   -6.1650 C   0  0  0  0  0  0
    2.3590   -1.0220   -5.4100 C   0  0  0  0  0  0
    2.1730   -0.0640   -5.8870 H   0  0  0  0  0  0
    2.0840   -1.1920   -4.0490 C   0  0  0  0  0  0
    1.6100   -0.1480   -3.2990 O   0  0  0  0  0  0
    0.3910    0.3890   -3.8100 C   0  0  0  0  0  0
   -0.0870    0.9560   -3.0060 H   0  0  0  0  0  0
   -0.3030   -0.3980   -4.1240 H   0  0  0  0  0  0
    0.5890    1.0810   -4.6340 H   0  0  0  0  0  0
    3.8610   -4.4340   -6.3340 C   0  0  2  0  0  0
    3.3130   -5.3440   -6.0470 H   0  0  0  0  0  0
    5.3420   -4.5300   -5.8620 C   0  0  0  0  0  0
    6.0410   -5.8330   -6.1760 C   0  0  0  0  0  0
    5.4160   -4.3960   -4.7740 H   0  0  0  0  0  0
    5.9170   -3.6890   -6.2770 H   0  0  0  0  0  0
    3.8330   -4.2930   -7.8200 N   0  0  0  0  0  0
    3.5330   -5.5710   -8.4760 C   0  0  0  0  0  0
    4.2410   -6.3530   -8.1920 H   0  0  0  0  0  0
    3.6110   -5.4690   -9.5640 H   0  0  0  0  0  0
    2.5230   -5.9260   -8.2360 H   0  0  0  0  0  0
    2.9040   -3.2690   -8.3150 C   0  0  0  0  0  0
    1.8610   -3.5840   -8.1680 H   0  0  0  0  0  0
    3.0540   -3.1350   -9.3940 H   0  0  0  0  0  0
    3.1410   -1.9230   -7.6340 C   0  0  0  0  0  0
    2.4580   -1.1820   -8.0660 H   0  0  0  0  0  0
    4.1670   -1.5720   -7.7970 H   0  0  0  0  0  0
    5.7350   -6.9960   -5.4540 C   0  0  0  0  0  0
    4.9920   -6.9700   -4.6600 H   0  0  0  0  0  0
    6.3830   -8.2010   -5.7410 C   0  0  0  0  0  0
    6.1310   -9.0880   -5.1690 H   0  0  0  0  0  0
    7.3370   -8.2390   -6.7540 C   0  0  0  0  0  0
    7.9950   -9.3930   -7.0680 O   0  0  0  0  0  0
    7.6900  -10.0970   -6.4720 H   0  0  0  0  0  0
    7.6510   -7.0960   -7.4800 C   0  0  0  0  0  0
    8.3960   -7.1400   -8.2690 H   0  0  0  0  0  0
    7.0060   -5.8940   -7.1910 C   0  0  0  0  0  0
    7.2510   -5.0040   -7.7670 H   0  0  0  0  0  0
  1  2  1  0  0  0
  1  8  1  0  0  0
  1 15  1  0  0  0
  1 16  1  0  0  0
  3  4  1  0  0  0
  3 10  1  0  0  0
  3 16  1  0  0  0
  4  5  1  0  0  0
  4  6  1  0  0  0
  4  7  1  0  0  0
  8  9  2  0  0  0
  8 39  1  0  0  0
  9 10  1  0  0  0
  9 50  1  0  0  0
 10 11  1  0  0  0
 10 13  1  0  0  0
 12 15  1  0  0  0
 13 14  2  0  0  0
 13 20  1  0  0  0
 14 15  1  0  0  0
 14 34  1  0  0  0
 15 19  1  0  0  0
 16 17  1  0  0  0
 16 18  1  0  0  0
 20 21  1  0  0  0
 20 22  2  0  0  0
 22 23  1  0  0  0
 22 28  1  0  0  0
 23 24  1  0  0  0
 24 25  1  0  0  0
 24 26  1  0  0  0
 24 27  1  0  0  0
 28 29  1  0  0  0
 28 34  2  0  0  0
 29 30  1  0  0  0
 30 31  1  0  0  0
 30 32  1  0  0  0
 30 33  1  0  0  0
 34 35  1  0  0  0
 35 36  1  0  0  0
 35 37  1  0  0  0
 35 38  1  0  0  0
 36 52  2  0  0  0
 36 58  1  0  0  0
 39 40  1  0  0  0
 39 41  2  0  0  0
 41 42  1  0  0  0
 41 44  1  0  0  0
 42 43  1  0  0  0
 44 45  1  0  0  0
 44 50  2  0  0  0
 45 46  1  0  0  0
 46 47  1  0  0  0
 46 48  1  0  0  0
 46 49  1  0  0  0
 50 51  1  0  0  0
 52 53  1  0  0  0
 52 54  1  0  0  0
 54 55  2  0  0  0
 54 64  1  0  0  0
 55 56  1  0  0  0
 55 78  1  0  0  0
 56 57  1  0  0  0
 56 58  2  0  0  0
 58 59  1  0  0  0
 59 60  1  0  0  0
 60 61  1  0  0  0
 60 62  1  0  0  0
 60 63  1  0  0  0
 64 65  1  0  0  0
 64 66  1  0  0  0
 64 70  1  0  0  0
 66 67  1  0  0  0
 66 68  1  0  0  0
 66 69  1  0  0  0
 67 81  2  0  0  0
 67 90  1  0  0  0
 70 71  1  0  0  0
 70 75  1  0  0  0
 71 72  1  0  0  0
 71 73  1  0  0  0
 71 74  1  0  0  0
 75 76  1  0  0  0
 75 77  1  0  0  0
 75 78  1  0  0  0
 78 79  1  0  0  0
 78 80  1  0  0  0
 81 82  1  0  0  0
 81 83  1  0  0  0
 83 84  1  0  0  0
 83 85  2  0  0  0
 85 86  1  0  0  0
 85 88  1  0  0  0
 86 87  1  0  0  0
 88 89  1  0  0  0
 88 90  2  0  0  0
 90 91  1  0  0  0
M  END
> <s_m_entry_id>
16

> <s_m_entry_name>
AfroDb.18

> <i_qp_#stars>
3

> <i_qp_#amine>
2

> <i_qp_#amidine>
0

> <i_qp_#acid>
0

> <i_qp_#amide>
0

> <i_qp_#rotor>
10

> <i_qp_#rtvFG>
0

> <i_qp_CNS>
1

> <r_qp_mol_MW>
   636.786

> <r_qp_dipole>
     2.726

> <r_qp_SASA>
   938.797

> <r_qp_FOSA>
   596.403

> <r_qp_FISA>
    93.468

> <r_qp_PISA>
   248.926

> <r_qp_WPSA>
     0.000

> <r_qp_volume>
  1878.998

> <r_qp_donorHB>
     2.000

> <r_qp_accptHB>
     8.500

> <r_qp_dip^2/V>
   0.0039540

> <r_qp_ACxDN^.5/SA>
   0.0128040

> <r_qp_glob>
   0.7844120

> <r_qp_QPpolrz>
    65.000

> <r_qp_QPlogPC16>
    18.451

> <r_qp_QPlogPoct>
    29.223

> <r_qp_QPlogPw>
    13.403

> <r_qp_QPlogPo/w>
     5.973

> <r_qp_QPlogS>
    -5.967

> <r_qp_CIQPlogS>
    -8.073

> <r_qp_QPlogHERG>
    -7.660

> <r_qp_QPPCaco>
    80.046

> <r_qp_QPlogBB>
    -0.255

> <r_qp_QPPMDCK>
    39.514

> <r_qp_QPlogKp>
    -5.530

> <r_qp_IP(eV)>
     8.668

> <r_qp_EA(eV)>
    -0.081

> <i_qp_#metab>
15

> <r_qp_QPlogKhsa>
     1.560

> <i_qp_HumanOralAbsorption>
1

> <r_qp_PercentHumanOralAbsorption>
    70.068

> <r_qp_SAfluorine>
     0.000

> <r_qp_SAamideO>
     0.000

> <r_qp_PSA>
    76.329

> <i_qp_#NandO>
8

> <i_qp_RuleOfFive>
2

> <i_qp_RuleOfThree>
2

> <i_qp_#ringatoms>
33

> <i_qp_#in34>
0

> <i_qp_#in56>
32

> <i_qp_#noncon>
7

> <i_qp_#nonHatm>
47

> <r_qp_Jm>
2e-06

$$$$
17.31.22.34.
                    3D
 Structure written by MMmdl.
 61 64  0  0  1  0            999 V2000
    1.0470    0.7910    1.0280 C   0  0  2  0  0  0
    2.2410    0.9020    2.0140 C   0  0  0  0  0  0
    3.1910    1.0380    1.4820 H   0  0  0  0  0  0
    2.3570    0.0190    2.6460 H   0  0  0  0  0  0
    2.1230    1.7520    2.6960 H   0  0  0  0  0  0
   -0.2720    0.5830    1.8400 C   0  0  0  0  0  0
   -0.0700    0.0820    2.7930 H   0  0  0  0  0  0
   -0.7440    1.5200    2.1330 H   0  0  0  0  0  0
   -1.3180   -0.2130    1.0750 C   0  0  0  0  0  0
   -1.5840    0.3270    0.1560 H   0  0  0  0  0  0
   -2.2440   -0.2560    1.6620 H   0  0  0  0  0  0
   -0.8740   -1.6490    0.7470 C   0  0  1  0  0  0
   -1.5490   -2.0090   -0.4850 O   0  0  0  0  0  0
   -1.2070   -2.3280    1.5440 H   0  0  0  0  0  0
    0.6770   -1.8220    0.5760 C   0  0  0  0  0  0
    0.9570   -2.9970   -0.4080 C   0  0  0  0  0  0
    0.5710   -2.8080   -1.4160 H   0  0  0  0  0  0
    0.4840   -3.9220   -0.0560 H   0  0  0  0  0  0
    2.0320   -3.1940   -0.4950 H   0  0  0  0  0  0
    1.3110   -2.2910    1.9090 C   0  0  0  0  0  0
    2.4060   -2.2770    1.8520 H   0  0  0  0  0  0
    1.0120   -3.3210    2.1440 H   0  0  0  0  0  0
    1.0060   -1.6960    2.7710 H   0  0  0  0  0  0
    1.2620   -0.4600    0.1140 C   0  0  0  0  0  0
   -2.8240   -2.4600   -0.3880 C   0  0  0  0  0  0
   -3.3690   -2.7490   -1.7250 C   0  0  0  0  0  0
   -3.4560   -2.6230    0.6460 O   0  0  0  0  0  0
   -2.6530   -2.4870   -2.9000 C   0  0  0  0  0  0
   -1.6570   -2.0520   -2.8680 H   0  0  0  0  0  0
   -3.2160   -2.7810   -4.1440 C   0  0  0  0  0  0
   -2.6580   -2.5780   -5.0540 H   0  0  0  0  0  0
   -4.4930   -3.3340   -4.2200 C   0  0  0  0  0  0
   -4.9290   -3.5620   -5.1900 H   0  0  0  0  0  0
   -5.2120   -3.5940   -3.0540 C   0  0  0  0  0  0
   -6.2090   -4.0240   -3.1150 H   0  0  0  0  0  0
   -4.6530   -3.3030   -1.8090 C   0  0  0  0  0  0
   -5.2260   -3.5090   -0.9070 H   0  0  0  0  0  0
    1.8100   -0.3110   -1.1050 C   0  0  0  0  0  0
    1.9640   -1.1410   -1.7850 H   0  0  0  0  0  0
    2.1060    0.9760   -1.6680 C   0  0  0  0  0  0
    2.5870    0.9590   -2.6430 H   0  0  0  0  0  0
    1.7040    2.1280   -1.1070 C   0  0  0  0  0  0
    1.0740    2.1360    0.2250 C   0  0  0  0  0  0
    1.9290    3.3620   -1.8470 C   0  0  0  0  0  0
    2.4390    3.2920   -2.8050 H   0  0  0  0  0  0
    1.5080    4.5560   -1.4040 C   0  0  0  0  0  0
    1.7180    5.8330   -2.1890 C   0  0  0  0  0  0
    2.6120    6.8330   -1.4500 C   0  0  0  0  0  0
    2.8580    7.6780   -2.1020 H   0  0  0  0  0  0
    3.5540    6.3650   -1.1440 H   0  0  0  0  0  0
    2.1290    7.2390   -0.5560 H   0  0  0  0  0  0
    0.3980    6.4800   -2.6150 C   0  0  0  0  0  0
   -0.2410    5.7610   -3.1400 H   0  0  0  0  0  0
    0.5860    7.3160   -3.2980 H   0  0  0  0  0  0
   -0.1650    6.8740   -1.7630 H   0  0  0  0  0  0
    2.2480    5.5800   -3.1180 H   0  0  0  0  0  0
    0.8230    4.5910   -0.0890 C   0  0  0  0  0  0
    0.3810    5.6200    0.4110 O   0  0  0  0  0  0
    0.6900    3.3370    0.7070 C   0  0  0  0  0  0
    0.2080    3.5300    1.9890 O   0  0  0  0  0  0
    0.0130    4.4920    2.0390 H   0  0  0  0  0  0
  1  2  1  0  0  0
  1  6  1  0  0  0
  1 24  1  0  0  0
  1 43  1  0  0  0
  2  3  1  0  0  0
  2  4  1  0  0  0
  2  5  1  0  0  0
  6  7  1  0  0  0
  6  8  1  0  0  0
  6  9  1  0  0  0
  9 10  1  0  0  0
  9 11  1  0  0  0
  9 12  1  0  0  0
 12 13  1  0  0  0
 12 14  1  0  0  0
 12 15  1  0  0  0
 13 25  1  0  0  0
 15 16  1  0  0  0
 15 20  1  0  0  0
 15 24  1  0  0  0
 16 17  1  0  0  0
 16 18  1  0  0  0
 16 19  1  0  0  0
 20 21  1  0  0  0
 20 22  1  0  0  0
 20 23  1  0  0  0
 24 38  2  0  0  0
 25 26  1  0  0  0
 25 27  2  0  0  0
 26 28  2  0  0  0
 26 36  1  0  0  0
 28 29  1  0  0  0
 28 30  1  0  0  0
 30 31  1  0  0  0
 30 32  2  0  0  0
 32 33  1  0  0  0
 32 34  1  0  0  0
 34 35  1  0  0  0
 34 36  2  0  0  0
 36 37  1  0  0  0
 38 39  1  0  0  0
 38 40  1  0  0  0
 40 41  1  0  0  0
 40 42  2  0  0  0
 42 43  1  0  0  0
 42 44  1  0  0  0
 43 59  2  0  0  0
 44 45  1  0  0  0
 44 46  2  0  0  0
 46 47  1  0  0  0
 46 57  1  0  0  0
 47 48  1  0  0  0
 47 52  1  0  0  0
 47 56  1  0  0  0
 48 49  1  0  0  0
 48 50  1  0  0  0
 48 51  1  0  0  0
 52 53  1  0  0  0
 52 54  1  0  0  0
 52 55  1  0  0  0
 57 58  2  0  0  0
 57 59  1  0  0  0
 59 60  1  0  0  0
 60 61  1  0  0  0
M  END
> <s_m_entry_id>
17

> <s_m_entry_name>
AfroDb.19

> <i_qp_#stars>
1

> <i_qp_#amine>
0

> <i_qp_#amidine>
0

> <i_qp_#acid>
0

> <i_qp_#amide>
0

> <i_qp_#rotor>
4

> <i_qp_#rtvFG>
1

> <i_qp_CNS>
0

> <r_qp_mol_MW>
   418.532

> <r_qp_dipole>
     5.913

> <r_qp_SASA>
   708.290

> <r_qp_FOSA>
   355.808

> <r_qp_FISA>
    90.854

> <r_qp_PISA>
   261.628

> <r_qp_WPSA>
     0.000

> <r_qp_volume>
  1335.307

> <r_qp_donorHB>
     1.000

> <r_qp_accptHB>
     4.750

> <r_qp_dip^2/V>
   0.0261810

> <r_qp_ACxDN^.5/SA>
   0.0067060

> <r_qp_glob>
   0.8279570

> <r_qp_QPpolrz>
    47.215

> <r_qp_QPlogPC16>
    13.314

> <r_qp_QPlogPoct>
    20.002

> <r_qp_QPlogPw>
     9.082

> <r_qp_QPlogPo/w>
     5.369

> <r_qp_QPlogS>
    -6.770

> <r_qp_CIQPlogS>
    -6.705

> <r_qp_QPlogHERG>
    -5.564

> <r_qp_QPPCaco>
  1362.474

> <r_qp_QPlogBB>
    -0.561

> <r_qp_QPPMDCK>
   691.103

> <r_qp_QPlogKp>
    -1.888

> <r_qp_IP(eV)>
     8.583

> <r_qp_EA(eV)>
     1.423

> <i_qp_#metab>
2

> <r_qp_QPlogKhsa>
     1.160

> <i_qp_HumanOralAbsorption>
1

> <r_qp_PercentHumanOralAbsorption>
   100.000

> <r_qp_SAfluorine>
     0.000

> <r_qp_SAamideO>
     0.000

> <r_qp_PSA>
    72.018

> <i_qp_#NandO>
4

> <i_qp_RuleOfFive>
1

> <i_qp_RuleOfThree>
1

> <i_qp_#ringatoms>
20

> <i_qp_#in34>
0

> <i_qp_#in56>
20

> <i_qp_#noncon>
5

> <i_qp_#nonHatm>
31

> <r_qp_Jm>
0.00092

$$$$
17.3.1.24.35
                    3D
 Structure written by MMmdl.
 89101  0  0  1  0            999 V2000
    2.0460    0.8700    0.2590 C   0  0  0  0  0  0
    1.1020    1.8500    0.5310 C   0  0  0  0  0  0
   -0.2340    1.4670    0.6790 C   0  0  0  0  0  0
   -0.6120    0.1200    0.5490 C   0  0  0  0  0  0
    0.3390   -0.8640    0.2730 C   0  0  0  0  0  0
    1.6570   -0.4720    0.1270 C   0  0  0  0  0  0
    1.3800    2.8960    0.6140 H   0  0  0  0  0  0
   -0.9920    2.2180    0.8910 H   0  0  0  0  0  0
   -1.6560   -0.1600    0.6680 H   0  0  0  0  0  0
    0.0420   -1.9040    0.1870 H   0  0  0  0  0  0
    2.7860   -1.2720   -0.0670 N   0  0  0  0  0  0
    3.9820   -0.4310   -0.0990 C   0  0  1  0  0  0
    3.5160    1.0330   -0.0240 C   0  0  1  0  0  0
    3.6280    1.7260   -1.4080 C   0  0  0  0  0  0
    2.8790   -2.6510   -0.1100 C   0  0  0  0  0  0
    4.3720    3.0370   -1.1370 C   0  0  0  0  0  0
    4.8280   -0.9470    1.0740 C   0  0  2  0  0  0
    5.9980   -0.0100    1.3490 C   0  0  0  0  0  0
    5.4310    1.3450    1.8160 C   0  0  2  0  0  0
    4.3850    1.9100    0.8590 C   0  0  1  0  0  0
    4.5050   -0.6120   -1.0500 H   0  0  0  0  0  0
    5.1720   -2.3750    0.7070 C   0  0  0  0  0  0
    6.1560   -2.7420    0.9800 H   0  0  0  0  0  0
    4.2300   -0.9960    1.9970 H   0  0  0  0  0  0
    6.6230    0.0980    0.4520 H   0  0  0  0  0  0
    6.6450   -0.4260    2.1310 H   0  0  0  0  0  0
    6.4580    2.4720    1.7820 C   0  0  0  0  0  0
    7.4810    2.5890    2.6350 C   0  0  0  0  0  0
    7.6630    1.8910    3.4440 H   0  0  0  0  0  0
    8.4290    3.5700    2.6260 O   0  0  0  0  0  0
    6.1440    3.3700    0.6060 C   0  0  0  0  0  0
    4.9980    1.2460    2.8190 H   0  0  0  0  0  0
    5.2790    2.4920   -0.1560 N   0  0  0  0  0  0
    3.7900    2.6900    1.3590 H   0  0  0  0  0  0
    8.2370    4.2030    1.9140 H   0  0  0  0  0  0
    4.2970   -3.1700    0.0440 C   0  0  0  0  0  0
    4.5890   -4.5730   -0.4360 C   0  0  1  0  0  0
    4.3360   -5.2110    0.4250 H   0  0  0  0  0  0
    1.9340   -3.4270   -0.1760 O   0  0  0  0  0  0
    3.6080   -5.2110   -1.6560 C   0  0  0  0  0  0
    3.0940   -4.4390   -2.2380 H   0  0  0  0  0  0
    2.8060   -5.7620   -1.1480 H   0  0  0  0  0  0
    4.5010   -6.1510   -2.5330 C   0  0  2  0  0  0
    5.6850   -5.4090   -2.0660 C   0  0  2  0  0  0
    6.5360   -6.0850   -2.2190 H   0  0  0  0  0  0
    5.9990   -4.9660   -0.7620 N   0  0  0  0  0  0
    7.2770   -4.1550   -1.1960 C   0  0  0  0  0  0
    7.2140   -3.0850   -0.9760 H   0  0  0  0  0  0
    8.1120   -4.5680   -0.6180 H   0  0  0  0  0  0
    8.5740   -6.9160   -4.5430 H   0  0  0  0  0  0
    9.8880   -5.8020   -4.8920 H   0  0  0  0  0  0
    8.1260   -5.2660   -5.7220 O   0  0  0  0  0  0
    5.2460   -6.2750   -3.9860 C   0  0  2  0  0  0
    6.1750   -6.8480   -3.7740 H   0  0  0  0  0  0
    5.8630   -5.0780   -4.7830 C   0  0  2  0  0  0
    5.0000   -4.5880   -5.2650 H   0  0  0  0  0  0
    6.7390   -5.5660   -5.9260 C   0  0  2  0  0  0
    6.4660   -4.9440   -6.7890 H   0  0  0  0  0  0
    6.5650   -4.0250   -3.8560 C   0  0  2  0  0  0
    6.7540   -3.0810   -4.3780 H   0  0  0  0  0  0
    7.6940   -4.3600   -2.8630 C   0  0  0  0  0  0
    5.4900   -3.9240   -2.8740 C   0  0  0  0  0  0
    4.5200   -3.7780   -3.3680 H   0  0  0  0  0  0
    5.5780   -3.0120   -2.2700 H   0  0  0  0  0  0
    3.9910   -7.5660   -2.5270 C   0  0  0  0  0  0
    3.8940   -8.0970   -3.8480 C   0  0  0  0  0  0
    4.6530   -7.3260   -4.7420 N   0  0  0  0  0  0
    5.0420   -7.5820   -6.0440 C   0  0  0  0  0  0
    4.4620   -8.3150   -6.8390 O   0  0  0  0  0  0
    6.4330   -7.0000   -6.3470 C   0  0  0  0  0  0
    6.8020   -7.2600   -7.3410 H   0  0  0  0  0  0
    8.6860   -5.1820   -3.2650 C   0  0  0  0  0  0
    8.8260   -5.8530   -4.6260 C   0  0  0  0  0  0
    3.5300   -8.3110   -1.4530 C   0  0  0  0  0  0
    3.5900   -7.9350   -0.4360 H   0  0  0  0  0  0
    2.9460   -9.5580   -1.7030 C   0  0  0  0  0  0
    2.5690  -10.1480   -0.8710 H   0  0  0  0  0  0
    2.8290  -10.0560   -3.0120 C   0  0  0  0  0  0
    2.3760  -11.0310   -3.1780 H   0  0  0  0  0  0
    3.3160   -9.3290   -4.1000 C   0  0  0  0  0  0
    3.2750   -9.7440   -5.1020 H   0  0  0  0  0  0
    9.3810   -5.5480   -2.5120 H   0  0  0  0  0  0
    4.1820    1.0838   -2.0927 H   0  0  0  0  0  0
    2.6296    1.9057   -1.8068 H   0  0  0  0  0  0
    4.8301    3.3928   -2.0598 H   0  0  0  0  0  0
    3.6694    3.7847   -0.7690 H   0  0  0  0  0  0
    5.6535    4.2763    0.9611 H   0  0  0  0  0  0
    7.0687    3.6350    0.0934 H   0  0  0  0  0  0
    7.2895   -7.6357   -6.1227 H   0  0  0  0  0  0
  1  2  2  0  0  0
  1  6  1  0  0  0
  1 13  1  0  0  0
  2  3  1  0  0  0
  2  7  1  0  0  0
  3  4  2  0  0  0
  3  8  1  0  0  0
  4  5  1  0  0  0
  4  9  1  0  0  0
  5  6  2  0  0  0
  5 10  1  0  0  0
  6 11  1  0  0  0
 11 12  1  0  0  0
 11 15  1  0  0  0
 12 13  1  0  0  0
 12 17  1  0  0  0
 12 21  1  0  0  0
 13 14  1  0  0  0
 13 20  1  0  0  0
 14 16  1  0  0  0
 14 83  1  0  0  0
 14 84  1  0  0  0
 15 36  1  0  0  0
 15 39  2  0  0  0
 16 33  1  0  0  0
 16 85  1  0  0  0
 16 86  1  0  0  0
 17 18  1  0  0  0
 17 22  1  0  0  0
 17 24  1  0  0  0
 18 19  1  0  0  0
 18 25  1  0  0  0
 18 26  1  0  0  0
 19 20  1  0  0  0
 19 27  1  0  0  0
 19 32  1  0  0  0
 20 33  1  0  0  0
 20 34  1  0  0  0
 22 23  1  0  0  0
 22 36  2  0  0  0
 27 28  2  0  0  0
 27 31  1  0  0  0
 28 29  1  0  0  0
 28 30  1  0  0  0
 30 35  1  0  0  0
 31 33  1  0  0  0
 31 87  1  0  0  0
 31 88  1  0  0  0
 36 37  1  0  0  0
 37 38  1  0  0  0
 37 40  1  0  0  0
 37 46  1  0  0  0
 40 41  1  0  0  0
 40 42  1  0  0  0
 40 43  1  0  0  0
 43 44  1  0  0  0
 43 53  1  0  0  0
 43 65  1  0  0  0
 44 45  1  0  0  0
 44 46  1  0  0  0
 44 62  1  0  0  0
 46 47  1  0  0  0
 47 48  1  0  0  0
 47 49  1  0  0  0
 47 61  1  0  0  0
 50 73  1  0  0  0
 51 73  1  0  0  0
 52 57  1  0  0  0
 52 73  1  0  0  0
 53 54  1  0  0  0
 53 55  1  0  0  0
 53 67  1  0  0  0
 55 56  1  0  0  0
 55 57  1  0  0  0
 55 59  1  0  0  0
 57 58  1  0  0  0
 57 70  1  0  0  0
 59 60  1  0  0  0
 59 61  1  0  0  0
 59 62  1  0  0  0
 61 72  2  0  0  0
 62 63  1  0  0  0
 62 64  1  0  0  0
 65 66  2  0  0  0
 65 74  1  0  0  0
 66 67  1  0  0  0
 66 80  1  0  0  0
 67 68  1  0  0  0
 68 69  2  0  0  0
 68 70  1  0  0  0
 70 71  1  0  0  0
 70 89  1  0  0  0
 72 73  1  0  0  0
 72 82  1  0  0  0
 74 75  1  0  0  0
 74 76  2  0  0  0
 76 77  1  0  0  0
 76 78  1  0  0  0
 78 79  1  0  0  0
 78 80  2  0  0  0
 80 81  1  0  0  0
M  END
> <s_m_entry_id>
18

> <s_m_entry_name>
AfroDb.20

> <i_qp_#stars>
0

> <i_qp_#amine>
1

> <i_qp_#amidine>
0

> <i_qp_#acid>
0

> <i_qp_#amide>
0

> <i_qp_#rotor>
8

> <i_qp_#rtvFG>
0

> <i_qp_CNS>
0

> <r_qp_mol_MW>
   652.791

> <r_qp_dipole>
     7.891

> <r_qp_SASA>
   870.997

> <r_qp_FOSA>
   408.215

> <r_qp_FISA>
   124.520

> <r_qp_PISA>
   338.263

> <r_qp_WPSA>
     0.000

> <r_qp_volume>
  1762.493

> <r_qp_donorHB>
     1.000

> <r_qp_accptHB>
    13.400

> <r_qp_dip^2/V>
   0.0353260

> <r_qp_ACxDN^.5/SA>
   0.0153850

> <r_qp_glob>
   0.8101520

> <r_qp_QPpolrz>
    62.475

> <r_qp_QPlogPC16>
    17.867

> <r_qp_QPlogPoct>
    30.411

> <r_qp_QPlogPw>
    17.862

> <r_qp_QPlogPo/w>
     3.658

> <r_qp_QPlogS>
    -4.321

> <r_qp_CIQPlogS>
    -6.972

> <r_qp_QPlogHERG>
    -6.943

> <r_qp_QPPCaco>
   162.922

> <r_qp_QPlogBB>
    -0.785

> <r_qp_QPPMDCK>
    76.997

> <r_qp_QPlogKp>
    -3.917

> <r_qp_IP(eV)>
     8.468

> <r_qp_EA(eV)>
     0.380

> <i_qp_#metab>
7

> <r_qp_QPlogKhsa>
     0.293

> <i_qp_HumanOralAbsorption>
2

> <r_qp_PercentHumanOralAbsorption>
    74.994

> <r_qp_SAfluorine>
     0.000

> <r_qp_SAamideO>
     0.000

> <r_qp_PSA>
    95.331

> <i_qp_#NandO>
8

> <i_qp_RuleOfFive>
1

> <i_qp_RuleOfThree>
1

> <i_qp_#ringatoms>
39

> <i_qp_#in34>
0

> <i_qp_#in56>
34

> <i_qp_#noncon>
16

> <i_qp_#nonHatm>
49

> <r_qp_Jm>
0.003774

$$$$
17.3.1.25.36
                    3D
 Structure written by MMmdl.
 27 26  0  0  1  0            999 V2000
    1.6670    1.4410    0.5010 C   0  0  0  0  0  0
    2.4800    1.9010    1.0530 H   0  0  0  0  0  0
    1.1710    2.0420   -0.2560 H   0  0  0  0  0  0
    1.2770    0.1800    0.7320 C   0  0  0  0  0  0
    0.4480   -0.2210    0.1510 H   0  0  0  0  0  0
    1.8890   -0.7200    1.7630 C   0  0  0  0  0  0
    2.6450   -2.1540    0.9360 S   0  0  0  0  0  0
    7.2010   -2.4370    3.7570 C   0  0  0  0  0  0
    7.4180   -1.8100    5.4640 S   0  0  1  0  0  0
    9.1270   -1.1960    5.2450 C   0  0  0  0  0  0
    9.6250   -0.5930    6.5230 C   0  0  0  0  0  0
    9.1940    0.3580    6.8340 H   0  0  0  0  0  0
   10.5870   -1.1370    7.2780 C   0  0  0  0  0  0
   10.9220   -0.6440    8.1870 H   0  0  0  0  0  0
   11.0760   -2.0700    7.0140 H   0  0  0  0  0  0
    9.1690   -0.4490    4.4440 H   0  0  0  0  0  0
    9.7570   -2.0390    4.9400 H   0  0  0  0  0  0
    6.7560   -0.5140    5.2390 O   0  0  0  0  0  0
    7.4100   -1.6400    3.0350 H   0  0  0  0  0  0
    7.9330   -3.2350    3.5870 H   0  0  0  0  0  0
    1.1050   -1.0620    2.4470 H   0  0  0  0  0  0
    2.6530   -0.1910    2.3440 H   0  0  0  0  0  0
    3.3650   -3.2390    2.5280 S   0  0  0  0  0  0
    4.9320   -2.5190    2.6990 C   0  0  0  0  0  0
    5.1890   -1.6680    2.0730 H   0  0  0  0  0  0
    5.8230   -3.0040    3.5760 C   0  0  0  0  0  0
    5.5660   -3.8730    4.1820 H   0  0  0  0  0  0
  1  2  1  0  0  0
  1  3  1  0  0  0
  1  4  2  0  0  0
  4  5  1  0  0  0
  4  6  1  0  0  0
  6  7  1  0  0  0
  6 21  1  0  0  0
  6 22  1  0  0  0
  7 23  1  0  0  0
  8  9  1  0  0  0
  8 19  1  0  0  0
  8 20  1  0  0  0
  8 26  1  0  0  0
  9 10  1  0  0  0
  9 18  2  0  0  0
 10 11  1  0  0  0
 10 16  1  0  0  0
 10 17  1  0  0  0
 11 12  1  0  0  0
 11 13  2  0  0  0
 13 14  1  0  0  0
 13 15  1  0  0  0
 23 24  1  0  0  0
 24 25  1  0  0  0
 24 26  2  0  0  0
 26 27  1  0  0  0
M  END
> <s_m_entry_id>
19

> <s_m_entry_name>
AfroDb.21

> <i_qp_#stars>
1

> <i_qp_#amine>
0

> <i_qp_#amidine>
0

> <i_qp_#acid>
0

> <i_qp_#amide>
0

> <i_qp_#rotor>
8

> <i_qp_#rtvFG>
1

> <i_qp_CNS>
1

> <r_qp_mol_MW>
   234.389

> <r_qp_dipole>
     3.560

> <r_qp_SASA>
   525.787

> <r_qp_FOSA>
   287.523

> <r_qp_FISA>
    30.787

> <r_qp_PISA>
   106.560

> <r_qp_WPSA>
   100.917

> <r_qp_volume>
   846.532

> <r_qp_donorHB>
     0.000

> <r_qp_accptHB>
     5.000

> <r_qp_dip^2/V>
   0.0149680

> <r_qp_ACxDN^.5/SA>
   0.0000000

> <r_qp_glob>
   0.8230980

> <r_qp_QPpolrz>
    23.605

> <r_qp_QPlogPC16>
     7.548

> <r_qp_QPlogPoct>
     9.932

> <r_qp_QPlogPw>
     7.614

> <r_qp_QPlogPo/w>
     2.547

> <r_qp_QPlogS>
    -1.400

> <r_qp_CIQPlogS>
    -1.731

> <r_qp_QPlogHERG>
    -4.903

> <r_qp_QPPCaco>
   201.349

> <r_qp_QPlogBB>
     0.026

> <r_qp_QPPMDCK>
 10000.000

> <r_qp_QPlogKp>
    -0.943

> <r_qp_IP(eV)>
     8.978

> <r_qp_EA(eV)>
     2.028

> <i_qp_#metab>
4

> <r_qp_QPlogKhsa>
    -0.602

> <i_qp_HumanOralAbsorption>
3

> <r_qp_PercentHumanOralAbsorption>
    83.092

> <r_qp_SAfluorine>
     0.000

> <r_qp_SAamideO>
     0.000

> <r_qp_PSA>
    17.842

> <i_qp_#NandO>
1

> <i_qp_RuleOfFive>
0

> <i_qp_RuleOfThree>
0

> <i_qp_#ringatoms>
0

> <i_qp_#in34>
0

> <i_qp_#in56>
0

> <i_qp_#noncon>
0

> <i_qp_#nonHatm>
13

> <r_qp_Jm>
1062.054824

$$$$
17.3.1.28.37
                    3D
 Structure written by MMmdl.
 58 63  0  0  1  0            999 V2000
    1.5650    0.8520   -1.1950 C   0  0  1  0  0  0
    1.8080    0.3930   -2.6430 C   0  0  0  0  0  0
    2.7280   -0.1830   -2.7530 H   0  0  0  0  0  0
    1.8470    1.2350   -3.3400 H   0  0  0  0  0  0
    0.9910   -0.2410   -3.0070 H   0  0  0  0  0  0
    1.2660    0.1190    0.7820 H   0  0  0  0  0  0
    0.1480    1.4970   -1.1780 C   0  0  0  0  0  0
   -0.0750    2.6310   -1.5850 O   0  0  0  0  0  0
   -1.0280    0.6780   -0.7310 C   0  0  0  0  0  0
   -1.9830    1.1930   -0.7020 H   0  0  0  0  0  0
   -0.9150   -0.6220   -0.4220 C   0  0  0  0  0  0
   -1.7960   -1.1920   -0.1370 H   0  0  0  0  0  0
    0.3950   -1.3290   -0.4910 C   0  0  2  0  0  0
    0.4950   -1.8400   -1.4550 H   0  0  0  0  0  0
    0.8000   -2.3270    0.5790 C   0  0  0  0  0  0
    2.6770   -1.1800   -0.0830 C   0  0  1  0  0  0
    2.9930   -1.6590   -1.0180 H   0  0  0  0  0  0
    0.0700   -3.1130    1.1580 O   0  0  0  0  0  0
    1.4710   -0.3110   -0.2190 C   0  0  1  0  0  0
    3.8150   -0.3710    0.5340 C   0  0  2  0  0  0
    3.6630   -0.2930    1.6180 H   0  0  0  0  0  0
    4.0170    1.0460   -0.1220 C   0  0  2  0  0  0
    4.7400    1.9470    0.9190 C   0  0  0  0  0  0
    5.1440    2.8590    0.4680 H   0  0  0  0  0  0
    5.5790    1.4370    1.4070 H   0  0  0  0  0  0
    4.0520    2.2440    1.7190 H   0  0  0  0  0  0
    2.6930    1.7870   -0.5960 C   0  0  1  0  0  0
    3.0050    3.0400   -1.4500 C   0  0  0  0  0  0
    2.1430    4.1100   -1.0340 O   0  0  0  0  0  0
    1.9120    5.0700   -1.9680 C   0  0  0  0  0  0
    0.9340    6.0730   -1.4360 C   0  0  0  0  0  0
    0.7130    6.8110   -2.2120 H   0  0  0  0  0  0
    1.3640    6.5880   -0.5740 H   0  0  0  0  0  0
    0.0020    5.5740   -1.1600 H   0  0  0  0  0  0
    2.4320    5.1360   -3.0740 O   0  0  0  0  0  0
    2.8900    2.8400   -2.5170 H   0  0  0  0  0  0
    4.0270    3.3980   -1.2940 H   0  0  0  0  0  0
    2.2430    2.1740    0.3340 H   0  0  0  0  0  0
    2.1700   -2.2280    0.7720 O   0  0  0  0  0  0
    5.0390   -1.1430    0.3380 O   0  0  0  0  0  0
    5.8740   -0.4410   -0.5750 C   0  0  2  0  0  0
    6.7350   -0.0320   -0.0360 H   0  0  0  0  0  0
    5.0130    0.6270   -1.1480 C   0  0  0  0  0  0
    6.2980   -1.2140   -1.8160 C   0  0  0  0  0  0
    5.5780   -2.0160   -2.0280 H   0  0  0  0  0  0
    7.2750   -1.6910   -1.6820 H   0  0  0  0  0  0
    6.2840   -0.1620   -2.9480 C   0  0  2  0  0  0
    5.9130   -0.6370   -3.8650 H   0  0  0  0  0  0
    7.6140    0.4670   -3.2190 C   0  0  0  0  0  0
    5.2550    0.8240   -2.4470 C   0  0  0  0  0  0
    4.7360    1.5030   -3.1060 H   0  0  0  0  0  0
    8.4690    0.1900   -4.3250 C   0  0  0  0  0  0
    8.2970   -0.5100   -5.1310 H   0  0  0  0  0  0
    9.5730    0.9960   -4.1840 C   0  0  0  0  0  0
   10.4730    1.1450   -4.7640 H   0  0  0  0  0  0
    9.4670    1.7520   -3.0630 O   0  0  0  0  0  0
    8.2840    1.4270   -2.4830 C   0  0  0  0  0  0
    8.0580    1.9620   -1.5710 H   0  0  0  0  0  0
  1  2  1  0  0  0
  1  7  1  0  0  0
  1 19  1  0  0  0
  1 27  1  0  0  0
  2  3  1  0  0  0
  2  4  1  0  0  0
  2  5  1  0  0  0
  6 19  1  0  0  0
  7  8  2  0  0  0
  7  9  1  0  0  0
  9 10  1  0  0  0
  9 11  2  0  0  0
 11 12  1  0  0  0
 11 13  1  0  0  0
 13 14  1  0  0  0
 13 15  1  0  0  0
 13 19  1  0  0  0
 15 18  2  0  0  0
 15 39  1  0  0  0
 16 17  1  0  0  0
 16 19  1  0  0  0
 16 20  1  0  0  0
 16 39  1  0  0  0
 20 21  1  0  0  0
 20 22  1  0  0  0
 20 40  1  0  0  0
 22 23  1  0  0  0
 22 27  1  0  0  0
 22 43  1  0  0  0
 23 24  1  0  0  0
 23 25  1  0  0  0
 23 26  1  0  0  0
 27 28  1  0  0  0
 27 38  1  0  0  0
 28 29  1  0  0  0
 28 36  1  0  0  0
 28 37  1  0  0  0
 29 30  1  0  0  0
 30 31  1  0  0  0
 30 35  2  0  0  0
 31 32  1  0  0  0
 31 33  1  0  0  0
 31 34  1  0  0  0
 40 41  1  0  0  0
 41 42  1  0  0  0
 41 43  1  0  0  0
 41 44  1  0  0  0
 43 50  2  0  0  0
 44 45  1  0  0  0
 44 46  1  0  0  0
 44 47  1  0  0  0
 47 48  1  0  0  0
 47 49  1  0  0  0
 47 50  1  0  0  0
 49 52  1  0  0  0
 49 57  2  0  0  0
 50 51  1  0  0  0
 52 53  1  0  0  0
 52 54  2  0  0  0
 54 55  1  0  0  0
 54 56  1  0  0  0
 56 57  1  0  0  0
 57 58  1  0  0  0
M  END
> <s_m_entry_id>
20

> <s_m_entry_name>
AfroDb.22

> <i_qp_#stars>
0

> <i_qp_#amine>
0

> <i_qp_#amidine>
0

> <i_qp_#acid>
0

> <i_qp_#amide>
0

> <i_qp_#rotor>
2

> <i_qp_#rtvFG>
2

> <i_qp_CNS>
-1

> <r_qp_mol_MW>
   438.476

> <r_qp_dipole>
     2.076

> <r_qp_SASA>
   619.436

> <r_qp_FOSA>
   285.839

> <r_qp_FISA>
   127.154

> <r_qp_PISA>
   206.443

> <r_qp_WPSA>
     0.000

> <r_qp_volume>
  1221.725

> <r_qp_donorHB>
     0.000

> <r_qp_accptHB>
     9.200

> <r_qp_dip^2/V>
   0.0035270

> <r_qp_ACxDN^.5/SA>
   0.0000000

> <r_qp_glob>
   0.8922450

> <r_qp_QPpolrz>
    43.427

> <r_qp_QPlogPC16>
    11.987

> <r_qp_QPlogPoct>
    19.667

> <r_qp_QPlogPw>
    12.100

> <r_qp_QPlogPo/w>
     2.147

> <r_qp_QPlogS>
    -2.813

> <r_qp_CIQPlogS>
    -4.848

> <r_qp_QPlogHERG>
    -4.260

> <r_qp_QPPCaco>
   616.736

> <r_qp_QPlogBB>
    -0.622

> <r_qp_QPPMDCK>
   293.408

> <r_qp_QPlogKp>
    -2.944

> <r_qp_IP(eV)>
     9.455

> <r_qp_EA(eV)>
     0.604

> <i_qp_#metab>
5

> <r_qp_QPlogKhsa>
    -0.381

> <i_qp_HumanOralAbsorption>
3

> <r_qp_PercentHumanOralAbsorption>
    89.454

> <r_qp_SAfluorine>
     0.000

> <r_qp_SAamideO>
     0.000

> <r_qp_PSA>
   114.249

> <i_qp_#NandO>
7

> <i_qp_RuleOfFive>
0

> <i_qp_RuleOfThree>
0

> <i_qp_#ringatoms>
23

> <i_qp_#in34>
0

> <i_qp_#in56>
23

> <i_qp_#noncon>
10

> <i_qp_#nonHatm>
32

> <r_qp_Jm>
0.768177

$$$$
17.3.1.28.38
                    3D
 Structure written by MMmdl.
 69 74  0  0  1  0            999 V2000
    1.4240    0.7360   -0.6390 C   0  0  1  0  0  0
    0.8170    0.6930   -2.0590 C   0  0  0  0  0  0
    1.1110   -0.1980   -2.6170 H   0  0  0  0  0  0
    1.0940    1.5610   -2.6630 H   0  0  0  0  0  0
   -0.2800    0.6870   -2.0450 H   0  0  0  0  0  0
    0.3560    1.3950    0.2300 C   0  0  0  0  0  0
    0.3000    2.4810    0.2340 H   0  0  0  0  0  0
   -0.5690    0.7370    0.9350 C   0  0  0  0  0  0
   -1.3290    1.2630    1.5040 H   0  0  0  0  0  0
   -0.6640   -0.7380    0.9340 C   0  0  0  0  0  0
   -1.6350   -1.2530    1.4810 O   0  0  0  0  0  0
    0.4250   -1.5670    0.2310 C   0  0  0  0  0  0
   -0.1910   -2.1870   -1.0320 C   0  0  0  0  0  0
   -0.6910   -1.4480   -1.6620 H   0  0  0  0  0  0
   -0.9650   -2.9190   -0.7680 H   0  0  0  0  0  0
    0.5550   -2.7120   -1.6350 H   0  0  0  0  0  0
    0.7830   -2.7280    1.1930 C   0  0  0  0  0  0
    1.2440   -2.3520    2.1130 H   0  0  0  0  0  0
    1.4700   -3.4450    0.7330 H   0  0  0  0  0  0
   -0.1070   -3.2940    1.4920 H   0  0  0  0  0  0
    1.6950   -0.6820   -0.0180 C   0  0  1  0  0  0
    2.0690   -0.4800    1.0010 H   0  0  0  0  0  0
    2.8600   -1.3980   -0.7380 C   0  0  0  0  0  0
    2.6140   -1.6010   -1.7840 H   0  0  0  0  0  0
    3.0300   -2.3740   -0.2750 H   0  0  0  0  0  0
    4.1760   -0.5960   -0.6460 C   0  0  2  0  0  0
    4.9640   -1.1380   -1.1850 H   0  0  0  0  0  0
    4.5410   -0.4870    0.7560 O   0  0  0  0  0  0
    5.1990   -1.5420    1.3120 C   0  0  0  0  0  0
    5.4730   -1.2600    2.7570 C   0  0  0  0  0  0
    6.1080   -0.3750    2.8480 H   0  0  0  0  0  0
    5.9970   -2.1120    3.1990 H   0  0  0  0  0  0
    4.5310   -1.1160    3.2910 H   0  0  0  0  0  0
    5.5300   -2.5640    0.7300 O   0  0  0  0  0  0
    4.0540    0.8490   -1.2240 C   0  0  1  0  0  0
    3.9080    0.7540   -2.7700 C   0  0  0  0  0  0
    3.8070    1.7410   -3.2310 H   0  0  0  0  0  0
    3.0650    0.1490   -3.0940 H   0  0  0  0  0  0
    4.7800    0.2710   -3.2250 H   0  0  0  0  0  0
    2.7980    1.5460   -0.5670 C   0  0  1  0  0  0
    3.0030    1.5480    0.5080 H   0  0  0  0  0  0
    5.3660    1.6800   -0.9050 C   0  0  1  0  0  0
    5.2390    3.1350   -0.4160 C   0  0  2  0  0  0
    5.0700    3.1880    1.1250 C   0  0  0  0  0  0
    5.9920    2.9150    1.6480 H   0  0  0  0  0  0
    4.3150    2.5100    1.5170 H   0  0  0  0  0  0
    4.7890    4.1940    1.4550 H   0  0  0  0  0  0
    4.0360    3.7690   -1.1420 C   0  0  0  0  0  0
    4.2460    3.7960   -2.2200 H   0  0  0  0  0  0
    3.9010    4.8140   -0.8400 H   0  0  0  0  0  0
    2.6980    3.0460   -0.9350 C   0  0  0  0  0  0
    2.0900    3.2040   -1.8300 H   0  0  0  0  0  0
    2.1720    3.5670   -0.1250 H   0  0  0  0  0  0
    6.7560    1.0690   -0.7170 C   0  0  2  0  0  0
    6.8650    0.0010   -0.5900 H   0  0  0  0  0  0
    7.8650    1.8740   -0.1480 C   0  0  0  0  0  0
    8.8420    1.3210    0.3400 O   0  0  0  0  0  0
    7.7230    3.2310   -0.1590 O   0  0  0  0  0  0
    6.5820    3.8800   -0.7930 C   0  0  2  0  0  0
    6.7600    3.8210   -1.8760 H   0  0  0  0  0  0
    6.6050    5.3470   -0.4550 C   0  0  0  0  0  0
    7.0070    5.9580    0.7700 C   0  0  0  0  0  0
    7.3530    5.4630    1.6660 H   0  0  0  0  0  0
    6.8740    7.3150    0.5960 C   0  0  0  0  0  0
    7.0510    8.1730    1.2290 H   0  0  0  0  0  0
    6.4300    7.5900   -0.6560 O   0  0  0  0  0  0
    6.2790    6.4000   -1.2890 C   0  0  0  0  0  0
    5.9370    6.4630   -2.3130 H   0  0  0  0  0  0
    6.3260    1.5260   -1.9900 O   0  0  0  0  0  0
  1  2  1  0  0  0
  1  6  1  0  0  0
  1 21  1  0  0  0
  1 40  1  0  0  0
  2  3  1  0  0  0
  2  4  1  0  0  0
  2  5  1  0  0  0
  6  7  1  0  0  0
  6  8  2  0  0  0
  8  9  1  0  0  0
  8 10  1  0  0  0
 10 11  2  0  0  0
 10 12  1  0  0  0
 12 13  1  0  0  0
 12 17  1  0  0  0
 12 21  1  0  0  0
 13 14  1  0  0  0
 13 15  1  0  0  0
 13 16  1  0  0  0
 17 18  1  0  0  0
 17 19  1  0  0  0
 17 20  1  0  0  0
 21 22  1  0  0  0
 21 23  1  0  0  0
 23 24  1  0  0  0
 23 25  1  0  0  0
 23 26  1  0  0  0
 26 27  1  0  0  0
 26 28  1  0  0  0
 26 35  1  0  0  0
 28 29  1  0  0  0
 29 30  1  0  0  0
 29 34  2  0  0  0
 30 31  1  0  0  0
 30 32  1  0  0  0
 30 33  1  0  0  0
 35 36  1  0  0  0
 35 40  1  0  0  0
 35 42  1  0  0  0
 36 37  1  0  0  0
 36 38  1  0  0  0
 36 39  1  0  0  0
 40 41  1  0  0  0
 40 51  1  0  0  0
 42 43  1  0  0  0
 42 54  1  0  0  0
 42 69  1  0  0  0
 43 44  1  0  0  0
 43 48  1  0  0  0
 43 59  1  0  0  0
 44 45  1  0  0  0
 44 46  1  0  0  0
 44 47  1  0  0  0
 48 49  1  0  0  0
 48 50  1  0  0  0
 48 51  1  0  0  0
 51 52  1  0  0  0
 51 53  1  0  0  0
 54 55  1  0  0  0
 54 56  1  0  0  0
 54 69  1  0  0  0
 56 57  2  0  0  0
 56 58  1  0  0  0
 58 59  1  0  0  0
 59 60  1  0  0  0
 59 61  1  0  0  0
 61 62  1  0  0  0
 61 67  2  0  0  0
 62 63  1  0  0  0
 62 64  2  0  0  0
 64 65  1  0  0  0
 64 66  1  0  0  0
 66 67  1  0  0  0
 67 68  1  0  0  0
M  END
> <s_m_entry_id>
21

> <s_m_entry_name>
AfroDb.23

> <i_qp_#stars>
0

> <i_qp_#amine>
0

> <i_qp_#amidine>
0

> <i_qp_#acid>
0

> <i_qp_#amide>
0

> <i_qp_#rotor>
1

> <i_qp_#rtvFG>
4

> <i_qp_CNS>
-1

> <r_qp_mol_MW>
   482.572

> <r_qp_dipole>
     5.838

> <r_qp_SASA>
   638.671

> <r_qp_FOSA>
   337.193

> <r_qp_FISA>
   125.551

> <r_qp_PISA>
   175.927

> <r_qp_WPSA>
     0.000

> <r_qp_volume>
  1330.604

> <r_qp_donorHB>
     0.000

> <r_qp_accptHB>
     9.500

> <r_qp_dip^2/V>
   0.0256170

> <r_qp_ACxDN^.5/SA>
   0.0000000

> <r_qp_glob>
   0.9160530

> <r_qp_QPpolrz>
    48.135

> <r_qp_QPlogPC16>
    12.727

> <r_qp_QPlogPoct>
    21.896

> <r_qp_QPlogPw>
    12.444

> <r_qp_QPlogPo/w>
     2.687

> <r_qp_QPlogS>
    -3.183

> <r_qp_CIQPlogS>
    -5.331

> <r_qp_QPlogHERG>
    -3.729

> <r_qp_QPPCaco>
   638.705

> <r_qp_QPlogBB>
    -0.494

> <r_qp_QPPMDCK>
   304.721

> <r_qp_QPlogKp>
    -3.118

> <r_qp_IP(eV)>
     9.641

> <r_qp_EA(eV)>
     0.340

> <i_qp_#metab>
2

> <r_qp_QPlogKhsa>
    -0.103

> <i_qp_HumanOralAbsorption>
3

> <r_qp_PercentHumanOralAbsorption>
    92.885

> <r_qp_SAfluorine>
     0.000

> <r_qp_SAamideO>
     0.000

> <r_qp_PSA>
   109.452

> <i_qp_#NandO>
7

> <i_qp_RuleOfFive>
0

> <i_qp_RuleOfThree>
0

> <i_qp_#ringatoms>
24

> <i_qp_#in34>
3

> <i_qp_#in56>
21

> <i_qp_#noncon>
13

> <i_qp_#nonHatm>
35

> <r_qp_Jm>
0.241486

$$$$
17.3.1.28.39
                    3D
 Structure written by MMmdl.
 99107  0  0  1  0            999 V2000
    2.0810    0.2120   -0.1130 C   0  0  2  0  0  0
    2.2180    0.6450    1.4350 C   0  0  1  0  0  0
    3.2660    0.5160    1.7360 H   0  0  0  0  0  0
    1.8220    2.0100    1.6380 O   0  0  0  0  0  0
    2.3490    2.6360    2.8000 C   0  0  0  0  0  0
    1.2710    3.0120    3.8210 C   0  0  0  0  0  0
    1.7540    3.5610    5.1320 C   0  0  0  0  0  0
    2.7840    4.6420    5.0810 C   0  0  0  0  0  0
    2.8340    5.2220    6.0060 H   0  0  0  0  0  0
    2.5530    5.3540    4.2800 H   0  0  0  0  0  0
    3.7750    4.2180    4.8900 H   0  0  0  0  0  0
    1.1720    3.0430    6.2290 C   0  0  0  0  0  0
    0.4090    2.2730    6.1040 H   0  0  0  0  0  0
    1.4560    3.3970    7.6530 C   0  0  0  0  0  0
    1.6840    2.4860    8.2170 H   0  0  0  0  0  0
    0.5740    3.8640    8.1030 H   0  0  0  0  0  0
    2.3030    4.0760    7.7720 H   0  0  0  0  0  0
    0.0670    2.8600    3.6220 O   0  0  0  0  0  0
    2.8250    3.5640    2.4680 H   0  0  0  0  0  0
    3.1030    2.0130    3.2940 H   0  0  0  0  0  0
    1.3220   -0.1980    2.3770 C   0  0  0  0  0  0
    1.0730    0.3440    3.2930 H   0  0  0  0  0  0
    1.8950   -1.0770    2.6960 H   0  0  0  0  0  0
    0.0310   -0.6410    1.6680 C   0  0  2  0  0  0
   -0.4040    0.2500    1.2130 H   0  0  0  0  0  0
   -1.0560   -1.0780    2.5280 O   0  0  0  0  0  0
   -0.8620   -1.6480    3.7480 C   0  0  0  0  0  0
   -2.1880   -1.8990    4.3990 C   0  0  0  0  0  0
   -2.7540   -2.6290    3.8160 H   0  0  0  0  0  0
   -2.7420   -0.9610    4.4860 H   0  0  0  0  0  0
   -2.0280   -2.2990    5.4040 H   0  0  0  0  0  0
    0.2120   -1.9440    4.2490 O   0  0  0  0  0  0
    0.3880   -1.6670    0.5570 C   0  0  2  0  0  0
   -0.5250   -1.5970   -0.6910 C   0  0  0  0  0  0
    0.3380   -1.5550   -1.8700 O   0  0  0  0  0  0
   -1.1480   -0.6980   -0.7160 H   0  0  0  0  0  0
   -1.1860   -2.4640   -0.7870 H   0  0  0  0  0  0
    0.3390   -3.1030    1.1840 C   0  0  0  0  0  0
   -0.6640   -3.2930    1.5810 H   0  0  0  0  0  0
    1.0670   -3.1680    2.0010 H   0  0  0  0  0  0
    0.6160   -4.1610    0.2600 O   0  0  0  0  0  0
    0.6080   -5.4150    0.7940 C   0  0  0  0  0  0
    0.9400   -6.4170   -0.2680 C   0  0  0  0  0  0
    0.9560   -7.4190    0.1720 H   0  0  0  0  0  0
    1.9290   -6.2040   -0.6820 H   0  0  0  0  0  0
    0.1800   -6.3920   -1.0520 H   0  0  0  0  0  0
    0.3640   -5.6960    1.9590 O   0  0  0  0  0  0
    1.7640   -1.3230   -0.0760 C   0  0  1  0  0  0
    2.5770   -1.8190    0.4730 H   0  0  0  0  0  0
    1.6360   -1.9580   -1.4330 C   0  0  2  0  0  0
    1.5680   -3.0440   -1.3440 H   0  0  0  0  0  0
    2.8340   -1.7540   -2.3500 C   0  0  2  0  0  0
    2.5100   -2.0270   -3.3630 H   0  0  0  0  0  0
    3.7760   -2.7790   -1.9620 O   0  0  0  0  0  0
    4.2880   -3.0260   -2.7530 H   0  0  0  0  0  0
    3.5300   -0.3400   -2.3740 C   0  0  2  0  0  0
    3.0990    0.3210   -3.7240 C   0  0  2  0  0  0
    1.7020    0.8100   -4.0030 C   0  0  0  0  0  0
    1.5590    0.9390   -5.5230 C   0  0  1  0  0  0
    0.5620    0.6220   -5.8540 H   0  0  0  0  0  0
    1.7420    2.3190   -5.9820 O   0  0  0  0  0  0
    1.4840    1.7680   -3.5320 H   0  0  0  0  0  0
    0.9840    0.0590   -3.6680 H   0  0  0  0  0  0
    3.6540   -0.1530   -5.0620 C   0  0  1  0  0  0
    4.2960   -1.0100   -5.1720 H   0  0  0  0  0  0
    2.6960    0.0920   -6.1960 C   0  0  2  0  0  0
    3.1120    1.0210   -7.2600 C   0  0  1  0  0  0
    2.1160    2.1210   -7.3430 C   0  0  2  0  0  0
    1.2140    1.7860   -7.8800 H   0  0  0  0  0  0
    4.4840    1.3470   -7.1190 O   0  0  0  0  0  0
    4.0060    1.2440   -8.4000 C   0  0  0  0  0  0
    2.2980   -0.8540   -6.5750 H   0  0  0  0  0  0
    5.0960   -0.5660   -2.4320 C   0  0  0  0  0  0
    5.6420    0.3780   -2.5110 H   0  0  0  0  0  0
    5.3990   -1.1840   -3.2830 H   0  0  0  0  0  0
    5.4660   -1.0660   -1.5290 H   0  0  0  0  0  0
    3.3480    0.5130   -1.0110 C   0  0  1  0  0  0
    4.2020    0.2450   -0.3720 H   0  0  0  0  0  0
    3.3050    2.0600   -1.1220 C   0  0  2  0  0  0
    4.0220    2.8320   -2.2470 C   0  0  0  0  0  0
    4.1560    4.2340   -1.8470 O   0  0  0  0  0  0
    4.6710    5.1670   -2.6920 C   0  0  0  0  0  0
    4.8380    6.3280   -2.3280 O   0  0  0  0  0  0
    5.0210    4.7150   -4.0810 C   0  0  0  0  0  0
    5.4600    5.5570   -4.6260 H   0  0  0  0  0  0
    4.1230    4.4040   -4.6190 H   0  0  0  0  0  0
    5.7660    3.9180   -4.0530 H   0  0  0  0  0  0
    3.4280    2.8360   -3.1570 H   0  0  0  0  0  0
    5.0360    2.4550   -2.3920 H   0  0  0  0  0  0
    3.8880    2.5730    0.0860 O   0  0  0  0  0  0
    3.9120    3.5400   -0.0560 H   0  0  0  0  0  0
    1.9030    2.3740   -1.1660 O   0  0  0  0  0  0
    1.1270    1.2140   -0.7850 C   0  0  0  0  0  0
    0.6620    0.8210   -1.6830 H   0  0  0  0  0  0
    0.3010    1.5680   -0.1660 H   0  0  0  0  0  0
    4.1460    1.0170   -4.4170 O   0  0  0  0  0  0
    2.6970    3.1560   -8.1610 O   0  0  0  0  0  0
    3.5660    2.3830   -8.9620 C   0  0  0  0  0  0
    3.7540    2.7850   -9.9420 H   0  0  0  0  0  0
  1  2  1  0  0  0
  1 48  1  0  0  0
  1 77  1  0  0  0
  1 93  1  0  0  0
  2  3  1  0  0  0
  2  4  1  0  0  0
  2 21  1  0  0  0
  4  5  1  0  0  0
  5  6  1  0  0  0
  5 19  1  0  0  0
  5 20  1  0  0  0
  6  7  1  0  0  0
  6 18  2  0  0  0
  7  8  1  0  0  0
  7 12  2  0  0  0
  8  9  1  0  0  0
  8 10  1  0  0  0
  8 11  1  0  0  0
 12 13  1  0  0  0
 12 14  1  0  0  0
 14 15  1  0  0  0
 14 16  1  0  0  0
 14 17  1  0  0  0
 21 22  1  0  0  0
 21 23  1  0  0  0
 21 24  1  0  0  0
 24 25  1  0  0  0
 24 26  1  0  0  0
 24 33  1  0  0  0
 26 27  1  0  0  0
 27 28  1  0  0  0
 27 32  2  0  0  0
 28 29  1  0  0  0
 28 30  1  0  0  0
 28 31  1  0  0  0
 33 34  1  0  0  0
 33 38  1  0  0  0
 33 48  1  0  0  0
 34 35  1  0  0  0
 34 36  1  0  0  0
 34 37  1  0  0  0
 35 50  1  0  0  0
 38 39  1  0  0  0
 38 40  1  0  0  0
 38 41  1  0  0  0
 41 42  1  0  0  0
 42 43  1  0  0  0
 42 47  2  0  0  0
 43 44  1  0  0  0
 43 45  1  0  0  0
 43 46  1  0  0  0
 48 49  1  0  0  0
 48 50  1  0  0  0
 50 51  1  0  0  0
 50 52  1  0  0  0
 52 53  1  0  0  0
 52 54  1  0  0  0
 52 56  1  0  0  0
 54 55  1  0  0  0
 56 57  1  0  0  0
 56 73  1  0  0  0
 56 77  1  0  0  0
 57 58  1  0  0  0
 57 64  1  0  0  0
 57 96  1  0  0  0
 58 59  1  0  0  0
 58 62  1  0  0  0
 58 63  1  0  0  0
 59 60  1  0  0  0
 59 61  1  0  0  0
 59 66  1  0  0  0
 61 68  1  0  0  0
 64 65  1  0  0  0
 64 66  1  0  0  0
 64 96  1  0  0  0
 66 67  1  0  0  0
 66 72  1  0  0  0
 67 68  1  0  0  0
 67 70  1  0  0  0
 67 71  1  0  0  0
 68 69  1  0  0  0
 68 97  1  0  0  0
 70 71  1  0  0  0
 71 98  2  0  0  0
 73 74  1  0  0  0
 73 75  1  0  0  0
 73 76  1  0  0  0
 77 78  1  0  0  0
 77 79  1  0  0  0
 79 80  1  0  0  0
 79 90  1  0  0  0
 79 92  1  0  0  0
 80 81  1  0  0  0
 80 88  1  0  0  0
 80 89  1  0  0  0
 81 82  1  0  0  0
 82 83  2  0  0  0
 82 84  1  0  0  0
 84 85  1  0  0  0
 84 86  1  0  0  0
 84 87  1  0  0  0
 90 91  1  0  0  0
 92 93  1  0  0  0
 93 94  1  0  0  0
 93 95  1  0  0  0
 97 98  1  0  0  0
 98 99  1  0  0  0
M  END
> <s_m_entry_id>
22

> <s_m_entry_name>
AfroDb.24

> <i_qp_#stars>
6

> <i_qp_#amine>
0

> <i_qp_#amidine>
0

> <i_qp_#acid>
0

> <i_qp_#amide>
0

> <i_qp_#rotor>
11

> <i_qp_#rtvFG>
10

> <i_qp_CNS>
-2

> <r_qp_mol_MW>
   746.761

> <r_qp_dipole>
    10.894

> <r_qp_SASA>
   924.688

> <r_qp_FOSA>
   625.900

> <r_qp_FISA>
   203.346

> <r_qp_PISA>
    95.442

> <r_qp_WPSA>
     0.000

> <r_qp_volume>
  1941.326

> <r_qp_donorHB>
     2.000

> <r_qp_accptHB>
    22.000

> <r_qp_dip^2/V>
   0.0611380

> <r_qp_ACxDN^.5/SA>
   0.0336470

> <r_qp_glob>
   0.8138960

> <r_qp_QPpolrz>
    65.386

> <r_qp_QPlogPC16>
    18.377

> <r_qp_QPlogPoct>
    37.897

> <r_qp_QPlogPw>
    26.149

> <r_qp_QPlogPo/w>
     0.843

> <r_qp_QPlogS>
    -2.990

> <r_qp_CIQPlogS>
    -5.361

> <r_qp_QPlogHERG>
    -4.999

> <r_qp_QPPCaco>
   116.833

> <r_qp_QPlogBB>
    -2.146

> <r_qp_QPPMDCK>
    48.585

> <r_qp_QPlogKp>
    -3.875

> <r_qp_IP(eV)>
     9.063

> <r_qp_EA(eV)>
     2.166

> <i_qp_#metab>
5

> <r_qp_QPlogKhsa>
    -1.008

> <i_qp_HumanOralAbsorption>
2

> <r_qp_PercentHumanOralAbsorption>
    42.973

> <r_qp_SAfluorine>
     0.000

> <r_qp_SAamideO>
     0.000

> <r_qp_PSA>
   218.952

> <i_qp_#NandO>
16

> <i_qp_RuleOfFive>
2

> <i_qp_RuleOfThree>
0

> <i_qp_#ringatoms>
28

> <i_qp_#in34>
6

> <i_qp_#in56>
22

> <i_qp_#noncon>
20

> <i_qp_#nonHatm>
53

> <r_qp_Jm>
0.101899

$$$$
17.3.1.3.1
                    3D
 Structure written by MMmdl.
 57 62  0  0  1  0            999 V2000
    1.7220    0.9790   -0.5040 C   0  0  0  0  0  0
    0.8880    2.0570   -0.8540 C   0  0  0  0  0  0
    1.2520    3.0740   -0.7410 H   0  0  0  0  0  0
   -0.3860    1.8120   -1.3490 C   0  0  0  0  0  0
   -1.2200    2.8280   -1.7110 O   0  0  0  0  0  0
   -0.7720    3.6730   -1.5400 H   0  0  0  0  0  0
   -0.8420    0.5130   -1.4930 C   0  0  0  0  0  0
   -1.8370    0.3250   -1.8860 H   0  0  0  0  0  0
   -0.0170   -0.5550   -1.1260 C   0  0  0  0  0  0
   -0.4120   -1.5580   -1.2630 H   0  0  0  0  0  0
    1.2790   -0.3560   -0.6140 C   0  0  0  0  0  0
    2.0950   -1.4120   -0.2200 N   0  0  0  0  0  0
    1.5110   -2.7280    0.0110 C   0  0  0  0  0  0
    1.3450   -3.2480   -0.9380 H   0  0  0  0  0  0
    0.5620   -2.6570    0.5550 H   0  0  0  0  0  0
    2.1570   -3.3550    0.6350 H   0  0  0  0  0  0
    3.5260   -1.2260    0.0540 C   0  0  1  0  0  0
    4.0940    0.1400   -0.3920 C   0  0  2  0  0  0
    5.4020    0.0870    0.4810 C   0  0  2  0  0  0
    4.7750   -0.3160    1.8320 C   0  0  0  0  0  0
    5.4740   -0.8210    2.5090 H   0  0  0  0  0  0
    3.6980   -1.2180    1.5020 O   0  0  0  0  0  0
    4.3660    0.5250    2.4010 H   0  0  0  0  0  0
    3.1070    1.2660    0.0290 C   0  0  0  0  0  0
    3.4600    2.2300   -0.3570 H   0  0  0  0  0  0
    3.0060    1.3860    1.1110 H   0  0  0  0  0  0
    6.1590    1.3860    0.6920 C   0  0  0  0  0  0
    6.8410    1.6130    1.6850 O   0  0  0  0  0  0
    6.0260    2.2330   -0.3610 O   0  0  0  0  0  0
    6.7550    3.4570   -0.2420 C   0  0  0  0  0  0
    7.8280    3.2560   -0.1710 H   0  0  0  0  0  0
    6.4070    4.0260    0.6250 H   0  0  0  0  0  0
    6.5710    4.0480   -1.1430 H   0  0  0  0  0  0
    4.4680   -2.3630   -0.5980 C   0  0  1  0  0  0
    3.9790   -3.3400   -0.5390 H   0  0  0  0  0  0
    4.8460   -2.1520   -2.0350 N   0  0  0  0  0  0
    4.0880   -1.0750   -2.6590 C   0  0  0  0  0  0
    3.0270   -1.3460   -2.6950 H   0  0  0  0  0  0
    4.3690   -0.9610   -3.7140 H   0  0  0  0  0  0
    4.2900    0.2490   -1.9320 C   0  0  0  0  0  0
    3.5840    0.9610   -2.3780 H   0  0  0  0  0  0
    5.2650    0.6790   -2.1750 H   0  0  0  0  0  0
    5.7500   -2.4540    0.2520 C   0  0  0  0  0  0
    6.4040   -3.2730   -0.0770 H   0  0  0  0  0  0
    5.5280   -2.7110    1.2930 H   0  0  0  0  0  0
    6.4260   -1.0750    0.1140 C   0  0  1  0  0  0
    7.2680   -1.0470    0.8200 H   0  0  0  0  0  0
    6.9850   -1.0310   -1.3020 C   0  0  0  0  0  0
    8.0450   -0.2540   -1.6010 C   0  0  0  0  0  0
    8.4760    0.3640   -0.8130 H   0  0  0  0  0  0
    8.7500   -0.1360   -2.9140 C   0  0  0  0  0  0
    9.8230   -0.2930   -2.7670 H   0  0  0  0  0  0
    8.6060    0.8690   -3.3220 H   0  0  0  0  0  0
    8.4130   -0.8620   -3.6570 H   0  0  0  0  0  0
    6.2950   -1.9760   -2.2770 C   0  0  0  0  0  0
    6.7740   -2.9610   -2.2070 H   0  0  0  0  0  0
    6.4540   -1.6670   -3.3170 H   0  0  0  0  0  0
  1  2  2  0  0  0
  1 11  1  0  0  0
  1 24  1  0  0  0
  2  3  1  0  0  0
  2  4  1  0  0  0
  4  5  1  0  0  0
  4  7  2  0  0  0
  5  6  1  0  0  0
  7  8  1  0  0  0
  7  9  1  0  0  0
  9 10  1  0  0  0
  9 11  2  0  0  0
 11 12  1  0  0  0
 12 13  1  0  0  0
 12 17  1  0  0  0
 13 14  1  0  0  0
 13 15  1  0  0  0
 13 16  1  0  0  0
 17 18  1  0  0  0
 17 22  1  0  0  0
 17 34  1  0  0  0
 18 19  1  0  0  0
 18 24  1  0  0  0
 18 40  1  0  0  0
 19 20  1  0  0  0
 19 27  1  0  0  0
 19 46  1  0  0  0
 20 21  1  0  0  0
 20 22  1  0  0  0
 20 23  1  0  0  0
 24 25  1  0  0  0
 24 26  1  0  0  0
 27 28  2  0  0  0
 27 29  1  0  0  0
 29 30  1  0  0  0
 30 31  1  0  0  0
 30 32  1  0  0  0
 30 33  1  0  0  0
 34 35  1  0  0  0
 34 36  1  0  0  0
 34 43  1  0  0  0
 36 37  1  0  0  0
 36 55  1  0  0  0
 37 38  1  0  0  0
 37 39  1  0  0  0
 37 40  1  0  0  0
 40 41  1  0  0  0
 40 42  1  0  0  0
 43 44  1  0  0  0
 43 45  1  0  0  0
 43 46  1  0  0  0
 46 47  1  0  0  0
 46 48  1  0  0  0
 48 49  2  0  0  0
 48 55  1  0  0  0
 49 50  1  0  0  0
 49 51  1  0  0  0
 51 52  1  0  0  0
 51 53  1  0  0  0
 51 54  1  0  0  0
 55 56  1  0  0  0
 55 57  1  0  0  0
M  END
> <s_m_entry_id>
23

> <s_m_entry_name>
AfroDb.25

> <i_qp_#stars>
1

> <i_qp_#amine>
1

> <i_qp_#amidine>
0

> <i_qp_#acid>
0

> <i_qp_#amide>
0

> <i_qp_#rotor>
2

> <i_qp_#rtvFG>
0

> <i_qp_CNS>
1

> <r_qp_mol_MW>
   396.485

> <r_qp_dipole>
     3.694

> <r_qp_SASA>
   587.467

> <r_qp_FOSA>
   397.040

> <r_qp_FISA>
    82.602

> <r_qp_PISA>
   107.825

> <r_qp_WPSA>
     0.000

> <r_qp_volume>
  1145.588

> <r_qp_donorHB>
     1.000

> <r_qp_accptHB>
     6.500

> <r_qp_dip^2/V>
   0.0119140

> <r_qp_ACxDN^.5/SA>
   0.0110640

> <r_qp_glob>
   0.9012960

> <r_qp_QPpolrz>
    39.438

> <r_qp_QPlogPC16>
    10.574

> <r_qp_QPlogPoct>
    17.995

> <r_qp_QPlogPw>
     9.854

> <r_qp_QPlogPo/w>
     2.822

> <r_qp_QPlogS>
    -3.106

> <r_qp_CIQPlogS>
    -4.172

> <r_qp_QPlogHERG>
    -4.370

> <r_qp_QPPCaco>
   406.899

> <r_qp_QPlogBB>
     0.164

> <r_qp_QPPMDCK>
   207.077

> <r_qp_QPlogKp>
    -4.533

> <r_qp_IP(eV)>
     7.880

> <r_qp_EA(eV)>
    -0.296

> <i_qp_#metab>
8

> <r_qp_QPlogKhsa>
     0.415

> <i_qp_HumanOralAbsorption>
3

> <r_qp_PercentHumanOralAbsorption>
    90.173

> <r_qp_SAfluorine>
     0.000

> <r_qp_SAamideO>
     0.000

> <r_qp_PSA>
    64.380

> <i_qp_#NandO>
6

> <i_qp_RuleOfFive>
0

> <i_qp_RuleOfThree>
1

> <i_qp_#ringatoms>
21

> <i_qp_#in34>
0

> <i_qp_#in56>
21

> <i_qp_#noncon>
11

> <i_qp_#nonHatm>
29

> <r_qp_Jm>
0.009121

$$$$
17.3.1.32.44
                    3D
 Structure written by MMmdl.
 57 58  0  0  1  0            999 V2000
    1.5440    1.5860   -0.3690 C   0  0  0  0  0  0
    1.9490    2.3110   -1.4670 O   0  0  0  0  0  0
    1.3150    2.9820   -1.7730 H   0  0  0  0  0  0
    0.2910    1.8550    0.2130 C   0  0  0  0  0  0
   -0.3610    2.6120   -0.1970 H   0  0  0  0  0  0
   -0.0840    1.1120    1.3390 C   0  0  0  0  0  0
   -1.2690    1.2910    1.9980 O   0  0  0  0  0  0
   -1.8460    1.8900    1.5020 H   0  0  0  0  0  0
    0.7530    0.1250    1.8640 C   0  0  0  0  0  0
    0.2940   -0.6400    3.0530 C   0  0  0  0  0  0
    1.3450   -1.6520    3.4350 C   0  0  0  0  0  0
    2.2850   -1.7980    2.9240 H   0  0  0  0  0  0
    0.8790   -2.4290    4.6410 C   0  0  0  0  0  0
   -0.4100   -2.2280    5.3420 C   0  0  0  0  0  0
   -0.9720   -1.4300    4.8500 H   0  0  0  0  0  0
   -0.2200   -1.9510    6.3830 H   0  0  0  0  0  0
   -0.9900   -3.1540    5.3120 H   0  0  0  0  0  0
    1.9300   -3.4410    5.0230 C   0  0  0  0  0  0
    1.5920   -4.0040    5.8970 H   0  0  0  0  0  0
    2.8640   -2.9250    5.2600 H   0  0  0  0  0  0
    2.0940   -4.1280    4.1890 H   0  0  0  0  0  0
   -0.6400   -1.1560    2.8160 H   0  0  0  0  0  0
    0.1300    0.0470    3.8870 H   0  0  0  0  0  0
    1.9870   -0.1340    1.2690 C   0  0  0  0  0  0
    2.6270   -0.9080    1.6680 H   0  0  0  0  0  0
    2.3970    0.6040    0.1580 C   0  0  0  0  0  0
    3.6860    0.3880   -0.5350 C   0  0  0  0  0  0
    3.7240    0.4320   -1.7600 O   0  0  0  0  0  0
    4.9010    0.1900    0.2910 C   0  0  0  0  0  0
    4.8070    0.2770    1.3660 H   0  0  0  0  0  0
    6.0650   -0.0990   -0.3030 C   0  0  0  0  0  0
    6.1180   -0.2020   -1.3850 H   0  0  0  0  0  0
    7.3160   -0.3340    0.4260 C   0  0  0  0  0  0
    7.6670    0.3930    1.5690 C   0  0  0  0  0  0
    7.0140    1.1680    1.9630 H   0  0  0  0  0  0
    8.2180   -1.2900   -0.0700 C   0  0  0  0  0  0
    7.9610   -1.8460   -0.9710 H   0  0  0  0  0  0
    9.4440   -1.5520    0.5730 C   0  0  0  0  0  0
   10.3810   -2.5830   -0.0190 C   0  0  0  0  0  0
   10.4160   -3.8560    0.7830 C   0  0  0  0  0  0
    9.4330   -4.2980    0.9510 H   0  0  0  0  0  0
   11.4890   -4.4920    1.2920 C   0  0  0  0  0  0
   12.9210   -4.0570    1.1430 C   0  0  0  0  0  0
   13.0450   -3.1620    0.5290 H   0  0  0  0  0  0
   13.5090   -4.8530    0.6740 H   0  0  0  0  0  0
   13.3520   -3.8430    2.1260 H   0  0  0  0  0  0
   11.3150   -5.7640    2.0830 C   0  0  0  0  0  0
   11.7170   -5.6390    3.0940 H   0  0  0  0  0  0
   11.8460   -6.5890    1.5960 H   0  0  0  0  0  0
   10.2640   -6.0560    2.1780 H   0  0  0  0  0  0
   11.3650   -2.1200   -0.1350 H   0  0  0  0  0  0
   10.0580   -2.8360   -1.0370 H   0  0  0  0  0  0
    9.7430   -0.8310    1.7360 C   0  0  0  0  0  0
   10.8880   -1.0260    2.4560 O   0  0  0  0  0  0
   11.2940   -1.8630    2.1790 H   0  0  0  0  0  0
    8.8730    0.1410    2.2230 C   0  0  0  0  0  0
    9.1340    0.7010    3.1170 H   0  0  0  0  0  0
  1  2  1  0  0  0
  1  4  2  0  0  0
  1 26  1  0  0  0
  2  3  1  0  0  0
  4  5  1  0  0  0
  4  6  1  0  0  0
  6  7  1  0  0  0
  6  9  2  0  0  0
  7  8  1  0  0  0
  9 10  1  0  0  0
  9 24  1  0  0  0
 10 11  1  0  0  0
 10 22  1  0  0  0
 10 23  1  0  0  0
 11 12  1  0  0  0
 11 13  2  0  0  0
 13 14  1  0  0  0
 13 18  1  0  0  0
 14 15  1  0  0  0
 14 16  1  0  0  0
 14 17  1  0  0  0
 18 19  1  0  0  0
 18 20  1  0  0  0
 18 21  1  0  0  0
 24 25  1  0  0  0
 24 26  2  0  0  0
 26 27  1  0  0  0
 27 28  2  0  0  0
 27 29  1  0  0  0
 29 30  1  0  0  0
 29 31  2  0  0  0
 31 32  1  0  0  0
 31 33  1  0  0  0
 33 34  2  0  0  0
 33 36  1  0  0  0
 34 35  1  0  0  0
 34 56  1  0  0  0
 36 37  1  0  0  0
 36 38  2  0  0  0
 38 39  1  0  0  0
 38 53  1  0  0  0
 39 40  1  0  0  0
 39 51  1  0  0  0
 39 52  1  0  0  0
 40 41  1  0  0  0
 40 42  2  0  0  0
 42 43  1  0  0  0
 42 47  1  0  0  0
 43 44  1  0  0  0
 43 45  1  0  0  0
 43 46  1  0  0  0
 47 48  1  0  0  0
 47 49  1  0  0  0
 47 50  1  0  0  0
 53 54  1  0  0  0
 53 56  2  0  0  0
 54 55  1  0  0  0
 56 57  1  0  0  0
M  END
> <s_m_entry_id>
24

> <s_m_entry_name>
AfroDb.28

> <i_qp_#stars>
2

> <i_qp_#amine>
0

> <i_qp_#amidine>
0

> <i_qp_#acid>
0

> <i_qp_#amide>
0

> <i_qp_#rotor>
11

> <i_qp_#rtvFG>
1

> <i_qp_CNS>
-2

> <r_qp_mol_MW>
   392.494

> <r_qp_dipole>
     2.502

> <r_qp_SASA>
   782.559

> <r_qp_FOSA>
   409.438

> <r_qp_FISA>
   154.076

> <r_qp_PISA>
   219.046

> <r_qp_WPSA>
     0.000

> <r_qp_volume>
  1370.196

> <r_qp_donorHB>
     2.000

> <r_qp_accptHB>
     3.250

> <r_qp_dip^2/V>
   0.0045700

> <r_qp_ACxDN^.5/SA>
   0.0058730

> <r_qp_glob>
   0.7623770

> <r_qp_QPpolrz>
    43.710

> <r_qp_QPlogPC16>
    14.257

> <r_qp_QPlogPoct>
    18.840

> <r_qp_QPlogPw>
     7.844

> <r_qp_QPlogPo/w>
     5.502

> <r_qp_QPlogS>
    -7.338

> <r_qp_CIQPlogS>
    -6.495

> <r_qp_QPlogHERG>
    -6.422

> <r_qp_QPPCaco>
   342.610

> <r_qp_QPlogBB>
    -1.867

> <r_qp_QPPMDCK>
   155.426

> <r_qp_QPlogKp>
    -2.531

> <r_qp_IP(eV)>
     8.560

> <r_qp_EA(eV)>
     0.463

> <i_qp_#metab>
9

> <r_qp_QPlogKhsa>
     1.144

> <i_qp_HumanOralAbsorption>
1

> <r_qp_PercentHumanOralAbsorption>
    91.573

> <r_qp_SAfluorine>
     0.000

> <r_qp_SAamideO>
     0.000

> <r_qp_PSA>
    85.922

> <i_qp_#NandO>
4

> <i_qp_RuleOfFive>
1

> <i_qp_RuleOfThree>
2

> <i_qp_#ringatoms>
12

> <i_qp_#in34>
0

> <i_qp_#in56>
12

> <i_qp_#noncon>
0

> <i_qp_#nonHatm>
29

> <r_qp_Jm>
5.3e-05

$$$$
17.3.1.32.45
                    3D
 Structure written by MMmdl.
 42 44  0  0  1  0            999 V2000
    1.2990    0.6960   -0.1390 C   0  0  0  0  0  0
    0.0000    1.5000    0.1500 O   0  0  0  0  0  0
   -1.2990    0.7500   -0.1500 C   0  0  0  0  0  0
   -1.6030    0.9260   -1.6170 C   0  0  0  0  0  0
   -0.8090    0.4670   -2.2110 H   0  0  0  0  0  0
   -1.6640    1.9910   -1.8510 H   0  0  0  0  0  0
   -2.5570    0.4460   -1.8510 H   0  0  0  0  0  0
   -2.3950    1.3830    0.6700 C   0  0  0  0  0  0
   -2.1750    1.2560    1.7330 H   0  0  0  0  0  0
   -3.3490    0.9030    0.4360 H   0  0  0  0  0  0
   -2.4560    2.4490    0.4360 H   0  0  0  0  0  0
   -1.2990   -0.7500    0.1500 C   0  0  0  0  0  0
   -2.1670   -1.2510    0.5510 H   0  0  0  0  0  0
    0.0000   -1.5000   -0.1500 C   0  0  0  0  0  0
    0.0140   -2.5100   -0.5330 H   0  0  0  0  0  0
    1.2990   -0.6960    0.1390 C   0  0  0  0  0  0
    2.5290   -1.3920    0.2780 C   0  0  0  0  0  0
    2.5290   -2.7410    0.5480 O   0  0  0  0  0  0
    2.5290   -2.9720    1.4930 H   0  0  0  0  0  0
    3.7590   -0.7650    0.0000 C   0  0  0  0  0  0
    3.7590    0.7650    0.0000 C   0  0  0  0  0  0
    4.6540    1.3340    0.2030 H   0  0  0  0  0  0
    2.5290    1.3920   -0.2780 C   0  0  0  0  0  0
    2.5290    2.4520   -0.4900 H   0  0  0  0  0  0
    5.0580   -1.4420    0.4410 C   0  0  0  0  0  0
    5.0580   -2.5780   -0.0090 O   0  0  0  0  0  0
    6.3570   -0.7500    0.1500 C   0  0  0  0  0  0
    6.3760    0.3300    0.1520 H   0  0  0  0  0  0
    7.6560   -1.5000   -0.1500 C   0  0  0  0  0  0
    7.6690   -2.5100   -0.5330 H   0  0  0  0  0  0
    8.9550   -0.6960    0.1390 C   0  0  0  0  0  0
    8.9550    0.6960   -0.1390 C   0  0  0  0  0  0
    8.0190    1.2260   -0.2450 H   0  0  0  0  0  0
   10.1840   -1.3920    0.2780 C   0  0  0  0  0  0
   10.1840   -2.4520    0.4900 H   0  0  0  0  0  0
   11.4140   -0.6960    0.1390 C   0  0  0  0  0  0
   12.3500   -1.2260    0.2450 H   0  0  0  0  0  0
   11.4140    0.6960   -0.1390 C   0  0  0  0  0  0
   12.6060    1.3710   -0.2740 O   0  0  0  0  0  0
   13.4030    0.8240   -0.1650 H   0  0  0  0  0  0
   10.1840    1.3920   -0.2780 C   0  0  0  0  0  0
   10.1840    2.4520   -0.4900 H   0  0  0  0  0  0
  1  2  1  0  0  0
  1 16  2  0  0  0
  1 23  1  0  0  0
  2  3  1  0  0  0
  3  4  1  0  0  0
  3  8  1  0  0  0
  3 12  1  0  0  0
  4  5  1  0  0  0
  4  6  1  0  0  0
  4  7  1  0  0  0
  8  9  1  0  0  0
  8 10  1  0  0  0
  8 11  1  0  0  0
 12 13  1  0  0  0
 12 14  2  0  0  0
 14 15  1  0  0  0
 14 16  1  0  0  0
 16 17  1  0  0  0
 17 18  1  0  0  0
 17 20  2  0  0  0
 18 19  1  0  0  0
 20 21  1  0  0  0
 20 25  1  0  0  0
 21 22  1  0  0  0
 21 23  2  0  0  0
 23 24  1  0  0  0
 25 26  2  0  0  0
 25 27  1  0  0  0
 27 28  1  0  0  0
 27 29  2  0  0  0
 29 30  1  0  0  0
 29 31  1  0  0  0
 31 32  2  0  0  0
 31 34  1  0  0  0
 32 33  1  0  0  0
 32 41  1  0  0  0
 34 35  1  0  0  0
 34 36  2  0  0  0
 36 37  1  0  0  0
 36 38  1  0  0  0
 38 39  1  0  0  0
 38 41  2  0  0  0
 39 40  1  0  0  0
 41 42  1  0  0  0
M  END
> <s_m_entry_id>
25

> <s_m_entry_name>
AfroDb.29

> <i_qp_#stars>
0

> <i_qp_#amine>
0

> <i_qp_#amidine>
0

> <i_qp_#acid>
0

> <i_qp_#amide>
0

> <i_qp_#rotor>
6

> <i_qp_#rtvFG>
1

> <i_qp_CNS>
-2

> <r_qp_mol_MW>
   322.360

> <r_qp_dipole>
     2.222

> <r_qp_SASA>
   628.975

> <r_qp_FOSA>
   164.197

> <r_qp_FISA>
   136.746

> <r_qp_PISA>
   328.031

> <r_qp_WPSA>
     0.000

> <r_qp_volume>
  1083.616

> <r_qp_donorHB>
     1.000

> <r_qp_accptHB>
     3.250

> <r_qp_dip^2/V>
   0.0045550

> <r_qp_ACxDN^.5/SA>
   0.0051670

> <r_qp_glob>
   0.8111770

> <r_qp_QPpolrz>
    36.492

> <r_qp_QPlogPC16>
    11.754

> <r_qp_QPlogPoct>
    15.261

> <r_qp_QPlogPw>
     7.737

> <r_qp_QPlogPo/w>
     4.149

> <r_qp_QPlogS>
    -5.573

> <r_qp_CIQPlogS>
    -5.347

> <r_qp_QPlogHERG>
    -6.152

> <r_qp_QPPCaco>
   500.190

> <r_qp_QPlogBB>
    -1.184

> <r_qp_QPPMDCK>
   233.965

> <r_qp_QPlogKp>
    -2.308

> <r_qp_IP(eV)>
     8.468

> <r_qp_EA(eV)>
     1.127

> <i_qp_#metab>
2

> <r_qp_QPlogKhsa>
     0.679

> <i_qp_HumanOralAbsorption>
3

> <r_qp_PercentHumanOralAbsorption>
   100.000

> <r_qp_SAfluorine>
     0.000

> <r_qp_SAamideO>
     0.000

> <r_qp_PSA>
    76.277

> <i_qp_#NandO>
4

> <i_qp_RuleOfFive>
0

> <i_qp_RuleOfThree>
0

> <i_qp_#ringatoms>
16

> <i_qp_#in34>
0

> <i_qp_#in56>
16

> <i_qp_#noncon>
1

> <i_qp_#nonHatm>
24

> <r_qp_Jm>
0.004242

$$$$
17.3.1.32.46
                    3D
 Structure written by MMmdl.
 42 44  0  0  1  0            999 V2000
    1.2990    0.6960   -0.1390 C   0  0  0  0  0  0
    0.0000    1.5000    0.1500 O   0  0  0  0  0  0
   -1.2990    0.7500   -0.1500 C   0  0  0  0  0  0
   -1.6030    0.9260   -1.6170 C   0  0  0  0  0  0
   -0.8090    0.4670   -2.2110 H   0  0  0  0  0  0
   -1.6640    1.9910   -1.8510 H   0  0  0  0  0  0
   -2.5570    0.4460   -1.8510 H   0  0  0  0  0  0
   -2.3950    1.3830    0.6700 C   0  0  0  0  0  0
   -2.1750    1.2560    1.7330 H   0  0  0  0  0  0
   -3.3490    0.9030    0.4360 H   0  0  0  0  0  0
   -2.4560    2.4490    0.4360 H   0  0  0  0  0  0
   -1.2990   -0.7500    0.1500 C   0  0  0  0  0  0
   -2.1670   -1.2510    0.5510 H   0  0  0  0  0  0
    0.0000   -1.5000   -0.1500 C   0  0  0  0  0  0
    0.0140   -2.5100   -0.5330 H   0  0  0  0  0  0
    1.2990   -0.6960    0.1390 C   0  0  0  0  0  0
    2.5290   -1.3920    0.2780 C   0  0  0  0  0  0
    2.5290   -2.4520    0.4900 H   0  0  0  0  0  0
    3.7590   -0.7650    0.0000 C   0  0  0  0  0  0
    3.7590    0.7650    0.0000 C   0  0  0  0  0  0
    4.6540    1.3340    0.2030 H   0  0  0  0  0  0
    2.5290    1.3920   -0.2780 C   0  0  0  0  0  0
    2.5290    2.4520   -0.4900 H   0  0  0  0  0  0
    5.0580   -1.4420    0.4410 C   0  0  0  0  0  0
    5.0400   -2.3940    0.9500 H   0  0  0  0  0  0
    6.3570   -0.7500    0.1500 C   0  0  0  0  0  0
    6.3760    0.3300    0.1520 H   0  0  0  0  0  0
    7.6560   -1.5000   -0.1500 C   0  0  0  0  0  0
    8.9550   -0.6960    0.1390 C   0  0  0  0  0  0
    8.9550    0.6960   -0.1390 C   0  0  0  0  0  0
    8.0190    1.2260   -0.2450 H   0  0  0  0  0  0
   10.1840   -1.3920    0.2780 C   0  0  0  0  0  0
   10.1840   -2.7420    0.5480 O   0  0  0  0  0  0
   11.4140   -0.6960    0.1390 C   0  0  0  0  0  0
   12.3500   -1.2260    0.2450 H   0  0  0  0  0  0
   11.4140    0.6960   -0.1390 C   0  0  0  0  0  0
   12.6060    1.3710   -0.2740 O   0  0  0  0  0  0
   13.4030    0.8240   -0.1650 H   0  0  0  0  0  0
   10.1840    1.3920   -0.2780 C   0  0  0  0  0  0
   10.1840    2.4520   -0.4900 H   0  0  0  0  0  0
   11.0660   -3.1450    0.6290 H   0  0  0  0  0  0
    7.6760   -2.5140    0.5320 O   0  0  0  0  0  0
  1  2  1  0  0  0
  1 16  2  0  0  0
  1 22  1  0  0  0
  2  3  1  0  0  0
  3  4  1  0  0  0
  3  8  1  0  0  0
  3 12  1  0  0  0
  4  5  1  0  0  0
  4  6  1  0  0  0
  4  7  1  0  0  0
  8  9  1  0  0  0
  8 10  1  0  0  0
  8 11  1  0  0  0
 12 13  1  0  0  0
 12 14  2  0  0  0
 14 15  1  0  0  0
 14 16  1  0  0  0
 16 17  1  0  0  0
 17 18  1  0  0  0
 17 19  2  0  0  0
 19 20  1  0  0  0
 19 24  1  0  0  0
 20 21  1  0  0  0
 20 22  2  0  0  0
 22 23  1  0  0  0
 24 25  1  0  0  0
 24 26  2  0  0  0
 26 27  1  0  0  0
 26 28  1  0  0  0
 28 29  1  0  0  0
 28 42  2  0  0  0
 29 30  2  0  0  0
 29 32  1  0  0  0
 30 31  1  0  0  0
 30 39  1  0  0  0
 32 33  1  0  0  0
 32 34  2  0  0  0
 33 41  1  0  0  0
 34 35  1  0  0  0
 34 36  1  0  0  0
 36 37  1  0  0  0
 36 39  2  0  0  0
 37 38  1  0  0  0
 39 40  1  0  0  0
M  END
> <s_m_entry_id>
26

> <s_m_entry_name>
AfroDb.30

> <i_qp_#stars>
0

> <i_qp_#amine>
0

> <i_qp_#amidine>
0

> <i_qp_#acid>
0

> <i_qp_#amide>
0

> <i_qp_#rotor>
6

> <i_qp_#rtvFG>
1

> <i_qp_CNS>
-2

> <r_qp_mol_MW>
   322.360

> <r_qp_dipole>
     1.724

> <r_qp_SASA>
   631.597

> <r_qp_FOSA>
   162.833

> <r_qp_FISA>
   146.720

> <r_qp_PISA>
   322.044

> <r_qp_WPSA>
     0.000

> <r_qp_volume>
  1086.538

> <r_qp_donorHB>
     1.000

> <r_qp_accptHB>
     3.250

> <r_qp_dip^2/V>
   0.0027360

> <r_qp_ACxDN^.5/SA>
   0.0051460

> <r_qp_glob>
   0.8092600

> <r_qp_QPpolrz>
    36.552

> <r_qp_QPlogPC16>
    11.810

> <r_qp_QPlogPoct>
    15.290

> <r_qp_QPlogPw>
     7.770

> <r_qp_QPlogPo/w>
     4.091

> <r_qp_QPlogS>
    -5.620

> <r_qp_CIQPlogS>
    -5.347

> <r_qp_QPlogHERG>
    -6.154

> <r_qp_QPPCaco>
   402.303

> <r_qp_QPlogBB>
    -1.292

> <r_qp_QPPMDCK>
   184.892

> <r_qp_QPlogKp>
    -2.513

> <r_qp_IP(eV)>
     8.307

> <r_qp_EA(eV)>
     1.166

> <i_qp_#metab>
2

> <r_qp_QPlogKhsa>
     0.686

> <i_qp_HumanOralAbsorption>
3

> <r_qp_PercentHumanOralAbsorption>
   100.000

> <r_qp_SAfluorine>
     0.000

> <r_qp_SAamideO>
     0.000

> <r_qp_PSA>
    77.950

> <i_qp_#NandO>
4

> <i_qp_RuleOfFive>
0

> <i_qp_RuleOfThree>
0

> <i_qp_#ringatoms>
16

> <i_qp_#in34>
0

> <i_qp_#in56>
16

> <i_qp_#noncon>
1

> <i_qp_#nonHatm>
24

> <r_qp_Jm>
0.002372

$$$$
17.3.1.38.52
                    3D
 Structure written by MMmdl.
 39 40  0  0  1  0            999 V2000
    1.2300    0.7500   -0.1500 C   0  0  0  0  0  0
    0.0000    1.4200    0.0000 C   0  0  0  0  0  0
    0.0000    2.9060    0.0000 O   0  0  0  0  0  0
   -1.4220    3.4090    0.0000 C   0  0  0  0  0  0
   -1.4220    4.5020    0.0000 H   0  0  0  0  0  0
   -1.9370    3.0440    0.8920 H   0  0  0  0  0  0
   -1.9370    3.0440   -0.8920 H   0  0  0  0  0  0
   -1.2300    0.7100    0.0000 C   0  0  0  0  0  0
   -2.1650    1.2500    0.0000 H   0  0  0  0  0  0
   -1.2300   -0.7100    0.0000 C   0  0  0  0  0  0
   -2.5170   -1.4530    0.0000 O   0  0  0  0  0  0
   -3.6630   -0.4730    0.0000 C   0  0  0  0  0  0
   -4.6090   -1.0200    0.0000 H   0  0  0  0  0  0
   -3.6050    0.1550   -0.8920 H   0  0  0  0  0  0
   -3.6050    0.1550    0.8920 H   0  0  0  0  0  0
    0.0000   -1.4200    0.0000 C   0  0  0  0  0  0
    0.0000   -2.9060    0.0000 C   0  0  0  0  0  0
    0.0000   -3.4090    1.4220 C   0  0  0  0  0  0
    0.0000   -4.9170    1.4220 C   0  0  0  0  0  0
    0.0000   -5.4190    0.0000 C   0  0  0  0  0  0
   -0.8920   -5.0550   -0.5150 H   0  0  0  0  0  0
    0.0000   -6.5120    0.0000 H   0  0  0  0  0  0
    0.8920   -5.0550   -0.5150 H   0  0  0  0  0  0
   -1.1580   -5.3890    2.0900 O   0  0  0  0  0  0
    1.2310   -5.4190    2.1330 C   0  0  0  0  0  0
    1.2310   -5.0550    3.1630 H   0  0  0  0  0  0
    2.1240   -5.0550    1.6170 H   0  0  0  0  0  0
    1.2310   -6.5120    2.1330 H   0  0  0  0  0  0
    1.2300   -0.7500    0.1500 C   0  0  0  0  0  0
    2.5290   -1.5000   -0.1500 O   0  0  0  0  0  0
    3.8280   -0.7500    0.1500 C   0  0  0  0  0  0
    4.7160   -1.2630   -0.5140 O   0  0  0  0  0  0
    3.8280    0.7500   -0.1500 C   0  0  0  0  0  0
    4.6960    1.2510   -0.5510 H   0  0  0  0  0  0
    2.5290    1.5000    0.1500 C   0  0  0  0  0  0
    2.5290    2.5030    0.5510 H   0  0  0  0  0  0
    0.0000   -3.4460   -0.9353 H   0  0  0  0  0  0
   -0.0000   -2.7073    2.2430 H   0  0  0  0  0  0
   -1.1588   -6.3490    2.0904 H   0  0  0  0  0  0
  1  2  2  0  0  0
  1 29  1  0  0  0
  1 35  1  0  0  0
  2  3  1  0  0  0
  2  8  1  0  0  0
  3  4  1  0  0  0
  4  5  1  0  0  0
  4  6  1  0  0  0
  4  7  1  0  0  0
  8  9  1  0  0  0
  8 10  2  0  0  0
 10 11  1  0  0  0
 10 16  1  0  0  0
 11 12  1  0  0  0
 12 13  1  0  0  0
 12 14  1  0  0  0
 12 15  1  0  0  0
 16 17  1  0  0  0
 16 29  2  0  0  0
 17 18  2  0  0  0
 17 37  1  0  0  0
 18 19  1  0  0  0
 18 38  1  0  0  0
 19 20  1  0  0  0
 19 24  1  0  0  0
 19 25  1  0  0  0
 20 21  1  0  0  0
 20 22  1  0  0  0
 20 23  1  0  0  0
 24 39  1  0  0  0
 25 26  1  0  0  0
 25 27  1  0  0  0
 25 28  1  0  0  0
 29 30  1  0  0  0
 30 31  1  0  0  0
 31 32  2  0  0  0
 31 33  1  0  0  0
 33 34  1  0  0  0
 33 35  2  0  0  0
 35 36  1  0  0  0
M  END
> <s_m_entry_id>
27

> <s_m_entry_name>
AfroDb.35

> <i_qp_#stars>
0

> <i_qp_#amine>
0

> <i_qp_#amidine>
0

> <i_qp_#acid>
0

> <i_qp_#amide>
0

> <i_qp_#rotor>
5

> <i_qp_#rtvFG>
1

> <i_qp_CNS>
-1

> <r_qp_mol_MW>
   290.315

> <r_qp_dipole>
     6.037

> <r_qp_SASA>
   561.401

> <r_qp_FOSA>
   325.786

> <r_qp_FISA>
   127.587

> <r_qp_PISA>
   108.029

> <r_qp_WPSA>
     0.000

> <r_qp_volume>
   976.491

> <r_qp_donorHB>
     1.000

> <r_qp_accptHB>
     4.750

> <r_qp_dip^2/V>
   0.0373290

> <r_qp_ACxDN^.5/SA>
   0.0084610

> <r_qp_glob>
   0.8478850

> <r_qp_QPpolrz>
    30.746

> <r_qp_QPlogPC16>
     9.158

> <r_qp_QPlogPoct>
    14.244

> <r_qp_QPlogPw>
     7.713

> <r_qp_QPlogPo/w>
     2.671

> <r_qp_QPlogS>
    -3.999

> <r_qp_CIQPlogS>
    -3.830

> <r_qp_QPlogHERG>
    -4.509

> <r_qp_QPPCaco>
   610.938

> <r_qp_QPlogBB>
    -0.921

> <r_qp_QPPMDCK>
   290.428

> <r_qp_QPlogKp>
    -3.010

> <r_qp_IP(eV)>
     8.644

> <r_qp_EA(eV)>
     1.454

> <i_qp_#metab>
3

> <r_qp_QPlogKhsa>
     0.152

> <i_qp_HumanOralAbsorption>
3

> <r_qp_PercentHumanOralAbsorption>
    92.451

> <r_qp_SAfluorine>
     0.000

> <r_qp_SAamideO>
     0.000

> <r_qp_PSA>
    81.037

> <i_qp_#NandO>
5

> <i_qp_RuleOfFive>
0

> <i_qp_RuleOfThree>
0

> <i_qp_#ringatoms>
10

> <i_qp_#in34>
0

> <i_qp_#in56>
10

> <i_qp_#noncon>
0

> <i_qp_#nonHatm>
21

> <r_qp_Jm>
0.028428

$$$$
17.3.1.38.53
                    3D
 Structure written by MMmdl.
 76 81  0  0  1  0            999 V2000
    1.6750    0.5190   -0.9040 C   0  0  0  0  0  0
    2.6230    1.0410   -1.0360 H   0  0  0  0  0  0
    0.4970    1.2470   -1.0590 C   0  0  0  0  0  0
    0.5820    2.3020   -1.2990 H   0  0  0  0  0  0
   -0.7320    0.6150   -0.9110 C   0  0  0  0  0  0
   -1.9460    1.2430   -1.0290 O   0  0  0  0  0  0
   -1.9500    2.6440   -1.2740 C   0  0  0  0  0  0
   -2.9930    2.9730   -1.3140 H   0  0  0  0  0  0
   -1.4920    2.8750   -2.2410 H   0  0  0  0  0  0
   -1.4590    3.1890   -0.4620 H   0  0  0  0  0  0
   -0.7630   -0.7660   -0.6080 C   0  0  0  0  0  0
   -1.9980   -1.3720   -0.5100 O   0  0  0  0  0  0
   -2.5330   -1.6320   -1.8110 C   0  0  0  0  0  0
   -3.3550   -2.3450   -1.6940 H   0  0  0  0  0  0
   -1.7880   -2.0840   -2.4760 H   0  0  0  0  0  0
   -2.9430   -0.7230   -2.2620 H   0  0  0  0  0  0
    0.4260   -1.5050   -0.3730 C   0  0  0  0  0  0
    1.6540   -0.8470   -0.5680 C   0  0  0  0  0  0
    0.4620   -2.8710    0.0820 N   0  0  0  0  0  0
   -0.7660   -3.5730    0.4320 C   0  0  0  0  0  0
   -1.3360   -2.9890    1.1600 H   0  0  0  0  0  0
   -0.5650   -4.5420    0.8970 H   0  0  0  0  0  0
   -1.3430   -3.7720   -0.4750 H   0  0  0  0  0  0
    1.6630   -3.5780    0.2380 C   0  0  0  0  0  0
    1.7100   -4.7280    0.6710 O   0  0  0  0  0  0
    2.9310   -2.8900   -0.1220 C   0  0  0  0  0  0
    2.9130   -1.5870   -0.4290 C   0  0  0  0  0  0
    4.2280   -3.6840   -0.0730 C   0  0  1  0  0  0
    4.1920   -4.8860   -1.0070 C   0  0  0  0  0  0
    3.8300   -4.6670   -2.0120 H   0  0  0  0  0  0
    4.5400   -6.1580   -0.7320 C   0  0  0  0  0  0
    5.0780   -6.6450    0.5840 C   0  0  0  0  0  0
    5.2900   -5.8450    1.2960 H   0  0  0  0  0  0
    6.0190   -7.1840    0.4290 H   0  0  0  0  0  0
    4.3640   -7.3300    1.0520 H   0  0  0  0  0  0
    4.4090   -7.2310   -1.7810 C   0  0  0  0  0  0
    4.0040   -6.8470   -2.7230 H   0  0  0  0  0  0
    3.7380   -8.0230   -1.4300 H   0  0  0  0  0  0
    5.3870   -7.6730   -1.9960 H   0  0  0  0  0  0
    4.3680   -4.0050    0.9650 H   0  0  0  0  0  0
    5.4290   -2.8000   -0.4830 C   0  0  1  0  0  0
    5.5070   -2.7890   -1.5820 H   0  0  0  0  0  0
    5.2060   -1.3790    0.0400 C   0  0  2  0  0  0
    5.0170   -1.3780    1.1240 H   0  0  0  0  0  0
    4.0660   -0.8480   -0.6490 O   0  0  0  0  0  0
    6.6490   -3.3010    0.0700 O   0  0  0  0  0  0
    7.7810   -2.6140   -0.4820 C   0  0  0  0  0  0
    7.9390   -2.9770   -1.5040 H   0  0  0  0  0  0
    8.6350   -2.9220    0.1300 H   0  0  0  0  0  0
    7.6290   -1.1050   -0.4660 C   0  0  0  0  0  0
    6.4440   -0.5380   -0.1890 C   0  0  0  0  0  0
    8.8090   -0.2560   -0.7390 C   0  0  0  0  0  0
    8.7210    1.1480   -0.6200 C   0  0  0  0  0  0
    7.4390    1.7190   -0.2950 N   0  0  0  0  0  0
    7.2530    3.1620   -0.2350 C   0  0  0  0  0  0
    6.2000    3.4330   -0.1120 H   0  0  0  0  0  0
    7.5810    3.6220   -1.1710 H   0  0  0  0  0  0
    7.7870    3.5630    0.6300 H   0  0  0  0  0  0
    6.3140    0.9290   -0.0280 C   0  0  0  0  0  0
    5.2410    1.3990    0.3460 O   0  0  0  0  0  0
   10.0280   -0.8380   -1.1340 C   0  0  0  0  0  0
   10.1320   -1.9130   -1.2630 H   0  0  0  0  0  0
   11.1580   -0.0660   -1.4060 C   0  0  0  0  0  0
   12.0580   -0.5810   -1.7240 H   0  0  0  0  0  0
   11.1060    1.3130   -1.2630 C   0  0  0  0  0  0
   12.1550    2.1570   -1.5260 O   0  0  0  0  0  0
   13.3640    1.5840   -2.0060 C   0  0  0  0  0  0
   14.0750    2.3980   -2.1770 H   0  0  0  0  0  0
   13.2080    1.0730   -2.9610 H   0  0  0  0  0  0
   13.8040    0.9110   -1.2620 H   0  0  0  0  0  0
    9.9010    1.9120   -0.8330 C   0  0  0  0  0  0
    9.8900    3.2810   -0.6650 O   0  0  0  0  0  0
   10.5810    3.6590    0.5300 C   0  0  0  0  0  0
   10.2340    4.6580    0.8100 H   0  0  0  0  0  0
   11.6590    3.7180    0.3600 H   0  0  0  0  0  0
   10.3630    2.9810    1.3640 H   0  0  0  0  0  0
  1  2  1  0  0  0
  1  3  2  0  0  0
  1 18  1  0  0  0
  3  4  1  0  0  0
  3  5  1  0  0  0
  5  6  1  0  0  0
  5 11  2  0  0  0
  6  7  1  0  0  0
  7  8  1  0  0  0
  7  9  1  0  0  0
  7 10  1  0  0  0
 11 12  1  0  0  0
 11 17  1  0  0  0
 12 13  1  0  0  0
 13 14  1  0  0  0
 13 15  1  0  0  0
 13 16  1  0  0  0
 17 18  2  0  0  0
 17 19  1  0  0  0
 18 27  1  0  0  0
 19 20  1  0  0  0
 19 24  1  0  0  0
 20 21  1  0  0  0
 20 22  1  0  0  0
 20 23  1  0  0  0
 24 25  2  0  0  0
 24 26  1  0  0  0
 26 27  2  0  0  0
 26 28  1  0  0  0
 27 45  1  0  0  0
 28 29  1  0  0  0
 28 40  1  0  0  0
 28 41  1  0  0  0
 29 30  1  0  0  0
 29 31  2  0  0  0
 31 32  1  0  0  0
 31 36  1  0  0  0
 32 33  1  0  0  0
 32 34  1  0  0  0
 32 35  1  0  0  0
 36 37  1  0  0  0
 36 38  1  0  0  0
 36 39  1  0  0  0
 41 42  1  0  0  0
 41 43  1  0  0  0
 41 46  1  0  0  0
 43 44  1  0  0  0
 43 45  1  0  0  0
 43 51  1  0  0  0
 46 47  1  0  0  0
 47 48  1  0  0  0
 47 49  1  0  0  0
 47 50  1  0  0  0
 50 51  2  0  0  0
 50 52  1  0  0  0
 51 59  1  0  0  0
 52 53  2  0  0  0
 52 61  1  0  0  0
 53 54  1  0  0  0
 53 71  1  0  0  0
 54 55  1  0  0  0
 54 59  1  0  0  0
 55 56  1  0  0  0
 55 57  1  0  0  0
 55 58  1  0  0  0
 59 60  2  0  0  0
 61 62  1  0  0  0
 61 63  2  0  0  0
 63 64  1  0  0  0
 63 65  1  0  0  0
 65 66  1  0  0  0
 65 71  2  0  0  0
 66 67  1  0  0  0
 67 68  1  0  0  0
 67 69  1  0  0  0
 67 70  1  0  0  0
 71 72  1  0  0  0
 72 73  1  0  0  0
 73 74  1  0  0  0
 73 75  1  0  0  0
 73 76  1  0  0  0
M  END
> <s_m_entry_id>
28

> <s_m_entry_name>
AfroDb.36

> <i_qp_#stars>
1

> <i_qp_#amine>
0

> <i_qp_#amidine>
0

> <i_qp_#acid>
0

> <i_qp_#amide>
0

> <i_qp_#rotor>
5

> <i_qp_#rtvFG>
0

> <i_qp_CNS>
-1

> <r_qp_mol_MW>
   574.629

> <r_qp_dipole>
     8.492

> <r_qp_SASA>
   862.316

> <r_qp_FOSA>
   673.538

> <r_qp_FISA>
    49.163

> <r_qp_PISA>
   139.615

> <r_qp_WPSA>
     0.000

> <r_qp_volume>
  1656.977

> <r_qp_donorHB>
     0.000

> <r_qp_accptHB>
    11.450

> <r_qp_dip^2/V>
   0.0435160

> <r_qp_ACxDN^.5/SA>
   0.0000000

> <r_qp_glob>
   0.7853130

> <r_qp_QPpolrz>
    58.281

> <r_qp_QPlogPC16>
    14.989

> <r_qp_QPlogPoct>
    25.768

> <r_qp_QPlogPw>
    13.254

> <r_qp_QPlogPo/w>
     4.352

> <r_qp_QPlogS>
    -5.749

> <r_qp_CIQPlogS>
    -7.265

> <r_qp_QPlogHERG>
    -5.672

> <r_qp_QPPCaco>
  3386.005

> <r_qp_QPlogBB>
    -0.269

> <r_qp_QPPMDCK>
  1848.756

> <r_qp_QPlogKp>
    -1.454

> <r_qp_IP(eV)>
     8.577

> <r_qp_EA(eV)>
     0.893

> <i_qp_#metab>
10

> <r_qp_QPlogKhsa>
     0.153

> <i_qp_HumanOralAbsorption>
1

> <r_qp_PercentHumanOralAbsorption>
   100.000

> <r_qp_SAfluorine>
     0.000

> <r_qp_SAamideO>
     0.000

> <r_qp_PSA>
    94.654

> <i_qp_#NandO>
10

> <i_qp_RuleOfFive>
1

> <i_qp_RuleOfThree>
2

> <i_qp_#ringatoms>
26

> <i_qp_#in34>
0

> <i_qp_#in56>
26

> <i_qp_#noncon>
4

> <i_qp_#nonHatm>
42

> <r_qp_Jm>
0.036042

$$$$
17.3.1.39.54
                    3D
 Structure written by MMmdl.
 98103  0  0  1  0            999 V2000
    1.1920    1.0390   -0.1310 C   0  0  0  0  0  0
    2.2650    1.8880    0.4000 C   0  0  0  0  0  0
    2.5920    1.6580    1.4130 H   0  0  0  0  0  0
    2.8490    2.8740   -0.2890 C   0  0  0  0  0  0
    2.5780    3.1250   -1.3070 H   0  0  0  0  0  0
    3.9230    3.6640    0.3340 C   0  0  0  0  0  0
    4.3330    4.5980   -0.5620 O   0  0  0  0  0  0
    5.3730    5.4140   -0.0310 C   0  0  1  0  0  0
    4.3580    3.5010    1.4650 O   0  0  0  0  0  0
    0.1910    1.5350   -0.9800 C   0  0  0  0  0  0
    0.1860    2.5780   -1.2850 H   0  0  0  0  0  0
   -0.8340    0.7010   -1.4390 C   0  0  0  0  0  0
   -1.5950    1.1100   -2.0960 H   0  0  0  0  0  0
   -0.8650   -0.6320   -1.0390 C   0  0  0  0  0  0
   -1.8480   -1.4780   -1.4640 O   0  0  0  0  0  0
   -2.4390   -0.9850   -2.0540 H   0  0  0  0  0  0
    0.1080   -1.1390   -0.1870 C   0  0  0  0  0  0
    0.0710   -2.1800    0.1230 H   0  0  0  0  0  0
    1.1310   -0.3040    0.2710 C   0  0  0  0  0  0
    1.8840   -0.7160    0.9400 H   0  0  0  0  0  0
    6.7060    4.9840   -0.5950 C   0  0  0  0  0  0
    6.7690    5.1680   -1.6720 H   0  0  0  0  0  0
    6.8180    3.8990   -0.4780 H   0  0  0  0  0  0
    7.8010    5.6800    0.1810 C   0  0  0  0  0  0
    8.7660    5.2830   -0.1480 H   0  0  0  0  0  0
    7.7060    5.3570    1.2280 H   0  0  0  0  0  0
    7.7670    7.2430    0.1230 C   0  0  1  0  0  0
    8.6790    7.6720    1.3050 C   0  0  0  0  0  0
    8.7450    8.7460    1.4190 H   0  0  0  0  0  0
    9.6950    7.2770    1.2110 H   0  0  0  0  0  0
    8.2920    7.2920    2.2590 H   0  0  0  0  0  0
    8.3190    7.7780   -1.2660 C   0  0  1  0  0  0
    7.6980    7.2140   -1.9740 H   0  0  0  0  0  0
    8.0780    9.3000   -1.6640 C   0  0  2  0  0  0
    6.3040    7.7590    0.4150 C   0  0  2  0  0  0
    6.1800    7.6350    1.5030 H   0  0  0  0  0  0
    5.0880    6.9210   -0.1740 C   0  0  0  0  0  0
    4.7060    7.2400   -1.6310 C   0  0  0  0  0  0
    5.5520    7.1500   -2.3120 H   0  0  0  0  0  0
    4.2790    8.2430   -1.7230 H   0  0  0  0  0  0
    3.9280    6.5620   -2.0020 H   0  0  0  0  0  0
    3.8210    7.2070    0.6780 C   0  0  0  0  0  0
    3.9830    6.9390    1.7280 H   0  0  0  0  0  0
    2.9580    6.6310    0.3230 H   0  0  0  0  0  0
    3.5310    8.2610    0.6420 H   0  0  0  0  0  0
    6.6800    9.7780   -1.1720 C   0  0  0  0  0  0
    5.9230    9.4780   -1.9010 H   0  0  0  0  0  0
    6.6070   10.8700   -1.2120 H   0  0  0  0  0  0
    6.2110    9.2830    0.1920 C   0  0  0  0  0  0
    5.1820    9.6280    0.3460 H   0  0  0  0  0  0
    6.7800    9.7880    0.9770 H   0  0  0  0  0  0
    7.9000    9.2770   -3.2330 C   0  0  0  0  0  0
    8.8000    8.9620   -3.7650 H   0  0  0  0  0  0
    7.5870   10.2540   -3.6180 H   0  0  0  0  0  0
    7.1140    8.5760   -3.5380 H   0  0  0  0  0  0
    9.3080   10.3360   -1.2540 C   0  0  1  0  0  0
    8.9440   11.2080   -0.0080 C   0  0  0  0  0  0
    8.0680   11.8380   -0.1850 H   0  0  0  0  0  0
    9.7310   11.9120    0.2700 H   0  0  0  0  0  0
    8.7620   10.6160    0.8830 H   0  0  0  0  0  0
   10.6430    9.5380   -0.9350 C   0  0  1  0  0  0
   10.5420    9.1210    0.0710 H   0  0  0  0  0  0
   10.7870    8.3650   -1.8960 C   0  0  0  0  0  0
   11.7720    7.9000   -1.8230 H   0  0  0  0  0  0
   10.6960    8.6910   -2.9340 H   0  0  0  0  0  0
    9.7520    7.2860   -1.6080 C   0  0  0  0  0  0
   10.1610    6.6600   -0.8110 H   0  0  0  0  0  0
    9.7010    6.6260   -2.4840 H   0  0  0  0  0  0
   11.8710   10.4770   -0.8590 C   0  0  2  0  0  0
   11.5630   11.1800   -0.0700 H   0  0  0  0  0  0
   12.1090   11.3800   -2.0830 C   0  0  1  0  0  0
   10.8590   12.2640   -2.2360 C   0  0  0  0  0  0
   10.9500   12.9240   -3.1080 H   0  0  0  0  0  0
   10.7470   12.9350   -1.3770 H   0  0  0  0  0  0
    9.5920   11.3930   -2.3990 C   0  0  0  0  0  0
    9.7100   10.8880   -3.3610 H   0  0  0  0  0  0
    8.7260   12.0580   -2.5050 H   0  0  0  0  0  0
   13.2670   10.0840   -0.2870 C   0  0  1  0  0  0
   13.6460    8.6260   -0.1120 C   0  0  0  0  0  0
   14.7080    8.0150   -0.9820 C   0  0  0  0  0  0
   14.8970    6.9670   -0.7240 H   0  0  0  0  0  0
   15.6570    8.5480   -0.8640 H   0  0  0  0  0  0
   14.4180    8.0340   -2.0340 H   0  0  0  0  0  0
   13.0880    7.8930    0.8700 C   0  0  0  0  0  0
   13.3590    6.8540    1.0320 H   0  0  0  0  0  0
   12.3400    8.3100    1.5360 H   0  0  0  0  0  0
   13.2700   10.4700    0.7480 H   0  0  0  0  0  0
   14.2530   11.0260   -1.0240 C   0  0  0  0  0  0
   14.8110   10.5120   -1.8120 H   0  0  0  0  0  0
   14.9910   11.4540   -0.3360 H   0  0  0  0  0  0
   13.3810   12.1280   -1.6520 C   0  0  0  0  0  0
   13.9010   12.6190   -2.4820 H   0  0  0  0  0  0
   13.1530   12.8930   -0.8990 H   0  0  0  0  0  0
   12.4100   10.7440   -3.4440 C   0  0  0  0  0  0
   12.1740   11.2450   -4.5340 O   0  0  0  0  0  0
   13.0490    9.5660   -3.3910 O   0  0  0  0  0  0
   13.1920    9.3180   -4.3280 H   0  0  0  0  0  0
    5.2977    5.4378    1.0561 H   0  0  0  0  0  0
  1  2  1  0  0  0
  1 10  2  0  0  0
  1 19  1  0  0  0
  2  3  1  0  0  0
  2  4  2  0  0  0
  4  5  1  0  0  0
  4  6  1  0  0  0
  6  7  1  0  0  0
  6  9  2  0  0  0
  7  8  1  0  0  0
  8 21  1  0  0  0
  8 37  1  0  0  0
  8 98  1  0  0  0
 10 11  1  0  0  0
 10 12  1  0  0  0
 12 13  1  0  0  0
 12 14  2  0  0  0
 14 15  1  0  0  0
 14 17  1  0  0  0
 15 16  1  0  0  0
 17 18  1  0  0  0
 17 19  2  0  0  0
 19 20  1  0  0  0
 21 22  1  0  0  0
 21 23  1  0  0  0
 21 24  1  0  0  0
 24 25  1  0  0  0
 24 26  1  0  0  0
 24 27  1  0  0  0
 27 28  1  0  0  0
 27 32  1  0  0  0
 27 35  1  0  0  0
 28 29  1  0  0  0
 28 30  1  0  0  0
 28 31  1  0  0  0
 32 33  1  0  0  0
 32 34  1  0  0  0
 32 66  1  0  0  0
 34 46  1  0  0  0
 34 52  1  0  0  0
 34 56  1  0  0  0
 35 36  1  0  0  0
 35 37  1  0  0  0
 35 49  1  0  0  0
 37 38  1  0  0  0
 37 42  1  0  0  0
 38 39  1  0  0  0
 38 40  1  0  0  0
 38 41  1  0  0  0
 42 43  1  0  0  0
 42 44  1  0  0  0
 42 45  1  0  0  0
 46 47  1  0  0  0
 46 48  1  0  0  0
 46 49  1  0  0  0
 49 50  1  0  0  0
 49 51  1  0  0  0
 52 53  1  0  0  0
 52 54  1  0  0  0
 52 55  1  0  0  0
 56 57  1  0  0  0
 56 61  1  0  0  0
 56 75  1  0  0  0
 57 58  1  0  0  0
 57 59  1  0  0  0
 57 60  1  0  0  0
 61 62  1  0  0  0
 61 63  1  0  0  0
 61 69  1  0  0  0
 63 64  1  0  0  0
 63 65  1  0  0  0
 63 66  1  0  0  0
 66 67  1  0  0  0
 66 68  1  0  0  0
 69 70  1  0  0  0
 69 71  1  0  0  0
 69 78  1  0  0  0
 71 72  1  0  0  0
 71 91  1  0  0  0
 71 94  1  0  0  0
 72 73  1  0  0  0
 72 74  1  0  0  0
 72 75  1  0  0  0
 75 76  1  0  0  0
 75 77  1  0  0  0
 78 79  1  0  0  0
 78 87  1  0  0  0
 78 88  1  0  0  0
 79 80  1  0  0  0
 79 84  2  0  0  0
 80 81  1  0  0  0
 80 82  1  0  0  0
 80 83  1  0  0  0
 84 85  1  0  0  0
 84 86  1  0  0  0
 88 89  1  0  0  0
 88 90  1  0  0  0
 88 91  1  0  0  0
 91 92  1  0  0  0
 91 93  1  0  0  0
 94 95  2  0  0  0
 94 96  1  0  0  0
 96 97  1  0  0  0
M  END
> <s_m_entry_id>
29

> <s_m_entry_name>
AfroDb.37

> <i_qp_#stars>
4

> <i_qp_#amine>
0

> <i_qp_#amidine>
0

> <i_qp_#acid>
1

> <i_qp_#amide>
0

> <i_qp_#rotor>
10

> <i_qp_#rtvFG>
1

> <i_qp_CNS>
-2

> <r_qp_mol_MW>
   602.853

> <r_qp_dipole>
     1.222

> <r_qp_SASA>
   874.560

> <r_qp_FOSA>
   541.912

> <r_qp_FISA>
   135.730

> <r_qp_PISA>
   196.919

> <r_qp_WPSA>
     0.000

> <r_qp_volume>
  1825.279

> <r_qp_donorHB>
     2.000

> <r_qp_accptHB>
     4.750

> <r_qp_dip^2/V>
   0.0008180

> <r_qp_ACxDN^.5/SA>
   0.0076810

> <r_qp_glob>
   0.8259010

> <r_qp_QPpolrz>
    62.353

> <r_qp_QPlogPC16>
    17.583

> <r_qp_QPlogPoct>
    26.557

> <r_qp_QPlogPw>
     9.489

> <r_qp_QPlogPo/w>
     8.438

> <r_qp_QPlogS>
    -8.640

> <r_qp_CIQPlogS>
    -9.931

> <r_qp_QPlogHERG>
    -3.481

> <r_qp_QPPCaco>
   129.531

> <r_qp_QPlogBB>
    -1.366

> <r_qp_QPPMDCK>
    69.082

> <r_qp_QPlogKp>
    -2.367

> <r_qp_IP(eV)>
     9.177

> <r_qp_EA(eV)>
     0.587

> <i_qp_#metab>
9

> <r_qp_QPlogKhsa>
     2.024

> <i_qp_HumanOralAbsorption>
1

> <r_qp_PercentHumanOralAbsorption>
    88.241

> <r_qp_SAfluorine>
     0.000

> <r_qp_SAamideO>
     0.000

> <r_qp_PSA>
    88.315

> <i_qp_#NandO>
5

> <i_qp_RuleOfFive>
2

> <i_qp_RuleOfThree>
2

> <i_qp_#ringatoms>
25

> <i_qp_#in34>
0

> <i_qp_#in56>
25

> <i_qp_#noncon>
17

> <i_qp_#nonHatm>
44

> <r_qp_Jm>
6e-06

$$$$
17.3.3.41.59
                    3D
 Structure written by MMmdl.
 43 43  0  0  1  0            999 V2000
    1.5420    1.5220   -0.2940 C   0  0  0  0  0  0
    1.6500    1.6700   -1.6270 C   0  0  0  0  0  0
    2.6140    1.7810   -2.1130 H   0  0  0  0  0  0
    0.7810    1.7200   -2.2740 H   0  0  0  0  0  0
    0.2010    1.4250    0.4210 C   0  0  1  0  0  0
   -0.2860    2.7660    0.5730 O   0  0  0  0  0  0
    0.4810    3.3390    0.7380 H   0  0  0  0  0  0
    0.3450    1.0460    1.4390 H   0  0  0  0  0  0
   -0.9280    0.5990   -0.2380 C   0  0  0  0  0  0
   -0.8750    0.6260   -1.3300 H   0  0  0  0  0  0
   -1.8820    1.0930   -0.0010 H   0  0  0  0  0  0
   -1.0710   -0.8560    0.2490 C   0  0  0  0  0  0
   -2.0570   -1.2140   -0.0810 H   0  0  0  0  0  0
   -1.1450   -0.8560    1.3460 H   0  0  0  0  0  0
   -0.0220   -1.9000   -0.2000 C   0  0  2  0  0  0
   -0.0040   -2.0440   -1.7260 C   0  0  0  0  0  0
   -1.0060   -2.2810   -2.1030 H   0  0  0  0  0  0
    0.6380   -2.8780   -2.0350 H   0  0  0  0  0  0
    0.3430   -1.1380   -2.2320 H   0  0  0  0  0  0
   -0.4580   -3.1730    0.3020 O   0  0  0  0  0  0
   -0.4480   -3.1370    1.2720 H   0  0  0  0  0  0
    1.3140   -1.6260    0.4450 C   0  0  0  0  0  0
    1.3010   -1.5500    1.5310 H   0  0  0  0  0  0
    2.4760   -1.3810   -0.1830 C   0  0  0  0  0  0
    2.5380   -1.4230   -1.2680 H   0  0  0  0  0  0
    3.7190   -0.9050    0.5340 C   0  0  1  0  0  0
    4.9430   -1.7940    0.1570 C   0  0  0  0  0  0
    4.7060   -3.2680    0.5240 C   0  0  0  0  0  0
    3.8610   -3.6910   -0.0290 H   0  0  0  0  0  0
    4.5050   -3.3810    1.5940 H   0  0  0  0  0  0
    5.5840   -3.8750    0.2790 H   0  0  0  0  0  0
    6.2390   -1.3270    0.8300 C   0  0  0  0  0  0
    6.5590   -0.3530    0.4500 H   0  0  0  0  0  0
    7.0580   -2.0280    0.6300 H   0  0  0  0  0  0
    6.1170   -1.2520    1.9160 H   0  0  0  0  0  0
    5.0980   -1.7430   -0.9300 H   0  0  0  0  0  0
    3.5680   -0.9900    1.6200 H   0  0  0  0  0  0
    3.9490    0.5970    0.2170 C   0  0  0  0  0  0
    4.2210    0.7220   -0.8380 H   0  0  0  0  0  0
    4.8120    0.9450    0.7960 H   0  0  0  0  0  0
    2.7790    1.5350    0.5960 C   0  0  0  0  0  0
    3.1560    2.5670    0.6040 H   0  0  0  0  0  0
    2.5000    1.3230    1.6360 H   0  0  0  0  0  0
  1  2  2  0  0  0
  1  5  1  0  0  0
  1 41  1  0  0  0
  2  3  1  0  0  0
  2  4  1  0  0  0
  5  6  1  0  0  0
  5  8  1  0  0  0
  5  9  1  0  0  0
  6  7  1  0  0  0
  9 10  1  0  0  0
  9 11  1  0  0  0
  9 12  1  0  0  0
 12 13  1  0  0  0
 12 14  1  0  0  0
 12 15  1  0  0  0
 15 16  1  0  0  0
 15 20  1  0  0  0
 15 22  1  0  0  0
 16 17  1  0  0  0
 16 18  1  0  0  0
 16 19  1  0  0  0
 20 21  1  0  0  0
 22 23  1  0  0  0
 22 24  2  0  0  0
 24 25  1  0  0  0
 24 26  1  0  0  0
 26 27  1  0  0  0
 26 37  1  0  0  0
 26 38  1  0  0  0
 27 28  1  0  0  0
 27 32  1  0  0  0
 27 36  1  0  0  0
 28 29  1  0  0  0
 28 30  1  0  0  0
 28 31  1  0  0  0
 32 33  1  0  0  0
 32 34  1  0  0  0
 32 35  1  0  0  0
 38 39  1  0  0  0
 38 40  1  0  0  0
 38 41  1  0  0  0
 41 42  1  0  0  0
 41 43  1  0  0  0
M  END
> <s_m_entry_id>
30

> <s_m_entry_name>
AfroDb.38

> <i_qp_#stars>
0

> <i_qp_#amine>
0

> <i_qp_#amidine>
0

> <i_qp_#acid>
0

> <i_qp_#amide>
0

> <i_qp_#rotor>
3

> <i_qp_#rtvFG>
0

> <i_qp_CNS>
0

> <r_qp_mol_MW>
   238.369

> <r_qp_dipole>
     3.275

> <r_qp_SASA>
   488.298

> <r_qp_FOSA>
   386.515

> <r_qp_FISA>
    83.691

> <r_qp_PISA>
    18.092

> <r_qp_WPSA>
     0.000

> <r_qp_volume>
   888.913

> <r_qp_donorHB>
     2.000

> <r_qp_accptHB>
     2.450

> <r_qp_dip^2/V>
   0.0120650

> <r_qp_ACxDN^.5/SA>
   0.0070960

> <r_qp_glob>
   0.9156290

> <r_qp_QPpolrz>
    27.667

> <r_qp_QPlogPC16>
     7.945

> <r_qp_QPlogPoct>
    12.909

> <r_qp_QPlogPw>
     6.267

> <r_qp_QPlogPo/w>
     3.058

> <r_qp_QPlogS>
    -3.605

> <r_qp_CIQPlogS>
    -2.490

> <r_qp_QPlogHERG>
    -2.983

> <r_qp_QPPCaco>
  1593.167

> <r_qp_QPlogBB>
    -0.283

> <r_qp_QPPMDCK>
   818.409

> <r_qp_QPlogKp>
    -2.710

> <r_qp_IP(eV)>
     9.874

> <r_qp_EA(eV)>
    -0.730

> <i_qp_#metab>
4

> <r_qp_QPlogKhsa>
     0.354

> <i_qp_HumanOralAbsorption>
3

> <r_qp_PercentHumanOralAbsorption>
   100.000

> <r_qp_SAfluorine>
     0.000

> <r_qp_SAamideO>
     0.000

> <r_qp_PSA>
    42.338

> <i_qp_#NandO>
2

> <i_qp_RuleOfFive>
0

> <i_qp_RuleOfThree>
0

> <i_qp_#ringatoms>
10

> <i_qp_#in34>
0

> <i_qp_#in56>
0

> <i_qp_#noncon>
7

> <i_qp_#nonHatm>
17

> <r_qp_Jm>
0.115286

$$$$
17.3.1.41.60
                    3D
 Structure written by MMmdl.
 43 44  0  0  1  0            999 V2000
    1.4400    0.7310    0.1400 C   0  0  2  0  0  0
    0.1320    1.5110    0.4530 C   0  0  2  0  0  0
   -1.0610    1.0740   -0.3940 C   0  0  0  0  0  0
   -1.3100   -0.4170   -0.2530 C   0  0  0  0  0  0
   -0.0950   -1.2740   -0.6460 C   0  0  2  0  0  0
    1.1760   -0.8120    0.1420 C   0  0  1  0  0  0
    0.9690   -1.0970    1.1870 H   0  0  0  0  0  0
    2.4560    1.0780    1.2700 C   0  0  0  0  0  0
    2.6170    2.1590    1.3430 H   0  0  0  0  0  0
    3.4370    0.6210    1.1060 H   0  0  0  0  0  0
    2.0910    0.7340    2.2440 H   0  0  0  0  0  0
    0.3370    2.9110    0.2690 O   0  0  0  0  0  0
   -0.4800    3.3660    0.5380 H   0  0  0  0  0  0
   -0.1270    1.3630    1.5100 H   0  0  0  0  0  0
   -0.9180    1.3520   -1.4440 H   0  0  0  0  0  0
   -1.9540    1.6250   -0.0740 H   0  0  0  0  0  0
   -2.1860   -0.7050   -0.8480 H   0  0  0  0  0  0
   -1.5910   -0.6380    0.7860 H   0  0  0  0  0  0
    0.0360   -1.3440   -2.1730 C   0  0  0  0  0  0
    0.8340   -2.0260   -2.4810 H   0  0  0  0  0  0
    0.2070   -0.3730   -2.6370 H   0  0  0  0  0  0
   -0.8810   -1.7580   -2.6120 H   0  0  0  0  0  0
   -0.4230   -2.6060   -0.2040 O   0  0  0  0  0  0
    0.1640   -3.2370   -0.6530 H   0  0  0  0  0  0
    2.4550   -1.6020   -0.2360 C   0  0  0  0  0  0
    2.1980   -2.6370   -0.4860 H   0  0  0  0  0  0
    3.1010   -1.6670    0.6500 H   0  0  0  0  0  0
    3.2710   -1.0070   -1.3580 C   0  0  0  0  0  0
    4.2970   -1.9390   -1.9510 C   0  0  0  0  0  0
    4.5430   -1.8250   -3.4480 C   0  0  0  0  0  0
    5.1110   -2.6910   -3.8040 H   0  0  0  0  0  0
    5.0980   -0.9180   -3.7070 H   0  0  0  0  0  0
    3.5960   -1.8260   -3.9990 H   0  0  0  0  0  0
    5.5930   -1.9790   -1.1570 C   0  0  0  0  0  0
    5.4040   -2.2010   -0.1020 H   0  0  0  0  0  0
    6.1340   -1.0280   -1.2190 H   0  0  0  0  0  0
    6.2450   -2.7760   -1.5290 H   0  0  0  0  0  0
    3.0700    0.2510   -1.7890 C   0  0  0  0  0  0
    3.6630    0.6500   -2.6070 H   0  0  0  0  0  0
    2.0620    1.1980   -1.2030 C   0  0  0  0  0  0
    1.2920    1.3730   -1.9600 H   0  0  0  0  0  0
    2.5560    2.1690   -1.0630 H   0  0  0  0  0  0
    4.1153   -2.9534   -1.5960 H   0  0  0  0  0  0
  1  2  1  0  0  0
  1  6  1  0  0  0
  1  8  1  0  0  0
  1 40  1  0  0  0
  2  3  1  0  0  0
  2 12  1  0  0  0
  2 14  1  0  0  0
  3  4  1  0  0  0
  3 15  1  0  0  0
  3 16  1  0  0  0
  4  5  1  0  0  0
  4 17  1  0  0  0
  4 18  1  0  0  0
  5  6  1  0  0  0
  5 19  1  0  0  0
  5 23  1  0  0  0
  6  7  1  0  0  0
  6 25  1  0  0  0
  8  9  1  0  0  0
  8 10  1  0  0  0
  8 11  1  0  0  0
 12 13  1  0  0  0
 19 20  1  0  0  0
 19 21  1  0  0  0
 19 22  1  0  0  0
 23 24  1  0  0  0
 25 26  1  0  0  0
 25 27  1  0  0  0
 25 28  1  0  0  0
 28 29  1  0  0  0
 28 38  2  0  0  0
 29 30  1  0  0  0
 29 34  1  0  0  0
 29 43  1  0  0  0
 30 31  1  0  0  0
 30 32  1  0  0  0
 30 33  1  0  0  0
 34 35  1  0  0  0
 34 36  1  0  0  0
 34 37  1  0  0  0
 38 39  1  0  0  0
 38 40  1  0  0  0
 40 41  1  0  0  0
 40 42  1  0  0  0
M  END
> <s_m_entry_id>
31

> <s_m_entry_name>
AfroDb.39

> <i_qp_#stars>
2

> <i_qp_#amine>
0

> <i_qp_#amidine>
0

> <i_qp_#acid>
0

> <i_qp_#amide>
0

> <i_qp_#rotor>
3

> <i_qp_#rtvFG>
0

> <i_qp_CNS>
0

> <r_qp_mol_MW>
   238.369

> <r_qp_dipole>
     0.841

> <r_qp_SASA>
   457.254

> <r_qp_FOSA>
   369.903

> <r_qp_FISA>
    71.635

> <r_qp_PISA>
    15.717

> <r_qp_WPSA>
     0.000

> <r_qp_volume>
   840.305

> <r_qp_donorHB>
     2.000

> <r_qp_accptHB>
     2.450

> <r_qp_dip^2/V>
   0.0008410

> <r_qp_ACxDN^.5/SA>
   0.0075780

> <r_qp_glob>
   0.9418150

> <r_qp_QPpolrz>
    25.699

> <r_qp_QPlogPC16>
     7.580

> <r_qp_QPlogPoct>
    12.051

> <r_qp_QPlogPw>
     6.094

> <r_qp_QPlogPo/w>
     2.843

> <r_qp_QPlogS>
    -3.065

> <r_qp_CIQPlogS>
    -3.024

> <r_qp_QPlogHERG>
    -2.548

> <r_qp_QPPCaco>
  2072.949

> <r_qp_QPlogBB>
    -0.156

> <r_qp_QPPMDCK>
  1087.789

> <r_qp_QPlogKp>
    -2.496

> <r_qp_IP(eV)>
     9.370

> <r_qp_EA(eV)>
    -1.064

> <i_qp_#metab>
5

> <r_qp_QPlogKhsa>
     0.234

> <i_qp_HumanOralAbsorption>
3

> <r_qp_PercentHumanOralAbsorption>
   100.000

> <r_qp_SAfluorine>
     0.000

> <r_qp_SAamideO>
     0.000

> <r_qp_PSA>
    39.374

> <i_qp_#NandO>
2

> <i_qp_RuleOfFive>
0

> <i_qp_RuleOfThree>
0

> <i_qp_#ringatoms>
10

> <i_qp_#in34>
0

> <i_qp_#in56>
10

> <i_qp_#noncon>
8

> <i_qp_#nonHatm>
17

> <r_qp_Jm>
0.654234

$$$$
17.3.1.5.3
                    3D
 Structure written by MMmdl.
 59 64  0  0  1  0            999 V2000
    1.4040    0.2150   -0.3870 C   0  0  0  0  0  0
    0.1700    0.6370   -0.9000 C   0  0  0  0  0  0
   -0.5150   -0.1440   -1.8340 C   0  0  0  0  0  0
    0.0310   -1.3510   -2.2600 C   0  0  0  0  0  0
    1.2660   -1.7680   -1.7690 C   0  0  0  0  0  0
    1.9790   -0.9850   -0.8380 C   0  0  0  0  0  0
   -0.3670    1.8350   -0.5240 O   0  0  0  0  0  0
   -1.4710    0.1740   -2.2410 H   0  0  0  0  0  0
   -0.5030   -1.9670   -2.9800 H   0  0  0  0  0  0
    1.6760   -2.7140   -2.1190 H   0  0  0  0  0  0
    3.3330   -1.4570   -0.3210 C   0  0  2  0  0  0
    4.1670   -0.3560    0.3220 C   0  0  0  0  0  0
    3.5800    0.8370    0.7720 C   0  0  0  0  0  0
    2.1130    0.9840    0.6590 C   0  0  0  0  0  0
    4.0780   -1.8430   -1.5110 O   0  0  0  0  0  0
    3.2100   -2.6860    0.5970 C   0  0  0  0  0  0
    5.5550   -0.5360    0.5030 C   0  0  0  0  0  0
    6.3520    0.4580    1.0810 C   0  0  0  0  0  0
    5.7530    1.6470    1.5060 C   0  0  0  0  0  0
    4.3780    1.8360    1.3480 C   0  0  0  0  0  0
    6.0220   -1.4700    0.1880 H   0  0  0  0  0  0
    7.8180    0.2240    1.2910 C   0  0  0  0  0  0
    6.3690    2.4210    1.9570 H   0  0  0  0  0  0
    3.8290    3.0250    1.7370 O   0  0  0  0  0  0
    2.4640   -2.5900    1.7850 C   0  0  0  0  0  0
    2.3590   -3.6750    2.6520 C   0  0  0  0  0  0
    2.9970   -4.8800    2.3460 C   0  0  0  0  0  0
    3.7310   -5.0250    1.1710 C   0  0  0  0  0  0
    3.8410   -3.9210    0.3090 C   0  0  0  0  0  0
    1.9610   -1.6640    2.0600 H   0  0  0  0  0  0
    1.7840   -3.5680    3.5700 H   0  0  0  0  0  0
    4.6050   -4.0310   -0.8250 O   0  0  0  0  0  0
    4.0630   -1.0640   -2.1030 H   0  0  0  0  0  0
    2.8990   -5.9840    3.2990 C   0  0  0  0  0  0
    3.7330   -7.1790    3.1190 C   0  0  0  0  0  0
    4.4820   -7.3460    1.9560 C   0  0  0  0  0  0
    4.3410   -6.3450    0.8700 C   0  0  0  0  0  0
    4.6590   -6.6410   -0.2750 O   0  0  0  0  0  0
    3.7750   -8.1370    4.1450 C   0  0  0  0  0  0
    4.5820   -9.2710    4.0340 C   0  0  0  0  0  0
    5.3560   -9.4270    2.8780 C   0  0  0  0  0  0
    5.3060   -8.4750    1.8500 C   0  0  0  0  0  0
    3.0260   -7.9860    5.2880 O   0  0  0  0  0  0
    2.4960   -7.1560    5.1800 H   0  0  0  0  0  0
    4.6360  -10.2920    5.1330 C   0  0  0  0  0  0
    6.0020  -10.2970    2.7880 H   0  0  0  0  0  0
    6.1060   -8.6630    0.7570 O   0  0  0  0  0  0
    6.5610   -9.5200    0.8150 H   0  0  0  0  0  0
    5.0380   -9.8430    6.0470 H   0  0  0  0  0  0
    5.2790  -11.1370    4.8650 H   0  0  0  0  0  0
    3.6360  -10.6890    5.3330 H   0  0  0  0  0  0
    2.1650   -5.9300    4.2840 O   0  0  0  0  0  0
    4.5170   -3.1810   -1.3290 H   0  0  0  0  0  0
    1.4870    1.6460    1.4780 O   0  0  0  0  0  0
    4.4990    3.5760    2.1730 H   0  0  0  0  0  0
    7.9840   -0.2660    2.2560 H   0  0  0  0  0  0
    8.3730    1.1680    1.2740 H   0  0  0  0  0  0
    8.2310   -0.4080    0.4970 H   0  0  0  0  0  0
   -1.2510    1.9390   -0.9100 H   0  0  0  0  0  0
  1  2  2  0  0  0
  1  6  1  0  0  0
  1 14  1  0  0  0
  2  3  1  0  0  0
  2  7  1  0  0  0
  3  4  2  0  0  0
  3  8  1  0  0  0
  4  5  1  0  0  0
  4  9  1  0  0  0
  5  6  2  0  0  0
  5 10  1  0  0  0
  6 11  1  0  0  0
  7 59  1  0  0  0
 11 12  1  0  0  0
 11 15  1  0  0  0
 11 16  1  0  0  0
 12 13  2  0  0  0
 12 17  1  0  0  0
 13 14  1  0  0  0
 13 20  1  0  0  0
 14 54  2  0  0  0
 15 33  1  0  0  0
 16 25  2  0  0  0
 16 29  1  0  0  0
 17 18  2  0  0  0
 17 21  1  0  0  0
 18 19  1  0  0  0
 18 22  1  0  0  0
 19 20  2  0  0  0
 19 23  1  0  0  0
 20 24  1  0  0  0
 22 56  1  0  0  0
 22 57  1  0  0  0
 22 58  1  0  0  0
 24 55  1  0  0  0
 25 26  1  0  0  0
 25 30  1  0  0  0
 26 27  2  0  0  0
 26 31  1  0  0  0
 27 28  1  0  0  0
 27 34  1  0  0  0
 28 29  2  0  0  0
 28 37  1  0  0  0
 29 32  1  0  0  0
 32 53  1  0  0  0
 34 35  1  0  0  0
 34 52  2  0  0  0
 35 36  2  0  0  0
 35 39  1  0  0  0
 36 37  1  0  0  0
 36 42  1  0  0  0
 37 38  2  0  0  0
 39 40  2  0  0  0
 39 43  1  0  0  0
 40 41  1  0  0  0
 40 45  1  0  0  0
 41 42  2  0  0  0
 41 46  1  0  0  0
 42 47  1  0  0  0
 43 44  1  0  0  0
 45 49  1  0  0  0
 45 50  1  0  0  0
 45 51  1  0  0  0
 47 48  1  0  0  0
M  END
> <s_m_entry_id>
32

> <s_m_entry_name>
AfroDb.41

> <i_qp_#stars>
2

> <i_qp_#amine>
0

> <i_qp_#amidine>
0

> <i_qp_#acid>
0

> <i_qp_#amide>
0

> <i_qp_#rotor>
6

> <i_qp_#rtvFG>
0

> <i_qp_CNS>
-2

> <r_qp_mol_MW>
   524.483

> <r_qp_dipole>
     5.399

> <r_qp_SASA>
   756.398

> <r_qp_FOSA>
   171.349

> <r_qp_FISA>
   299.094

> <r_qp_PISA>
   285.955

> <r_qp_WPSA>
     0.000

> <r_qp_volume>
  1401.736

> <r_qp_donorHB>
     1.000

> <r_qp_accptHB>
     5.500

> <r_qp_dip^2/V>
   0.0207950

> <r_qp_ACxDN^.5/SA>
   0.0072710

> <r_qp_glob>
   0.8008020

> <r_qp_QPpolrz>
    48.822

> <r_qp_QPlogPC16>
    15.630

> <r_qp_QPlogPoct>
    21.807

> <r_qp_QPlogPw>
    11.078

> <r_qp_QPlogPo/w>
     4.049

> <r_qp_QPlogS>
    -7.020

> <r_qp_CIQPlogS>
    -9.325

> <r_qp_QPlogHERG>
    -6.119

> <r_qp_QPPCaco>
    14.441

> <r_qp_QPlogBB>
    -2.908

> <r_qp_QPPMDCK>
     5.071

> <r_qp_QPlogKp>
    -5.448

> <r_qp_IP(eV)>
     8.751

> <r_qp_EA(eV)>
     1.438

> <i_qp_#metab>
10

> <r_qp_QPlogKhsa>
     1.092

> <i_qp_HumanOralAbsorption>
1

> <r_qp_PercentHumanOralAbsorption>
    45.491

> <r_qp_SAfluorine>
     0.000

> <r_qp_SAamideO>
     0.000

> <r_qp_PSA>
   180.477

> <i_qp_#NandO>
9

> <i_qp_RuleOfFive>
2

> <i_qp_RuleOfThree>
3

> <i_qp_#ringatoms>
28

> <i_qp_#in34>
0

> <i_qp_#in56>
28

> <i_qp_#noncon>
1

> <i_qp_#nonHatm>
39

> <r_qp_Jm>
0

$$$$
17.3.1.6.4
                    3D
 Structure written by MMmdl.
 82 88  0  0  1  0            999 V2000
    2.4440   -1.6150    1.9880 C   0  0  0  0  0  0
    2.1130   -0.8990    0.8550 O   0  0  0  0  0  0
    3.3060   -0.4410    0.2070 C   0  0  0  0  0  0
    3.0160    0.0580   -0.7210 H   0  0  0  0  0  0
    3.9820   -1.2580   -0.0640 H   0  0  0  0  0  0
    3.8320    0.2840    0.8380 H   0  0  0  0  0  0
    2.2910   -1.0180    3.2670 C   0  0  0  0  0  0
    1.7880    0.2800    3.3560 O   0  0  0  0  0  0
    0.5090    0.4880    2.8500 C   0  0  0  0  0  0
    2.7920   -1.6760    4.4240 C   0  0  0  0  0  0
    3.4870   -2.8960    4.2110 C   0  0  0  0  0  0
    3.4900   -3.5370    2.9580 C   0  0  0  0  0  0
    3.9820   -4.5030    2.8790 H   0  0  0  0  0  0
    2.9500   -2.9160    1.8430 C   0  0  0  0  0  0
    2.9270   -3.4560    0.5830 O   0  0  0  0  0  0
    3.3490   -4.8070    0.4370 C   0  0  0  0  0  0
    3.1860   -5.0960   -0.6060 H   0  0  0  0  0  0
    2.7550   -5.4790    1.0650 H   0  0  0  0  0  0
    4.4180   -4.9080    0.6470 H   0  0  0  0  0  0
    2.7760   -1.0630    5.8510 C   0  0  1  0  0  0
    1.4030   -0.5170    6.3460 C   0  0  0  0  0  0
    1.5220    0.5890    7.3740 C   0  0  0  0  0  0
    0.7340   -1.3100    6.6980 H   0  0  0  0  0  0
    0.8410   -0.0720    5.5290 H   0  0  0  0  0  0
    3.4570   -0.2040    5.7540 H   0  0  0  0  0  0
    3.3990   -1.9190    6.9170 N   0  0  0  0  0  0
    2.5120   -2.9140    7.5290 C   0  0  0  0  0  0
    1.8000   -2.4440    8.2110 H   0  0  0  0  0  0
    3.0800   -3.6120    8.1550 H   0  0  0  0  0  0
    1.9500   -3.4980    6.7920 H   0  0  0  0  0  0
    4.6200   -2.5500    6.4160 C   0  0  0  0  0  0
    5.1490   -3.0610    7.2300 H   0  0  0  0  0  0
    5.3120   -1.7760    6.0590 H   0  0  0  0  0  0
    4.3120   -3.5400    5.3000 C   0  0  0  0  0  0
    3.7850   -4.4240    5.6780 H   0  0  0  0  0  0
    5.2660   -3.8870    4.8820 H   0  0  0  0  0  0
    0.2560    1.5350    1.9420 C   0  0  0  0  0  0
   -1.0460    1.6530    1.4030 C   0  0  0  0  0  0
   -2.0950    0.8450    1.8660 C   0  0  0  0  0  0
   -3.0860    0.9910    1.4490 H   0  0  0  0  0  0
   -1.8490   -0.1470    2.8090 C   0  0  0  0  0  0
   -2.7750   -1.0060    3.3350 O   0  0  0  0  0  0
   -4.1380   -0.7580    3.0120 C   0  0  0  0  0  0
   -4.7490   -1.4730    3.5710 H   0  0  0  0  0  0
   -4.3240   -0.9230    1.9460 H   0  0  0  0  0  0
   -4.4420    0.2490    3.3170 H   0  0  0  0  0  0
   -0.5470   -0.3380    3.2720 C   0  0  0  0  0  0
   -0.3680   -1.1470    3.9750 H   0  0  0  0  0  0
    1.3230    2.4600    1.3710 C   0  0  1  0  0  0
    2.3110    2.0700    1.6390 H   0  0  0  0  0  0
    1.2340    2.3960   -0.1110 N   0  0  0  0  0  0
    1.3190    1.4080   -0.3620 H   0  0  0  0  0  0
   -0.0670    2.8660   -0.6160 C   0  0  0  0  0  0
   -0.2450    2.3660   -1.5770 H   0  0  0  0  0  0
    0.0060    3.9330   -0.8620 H   0  0  0  0  0  0
   -1.2940    2.6450    0.2920 C   0  0  0  0  0  0
   -2.1300    2.3060   -0.3330 H   0  0  0  0  0  0
   -1.6030    3.5930    0.7480 H   0  0  0  0  0  0
    1.9450    1.8440    6.9270 C   0  0  0  0  0  0
    2.2100    1.9400    5.8770 H   0  0  0  0  0  0
    1.9740    2.9540    7.7790 C   0  0  0  0  0  0
    2.2760    4.2360    7.3390 O   0  0  0  0  0  0
    2.0320    4.4370    5.9950 C   0  0  0  0  0  0
    1.6580    2.7780    9.1220 C   0  0  0  0  0  0
    1.6920    3.8250    9.9990 O   0  0  0  0  0  0
    1.9600    4.6090    9.4850 H   0  0  0  0  0  0
    1.2700    1.5270    9.5990 C   0  0  0  0  0  0
    1.0120    1.4030   10.6470 H   0  0  0  0  0  0
    1.1860    0.4360    8.7220 C   0  0  0  0  0  0
    0.8490   -0.5240    9.1040 H   0  0  0  0  0  0
    3.1100    4.4160    5.1110 C   0  0  0  0  0  0
    4.1290    4.3990    5.4860 H   0  0  0  0  0  0
    2.8630    4.2840    3.7460 C   0  0  0  0  0  0
    3.7010    4.2050    3.0570 H   0  0  0  0  0  0
    1.5450    4.2000    3.2720 C   0  0  0  0  0  0
    1.2740    3.9530    1.8110 C   0  0  0  0  0  0
    0.3160    4.4240    1.5640 H   0  0  0  0  0  0
    2.0200    4.5190    1.2350 H   0  0  0  0  0  0
    0.4740    4.3350    4.1680 C   0  0  0  0  0  0
   -0.5530    4.2890    3.8100 H   0  0  0  0  0  0
    0.7140    4.4690    5.5310 C   0  0  0  0  0  0
   -0.1170    4.4990    6.2300 H   0  0  0  0  0  0
  1  2  1  0  0  0
  1  7  2  0  0  0
  1 14  1  0  0  0
  2  3  1  0  0  0
  3  4  1  0  0  0
  3  5  1  0  0  0
  3  6  1  0  0  0
  7  8  1  0  0  0
  7 10  1  0  0  0
  8  9  1  0  0  0
  9 37  2  0  0  0
  9 47  1  0  0  0
 10 11  2  0  0  0
 10 20  1  0  0  0
 11 12  1  0  0  0
 11 34  1  0  0  0
 12 13  1  0  0  0
 12 14  2  0  0  0
 14 15  1  0  0  0
 15 16  1  0  0  0
 16 17  1  0  0  0
 16 18  1  0  0  0
 16 19  1  0  0  0
 20 21  1  0  0  0
 20 25  1  0  0  0
 20 26  1  0  0  0
 21 22  1  0  0  0
 21 23  1  0  0  0
 21 24  1  0  0  0
 22 59  2  0  0  0
 22 69  1  0  0  0
 26 27  1  0  0  0
 26 31  1  0  0  0
 27 28  1  0  0  0
 27 29  1  0  0  0
 27 30  1  0  0  0
 31 32  1  0  0  0
 31 33  1  0  0  0
 31 34  1  0  0  0
 34 35  1  0  0  0
 34 36  1  0  0  0
 37 38  1  0  0  0
 37 49  1  0  0  0
 38 39  2  0  0  0
 38 56  1  0  0  0
 39 40  1  0  0  0
 39 41  1  0  0  0
 41 42  1  0  0  0
 41 47  2  0  0  0
 42 43  1  0  0  0
 43 44  1  0  0  0
 43 45  1  0  0  0
 43 46  1  0  0  0
 47 48  1  0  0  0
 49 50  1  0  0  0
 49 51  1  0  0  0
 49 76  1  0  0  0
 51 52  1  0  0  0
 51 53  1  0  0  0
 53 54  1  0  0  0
 53 55  1  0  0  0
 53 56  1  0  0  0
 56 57  1  0  0  0
 56 58  1  0  0  0
 59 60  1  0  0  0
 59 61  1  0  0  0
 61 62  1  0  0  0
 61 64  2  0  0  0
 62 63  1  0  0  0
 63 71  2  0  0  0
 63 81  1  0  0  0
 64 65  1  0  0  0
 64 67  1  0  0  0
 65 66  1  0  0  0
 67 68  1  0  0  0
 67 69  2  0  0  0
 69 70  1  0  0  0
 71 72  1  0  0  0
 71 73  1  0  0  0
 73 74  1  0  0  0
 73 75  2  0  0  0
 75 76  1  0  0  0
 75 79  1  0  0  0
 76 77  1  0  0  0
 76 78  1  0  0  0
 79 80  1  0  0  0
 79 81  2  0  0  0
 81 82  1  0  0  0
M  END
> <s_m_entry_id>
33

> <s_m_entry_name>
AfroDb.42

> <i_qp_#stars>
1

> <i_qp_#amine>
2

> <i_qp_#amidine>
0

> <i_qp_#acid>
0

> <i_qp_#amide>
0

> <i_qp_#rotor>
12

> <i_qp_#rtvFG>
0

> <i_qp_CNS>
1

> <r_qp_mol_MW>
   594.706

> <r_qp_dipole>
     6.188

> <r_qp_SASA>
   815.684

> <r_qp_FOSA>
   492.923

> <r_qp_FISA>
    64.856

> <r_qp_PISA>
   257.905

> <r_qp_WPSA>
     0.000

> <r_qp_volume>
  1659.353

> <r_qp_donorHB>
     2.000

> <r_qp_accptHB>
     7.500

> <r_qp_dip^2/V>
   0.0230790

> <r_qp_ACxDN^.5/SA>
   0.0130030

> <r_qp_glob>
   0.8310020

> <r_qp_QPpolrz>
    55.011

> <r_qp_QPlogPC16>
    16.120

> <r_qp_QPlogPoct>
    25.391

> <r_qp_QPlogPw>
    11.547

> <r_qp_QPlogPo/w>
     5.244

> <r_qp_QPlogS>
    -3.851

> <r_qp_CIQPlogS>
    -7.682

> <r_qp_QPlogHERG>
    -6.949

> <r_qp_QPPCaco>
   149.511

> <r_qp_QPlogBB>
     0.011

> <r_qp_QPPMDCK>
    77.630

> <r_qp_QPlogKp>
    -4.779

> <r_qp_IP(eV)>
     8.699

> <r_qp_EA(eV)>
     0.255

> <i_qp_#metab>
11

> <r_qp_QPlogKhsa>
     1.114

> <i_qp_HumanOralAbsorption>
1

> <r_qp_PercentHumanOralAbsorption>
    70.658

> <r_qp_SAfluorine>
     0.000

> <r_qp_SAamideO>
     0.000

> <r_qp_PSA>
    75.252

> <i_qp_#NandO>
8

> <i_qp_RuleOfFive>
2

> <i_qp_RuleOfThree>
1

> <i_qp_#ringatoms>
32

> <i_qp_#in34>
0

> <i_qp_#in56>
32

> <i_qp_#noncon>
6

> <i_qp_#nonHatm>
44

> <r_qp_Jm>
0.001392

$$$$
17.3.1.7.10
                    3D
 Structure written by MMmdl.
 20 20  0  0  1  0            999 V2000
    1.0900    0.0620   -0.0860 C   0  0  0  0  0  0
    1.7210    1.1910   -0.4250 C   0  0  0  0  0  0
    1.1540    2.1020   -0.6060 H   0  0  0  0  0  0
    3.1790    1.3110   -0.5540 C   0  0  0  0  0  0
   -0.3700    0.0480    0.0200 C   0  0  0  0  0  0
   -1.1350    0.9800   -0.1610 O   0  0  0  0  0  0
   -0.7940   -1.1850    0.3550 O   0  0  0  0  0  0
   -1.7700   -1.1140    0.4040 H   0  0  0  0  0  0
    1.6080   -0.8650    0.1300 H   0  0  0  0  0  0
    3.9770    0.2700   -1.0520 C   0  0  0  0  0  0
    3.5340   -0.6760   -1.3520 H   0  0  0  0  0  0
    5.3590    0.4330   -1.1880 C   0  0  0  0  0  0
    5.9520   -0.3910   -1.5740 H   0  0  0  0  0  0
    5.9450    1.6450   -0.8370 C   0  0  0  0  0  0
    7.2900    1.8430   -0.9550 O   0  0  0  0  0  0
    7.6880    1.0200   -1.2840 H   0  0  0  0  0  0
    5.1710    2.6940   -0.3580 C   0  0  0  0  0  0
    5.6390    3.6380   -0.0920 H   0  0  0  0  0  0
    3.7900    2.5300   -0.2220 C   0  0  0  0  0  0
    3.1980    3.3610    0.1540 H   0  0  0  0  0  0
  1  2  2  0  0  0
  1  5  1  0  0  0
  1  9  1  0  0  0
  2  3  1  0  0  0
  2  4  1  0  0  0
  4 10  2  0  0  0
  4 19  1  0  0  0
  5  6  2  0  0  0
  5  7  1  0  0  0
  7  8  1  0  0  0
 10 11  1  0  0  0
 10 12  1  0  0  0
 12 13  1  0  0  0
 12 14  2  0  0  0
 14 15  1  0  0  0
 14 17  1  0  0  0
 15 16  1  0  0  0
 17 18  1  0  0  0
 17 19  2  0  0  0
 19 20  1  0  0  0
M  END
> <s_m_entry_id>
34

> <s_m_entry_name>
AfroDb.43

> <i_qp_#stars>
0

> <i_qp_#amine>
0

> <i_qp_#amidine>
0

> <i_qp_#acid>
1

> <i_qp_#amide>
0

> <i_qp_#rotor>
4

> <i_qp_#rtvFG>
1

> <i_qp_CNS>
-2

> <r_qp_mol_MW>
   164.160

> <r_qp_dipole>
     3.273

> <r_qp_SASA>
   377.768

> <r_qp_FOSA>
    28.368

> <r_qp_FISA>
   168.447

> <r_qp_PISA>
   180.952

> <r_qp_WPSA>
     0.000

> <r_qp_volume>
   586.807

> <r_qp_donorHB>
     2.000

> <r_qp_accptHB>
     2.750

> <r_qp_dip^2/V>
   0.0182530

> <r_qp_ACxDN^.5/SA>
   0.0102950

> <r_qp_glob>
   0.8972980

> <r_qp_QPpolrz>
    16.490

> <r_qp_QPlogPC16>
     6.515

> <r_qp_QPlogPoct>
     9.790

> <r_qp_QPlogPw>
     7.760

> <r_qp_QPlogPo/w>
     1.428

> <r_qp_QPlogS>
    -1.659

> <r_qp_CIQPlogS>
    -1.812

> <r_qp_QPlogHERG>
    -2.249

> <r_qp_QPPCaco>
    63.404

> <r_qp_QPlogBB>
    -1.072

> <r_qp_QPPMDCK>
    31.917

> <r_qp_QPlogKp>
    -3.603

> <r_qp_IP(eV)>
     9.214

> <r_qp_EA(eV)>
     0.645

> <i_qp_#metab>
1

> <r_qp_QPlogKhsa>
    -0.668

> <i_qp_HumanOralAbsorption>
3

> <r_qp_PercentHumanOralAbsorption>
    67.563

> <r_qp_SAfluorine>
     0.000

> <r_qp_SAamideO>
     0.000

> <r_qp_PSA>
    73.804

> <i_qp_#NandO>
3

> <i_qp_RuleOfFive>
0

> <i_qp_RuleOfThree>
0

> <i_qp_#ringatoms>
6

> <i_qp_#in34>
0

> <i_qp_#in56>
6

> <i_qp_#noncon>
0

> <i_qp_#nonHatm>
12

> <r_qp_Jm>
1.264986

$$$$
17.3.1.7.6
                    3D
 Structure written by MMmdl.
 32 33  0  0  1  0            999 V2000
    1.4220    0.5000   -0.1810 C   0  0  0  0  0  0
    0.2580    1.2380   -0.4260 C   0  0  0  0  0  0
    0.2790    2.1050   -1.0840 H   0  0  0  0  0  0
   -0.9450    0.8670    0.1750 C   0  0  0  0  0  0
   -1.8480    1.4410   -0.0150 H   0  0  0  0  0  0
   -0.9880   -0.2400    1.0210 C   0  0  0  0  0  0
   -1.9240   -0.5310    1.4910 H   0  0  0  0  0  0
    0.1730   -0.9760    1.2640 C   0  0  0  0  0  0
    0.1270   -1.8390    1.9260 H   0  0  0  0  0  0
    1.3800   -0.6030    0.6600 C   0  0  0  0  0  0
    2.5930   -1.3850    0.9260 C   0  0  0  0  0  0
    5.0500   -1.8760    0.5480 C   0  0  0  0  0  0
    5.8620   -1.3730    1.7100 C   0  0  0  0  0  0
    5.3020   -1.3220    2.6450 H   0  0  0  0  0  0
    7.1600   -1.0090    1.7340 C   0  0  0  0  0  0
    7.7880   -0.5240    3.0170 C   0  0  0  0  0  0
    7.0770   -0.5070    3.8500 H   0  0  0  0  0  0
    8.1730    0.4920    2.8890 H   0  0  0  0  0  0
    8.6180   -1.1780    3.3030 H   0  0  0  0  0  0
    8.1070   -1.0430    0.5670 C   0  0  0  0  0  0
    7.6620   -1.4410   -0.3470 H   0  0  0  0  0  0
    8.9720   -1.6720    0.8040 H   0  0  0  0  0  0
    8.4660   -0.0330    0.3460 H   0  0  0  0  0  0
    5.6470   -1.9820   -0.3630 H   0  0  0  0  0  0
    4.7230   -2.8990    0.7700 H   0  0  0  0  0  0
    3.8630   -0.9780    0.2700 C   0  0  0  0  0  0
    3.9010    0.0990   -0.5290 C   0  0  0  0  0  0
    2.6820    0.9030   -0.8140 C   0  0  0  0  0  0
    5.0650    0.5430   -1.1350 O   0  0  0  0  0  0
    5.8340    0.1390   -0.7030 H   0  0  0  0  0  0
    2.7110    1.8820   -1.5510 O   0  0  0  0  0  0
    2.5440   -2.3470    1.6830 O   0  0  0  0  0  0
  1  2  2  0  0  0
  1 10  1  0  0  0
  1 28  1  0  0  0
  2  3  1  0  0  0
  2  4  1  0  0  0
  4  5  1  0  0  0
  4  6  2  0  0  0
  6  7  1  0  0  0
  6  8  1  0  0  0
  8  9  1  0  0  0
  8 10  2  0  0  0
 10 11  1  0  0  0
 11 26  1  0  0  0
 11 32  2  0  0  0
 12 13  1  0  0  0
 12 24  1  0  0  0
 12 25  1  0  0  0
 12 26  1  0  0  0
 13 14  1  0  0  0
 13 15  2  0  0  0
 15 16  1  0  0  0
 15 20  1  0  0  0
 16 17  1  0  0  0
 16 18  1  0  0  0
 16 19  1  0  0  0
 20 21  1  0  0  0
 20 22  1  0  0  0
 20 23  1  0  0  0
 26 27  2  0  0  0
 27 28  1  0  0  0
 27 29  1  0  0  0
 28 31  2  0  0  0
 29 30  1  0  0  0
M  END
> <s_m_entry_id>
35

> <s_m_entry_name>
AfroDb.44

> <i_qp_#stars>
0

> <i_qp_#amine>
0

> <i_qp_#amidine>
0

> <i_qp_#acid>
0

> <i_qp_#amide>
0

> <i_qp_#rotor>
3

> <i_qp_#rtvFG>
0

> <i_qp_CNS>
0

> <r_qp_mol_MW>
   242.274

> <r_qp_dipole>
     1.477

> <r_qp_SASA>
   488.987

> <r_qp_FOSA>
   192.038

> <r_qp_FISA>
   116.192

> <r_qp_PISA>
   180.757

> <r_qp_WPSA>
     0.000

> <r_qp_volume>
   828.983

> <r_qp_donorHB>
     1.000

> <r_qp_accptHB>
     4.750

> <r_qp_dip^2/V>
   0.0026300

> <r_qp_ACxDN^.5/SA>
   0.0097140

> <r_qp_glob>
   0.8727670

> <r_qp_QPpolrz>
    26.822

> <r_qp_QPlogPC16>
     8.251

> <r_qp_QPlogPoct>
    12.563

> <r_qp_QPlogPw>
     8.397

> <r_qp_QPlogPo/w>
     1.929

> <r_qp_QPlogS>
    -3.077

> <r_qp_CIQPlogS>
    -2.889

> <r_qp_QPlogHERG>
    -4.453

> <r_qp_QPPCaco>
   783.525

> <r_qp_QPlogBB>
    -0.634

> <r_qp_QPPMDCK>
   380.044

> <r_qp_QPlogKp>
    -2.736

> <r_qp_IP(eV)>
     9.786

> <r_qp_EA(eV)>
     1.502

> <i_qp_#metab>
4

> <r_qp_QPlogKhsa>
    -0.137

> <i_qp_HumanOralAbsorption>
3

> <r_qp_PercentHumanOralAbsorption>
    90.036

> <r_qp_SAfluorine>
     0.000

> <r_qp_SAamideO>
     0.000

> <r_qp_PSA>
    74.180

> <i_qp_#NandO>
3

> <i_qp_RuleOfFive>
0

> <i_qp_RuleOfThree>
0

> <i_qp_#ringatoms>
10

> <i_qp_#in34>
0

> <i_qp_#in56>
10

> <i_qp_#noncon>
0

> <i_qp_#nonHatm>
18

> <r_qp_Jm>
0.372188

$$$$
17.3.1.7.7
                    3D
 Structure written by MMmdl.
 45 46  0  0  1  0            999 V2000
    0.9470    0.2360   -0.0890 C   0  0  0  0  0  0
   -0.1010    1.0730    0.3080 C   0  0  0  0  0  0
   -1.3570    0.5240    0.5830 C   0  0  0  0  0  0
   -1.5710   -0.8540    0.4640 C   0  0  0  0  0  0
   -2.5510   -1.2740    0.6790 H   0  0  0  0  0  0
   -0.5230   -1.7080    0.0890 C   0  0  0  0  0  0
    0.7390   -1.1460   -0.1740 C   0  0  0  0  0  0
    2.1810    0.7300   -0.4190 O   0  0  0  0  0  0
    0.1590    2.5080    0.4770 C   0  0  0  0  0  0
    1.1640    2.7770    0.8450 H   0  0  0  0  0  0
   -2.3800    1.3220    1.0130 O   0  0  0  0  0  0
   -3.1950    0.8010    1.0990 H   0  0  0  0  0  0
   -0.7700   -3.1870   -0.0260 C   0  0  0  0  0  0
   -1.7930   -3.4470    0.2670 H   0  0  0  0  0  0
   -0.0920   -3.7400    0.6310 H   0  0  0  0  0  0
   -0.6280   -3.5170   -1.0600 H   0  0  0  0  0  0
    1.8460   -2.0100   -0.5760 C   0  0  0  0  0  0
    2.6140   -2.2330    0.5500 O   0  0  0  0  0  0
    3.6920   -3.0910    0.3020 C   0  0  0  0  0  0
    3.4660   -4.4700    0.3540 C   0  0  0  0  0  0
    2.4590   -4.8290    0.5570 H   0  0  0  0  0  0
    4.5120   -5.3820    0.1270 C   0  0  0  0  0  0
    4.1760   -6.8480    0.1560 C   0  0  0  0  0  0
    3.0920   -7.0100    0.1340 H   0  0  0  0  0  0
    4.5570   -7.3110    1.0710 H   0  0  0  0  0  0
    4.5800   -7.3580   -0.7250 H   0  0  0  0  0  0
    5.8040   -4.8740   -0.1190 C   0  0  0  0  0  0
    7.0030   -5.7100   -0.3450 C   0  0  0  0  0  0
    6.9090   -6.9500    0.1870 O   0  0  0  0  0  0
    8.0790   -7.7560    0.0280 C   0  0  0  0  0  0
    7.8780   -8.7350    0.4730 H   0  0  0  0  0  0
    8.9270   -7.3030    0.5500 H   0  0  0  0  0  0
    8.3060   -7.8960   -1.0340 H   0  0  0  0  0  0
    6.0030   -3.4700   -0.1740 C   0  0  0  0  0  0
    7.2360   -2.9310   -0.4780 O   0  0  0  0  0  0
    7.8320   -3.6650   -0.7660 H   0  0  0  0  0  0
    4.9630   -2.5620    0.0680 C   0  0  0  0  0  0
    5.1860   -1.0780    0.0070 C   0  0  0  0  0  0
    4.5340   -0.5510    0.7120 H   0  0  0  0  0  0
    6.2100   -0.8100    0.2840 H   0  0  0  0  0  0
    4.9860   -0.7110   -1.0040 H   0  0  0  0  0  0
    1.9740   -2.4640   -1.7020 O   0  0  0  0  0  0
    2.0810    1.5530   -0.9310 H   0  0  0  0  0  0
   -0.6490    3.3800    0.1820 O   0  0  0  0  0  0
    7.9890   -5.2340   -0.9000 O   0  0  0  0  0  0
  1  2  2  0  0  0
  1  7  1  0  0  0
  1  8  1  0  0  0
  2  3  1  0  0  0
  2  9  1  0  0  0
  3  4  2  0  0  0
  3 11  1  0  0  0
  4  5  1  0  0  0
  4  6  1  0  0  0
  6  7  2  0  0  0
  6 13  1  0  0  0
  7 17  1  0  0  0
  8 43  1  0  0  0
  9 10  1  0  0  0
  9 44  2  0  0  0
 11 12  1  0  0  0
 13 14  1  0  0  0
 13 15  1  0  0  0
 13 16  1  0  0  0
 17 18  1  0  0  0
 17 42  2  0  0  0
 18 19  1  0  0  0
 19 20  2  0  0  0
 19 37  1  0  0  0
 20 21  1  0  0  0
 20 22  1  0  0  0
 22 23  1  0  0  0
 22 27  2  0  0  0
 23 24  1  0  0  0
 23 25  1  0  0  0
 23 26  1  0  0  0
 27 28  1  0  0  0
 27 34  1  0  0  0
 28 29  1  0  0  0
 28 45  2  0  0  0
 29 30  1  0  0  0
 30 31  1  0  0  0
 30 32  1  0  0  0
 30 33  1  0  0  0
 34 35  1  0  0  0
 34 37  2  0  0  0
 35 36  1  0  0  0
 37 38  1  0  0  0
 38 39  1  0  0  0
 38 40  1  0  0  0
 38 41  1  0  0  0
M  END
> <s_m_entry_id>
36

> <s_m_entry_name>
AfroDb.45

> <i_qp_#stars>
0

> <i_qp_#amine>
0

> <i_qp_#amidine>
0

> <i_qp_#acid>
0

> <i_qp_#amide>
0

> <i_qp_#rotor>
7

> <i_qp_#rtvFG>
2

> <i_qp_CNS>
-2

> <r_qp_mol_MW>
   374.346

> <r_qp_dipole>
     6.772

> <r_qp_SASA>
   625.837

> <r_qp_FOSA>
   304.223

> <r_qp_FISA>
   226.825

> <r_qp_PISA>
    94.789

> <r_qp_WPSA>
     0.000

> <r_qp_volume>
  1113.633

> <r_qp_donorHB>
     0.000

> <r_qp_accptHB>
     5.750

> <r_qp_dip^2/V>
   0.0411840

> <r_qp_ACxDN^.5/SA>
   0.0000000

> <r_qp_glob>
   0.8302310

> <r_qp_QPpolrz>
    34.824

> <r_qp_QPlogPC16>
    10.820

> <r_qp_QPlogPoct>
    15.190

> <r_qp_QPlogPw>
     7.532

> <r_qp_QPlogPo/w>
     2.301

> <r_qp_QPlogS>
    -3.927

> <r_qp_CIQPlogS>
    -5.075

> <r_qp_QPlogHERG>
    -4.731

> <r_qp_QPPCaco>
    69.971

> <r_qp_QPlogBB>
    -2.052

> <r_qp_QPPMDCK>
    27.915

> <r_qp_QPlogKp>
    -4.694

> <r_qp_IP(eV)>
     9.111

> <r_qp_EA(eV)>
     0.736

> <i_qp_#metab>
6

> <r_qp_QPlogKhsa>
     0.016

> <i_qp_HumanOralAbsorption>
3

> <r_qp_PercentHumanOralAbsorption>
    73.441

> <r_qp_SAfluorine>
     0.000

> <r_qp_SAamideO>
     0.000

> <r_qp_PSA>
   149.841

> <i_qp_#NandO>
8

> <i_qp_RuleOfFive>
0

> <i_qp_RuleOfThree>
0

> <i_qp_#ringatoms>
12

> <i_qp_#in34>
0

> <i_qp_#in56>
12

> <i_qp_#noncon>
0

> <i_qp_#nonHatm>
27

> <r_qp_Jm>
0.000897

$$$$
17.3.1.7.8
                    3D
 Structure written by MMmdl.
 65 68  0  0  1  0            999 V2000
    1.3880    0.9600   -0.7040 C   0  0  2  0  0  0
    1.4220    0.8300   -1.7980 H   0  0  0  0  0  0
    0.1740    1.7760   -0.4180 C   0  0  0  0  0  0
    0.2140    2.8590   -0.4290 H   0  0  0  0  0  0
   -0.9940    1.1480   -0.2200 C   0  0  0  0  0  0
   -1.1900   -0.2110   -0.2280 O   0  0  0  0  0  0
   -0.0510   -1.0470   -0.5310 C   0  0  2  0  0  0
    0.0090   -1.1770   -1.6190 H   0  0  0  0  0  0
   -0.1820   -2.3160    0.1070 O   0  0  0  0  0  0
   -1.1380   -3.1690   -0.5240 C   0  0  2  0  0  0
   -1.1310   -2.9960   -1.6080 H   0  0  0  0  0  0
    1.2280   -0.4070   -0.0070 C   0  0  1  0  0  0
    1.1110   -0.2660    1.0800 H   0  0  0  0  0  0
    2.5770   -1.0290   -0.2390 C   0  0  1  0  0  0
    2.7910   -2.3050   -0.9680 C   0  0  0  0  0  0
    2.4070   -3.4020   -0.1400 O   0  0  0  0  0  0
    2.8930   -3.2730    0.6990 H   0  0  0  0  0  0
    3.8420   -2.4470   -1.2430 H   0  0  0  0  0  0
    2.2010   -2.3410   -1.8880 H   0  0  0  0  0  0
    3.5690    0.1000   -0.3400 C   0  0  1  0  0  0
    3.3710    2.3200   -1.2040 O   0  0  0  0  0  0
    2.9680    3.6180   -1.2270 C   0  0  0  0  0  0
    2.9530    4.2750    0.0910 C   0  0  0  0  0  0
    3.5660    3.8570    0.8790 H   0  0  0  0  0  0
    2.1620    6.1710    1.5060 C   0  0  0  0  0  0
    2.2330    5.3910    0.2630 C   0  0  0  0  0  0
    1.4780    8.1160    2.2380 H   0  0  0  0  0  0
    2.5620    9.4870    0.5880 H   0  0  0  0  0  0
    3.2900    7.9970   -0.2410 H   0  0  0  0  0  0
    1.6730    5.8110   -0.5730 H   0  0  0  0  0  0
    1.9870    5.5050    2.6720 C   0  0  0  0  0  0
    2.0730    7.6340    1.4660 C   0  0  0  0  0  0
    1.8410    6.0480    4.0070 C   0  0  0  0  0  0
    2.7260    6.8610    4.5950 C   0  0  0  0  0  0
    3.6240    7.1980    4.0860 H   0  0  0  0  0  0
    2.5700    7.2030    5.6130 H   0  0  0  0  0  0
    2.6730    8.4080    0.5520 C   0  0  0  0  0  0
    2.8000    1.4040   -0.2560 C   0  0  1  0  0  0
    2.8220    1.7870    0.7700 H   0  0  0  0  0  0
   -1.9270    1.6620   -0.0260 H   0  0  0  0  0  0
    2.7200    4.2080   -2.2700 O   0  0  0  0  0  0
    1.9110    4.4190    2.6650 H   0  0  0  0  0  0
    0.9780    5.7010    4.5700 H   0  0  0  0  0  0
    3.5300   -0.7550    0.8030 O   0  0  0  0  0  0
    4.4000    0.0570   -1.0270 H   0  0  0  0  0  0
   -2.4420   -2.9410    0.0060 O   0  0  0  0  0  0
   -3.4370   -3.7670   -0.6230 C   0  0  2  0  0  0
   -3.4220   -3.5750   -1.7050 H   0  0  0  0  0  0
   -4.8190   -3.3640   -0.0900 C   0  0  0  0  0  0
   -5.1940   -2.0930   -0.6210 O   0  0  0  0  0  0
   -6.0480   -1.8600   -0.2180 H   0  0  0  0  0  0
   -4.8040   -3.2790    1.0020 H   0  0  0  0  0  0
   -5.5880   -4.0820   -0.3880 H   0  0  0  0  0  0
   -3.1470   -5.2460   -0.3180 C   0  0  1  0  0  0
   -4.0510   -6.0880   -1.0370 O   0  0  0  0  0  0
   -3.6360   -6.1980   -1.9200 H   0  0  0  0  0  0
   -3.2710   -5.4340    0.7550 H   0  0  0  0  0  0
   -1.7220   -5.6140   -0.7280 C   0  0  1  0  0  0
   -1.6670   -5.6480   -2.1680 O   0  0  0  0  0  0
   -0.7040   -5.6490   -2.3650 H   0  0  0  0  0  0
   -1.4740   -6.6300   -0.4020 H   0  0  0  0  0  0
   -0.6920   -4.6110   -0.2220 C   0  0  1  0  0  0
    0.5440   -4.9040   -0.8920 O   0  0  0  0  0  0
    1.2270   -4.2750   -0.5310 H   0  0  0  0  0  0
   -0.5410   -4.7450    0.8560 H   0  0  0  0  0  0
  1  2  1  0  0  0
  1  3  1  0  0  0
  1 12  1  0  0  0
  1 38  1  0  0  0
  3  4  1  0  0  0
  3  5  2  0  0  0
  5  6  1  0  0  0
  5 40  1  0  0  0
  6  7  1  0  0  0
  7  8  1  0  0  0
  7  9  1  0  0  0
  7 12  1  0  0  0
  9 10  1  0  0  0
 10 11  1  0  0  0
 10 46  1  0  0  0
 10 62  1  0  0  0
 12 13  1  0  0  0
 12 14  1  0  0  0
 14 15  1  0  0  0
 14 20  1  0  0  0
 14 44  1  0  0  0
 15 16  1  0  0  0
 15 18  1  0  0  0
 15 19  1  0  0  0
 16 17  1  0  0  0
 20 38  1  0  0  0
 20 44  1  0  0  0
 20 45  1  0  0  0
 21 22  1  0  0  0
 21 38  1  0  0  0
 22 23  1  0  0  0
 22 41  2  0  0  0
 23 24  1  0  0  0
 23 26  2  0  0  0
 25 26  1  0  0  0
 25 31  2  0  0  0
 25 32  1  0  0  0
 26 30  1  0  0  0
 27 32  1  0  0  0
 28 37  1  0  0  0
 29 37  1  0  0  0
 31 33  1  0  0  0
 31 42  1  0  0  0
 32 37  2  0  0  0
 33 34  2  0  0  0
 33 43  1  0  0  0
 34 35  1  0  0  0
 34 36  1  0  0  0
 38 39  1  0  0  0
 46 47  1  0  0  0
 47 48  1  0  0  0
 47 49  1  0  0  0
 47 54  1  0  0  0
 49 50  1  0  0  0
 49 52  1  0  0  0
 49 53  1  0  0  0
 50 51  1  0  0  0
 54 55  1  0  0  0
 54 57  1  0  0  0
 54 58  1  0  0  0
 55 56  1  0  0  0
 58 59  1  0  0  0
 58 61  1  0  0  0
 58 62  1  0  0  0
 59 60  1  0  0  0
 62 63  1  0  0  0
 62 65  1  0  0  0
 63 64  1  0  0  0
M  END
> <s_m_entry_id>
37

> <s_m_entry_name>
AfroDb.46

> <i_qp_#stars>
1

> <i_qp_#amine>
0

> <i_qp_#amidine>
0

> <i_qp_#acid>
0

> <i_qp_#amide>
0

> <i_qp_#rotor>
16

> <i_qp_#rtvFG>
4

> <i_qp_CNS>
-2

> <r_qp_mol_MW>
   494.494

> <r_qp_dipole>
     5.331

> <r_qp_SASA>
   754.226

> <r_qp_FOSA>
   388.100

> <r_qp_FISA>
   214.346

> <r_qp_PISA>
   151.779

> <r_qp_WPSA>
     0.000

> <r_qp_volume>
  1432.538

> <r_qp_donorHB>
     4.000

> <r_qp_accptHB>
    16.600

> <r_qp_dip^2/V>
   0.0198380

> <r_qp_ACxDN^.5/SA>
   0.0440190

> <r_qp_glob>
   0.8148310

> <r_qp_QPpolrz>
    42.352

> <r_qp_QPlogPC16>
    14.995

> <r_qp_QPlogPoct>
    28.986

> <r_qp_QPlogPw>
    22.704

> <r_qp_QPlogPo/w>
     0.004

> <r_qp_QPlogS>
    -2.007

> <r_qp_CIQPlogS>
    -2.765

> <r_qp_QPlogHERG>
    -5.252

> <r_qp_QPPCaco>
    91.887

> <r_qp_QPlogBB>
    -2.553

> <r_qp_QPPMDCK>
    37.476

> <r_qp_QPlogKp>
    -3.399

> <r_qp_IP(eV)>
     9.373

> <r_qp_EA(eV)>
     0.832

> <i_qp_#metab>
6

> <r_qp_QPlogKhsa>
    -1.173

> <i_qp_HumanOralAbsorption>
1

> <r_qp_PercentHumanOralAbsorption>
    49.149

> <r_qp_SAfluorine>
     0.000

> <r_qp_SAamideO>
     0.000

> <r_qp_PSA>
   164.441

> <i_qp_#NandO>
11

> <i_qp_RuleOfFive>
1

> <i_qp_RuleOfThree>
0

> <i_qp_#ringatoms>
16

> <i_qp_#in34>
3

> <i_qp_#in56>
13

> <i_qp_#noncon>
11

> <i_qp_#nonHatm>
35

> <r_qp_Jm>
1.941656

$$$$
17.3.1.7.9
                    3D
 Structure written by MMmdl.
 78 83  0  0  1  0            999 V2000
    1.8130   -0.7390    0.9970 C   0  0  2  0  0  0
    0.8110   -0.8760    2.2270 C   0  0  0  0  0  0
   -0.4540   -1.6720    1.7940 C   0  0  1  0  0  0
   -0.1150   -2.9870    1.0950 C   0  0  2  0  0  0
    0.6640   -2.7070   -0.1750 C   0  0  0  0  0  0
    2.0240   -2.0090    0.0760 C   0  0  1  0  0  0
    0.3390    0.5480    2.6430 C   0  0  0  0  0  0
   -0.1420    1.0670    1.8060 H   0  0  0  0  0  0
    1.1690    1.1720    2.9880 H   0  0  0  0  0  0
   -0.3850    0.5110    3.4650 H   0  0  0  0  0  0
    1.4250   -1.4960    3.4980 C   0  0  0  0  0  0
    1.8030   -2.5060    3.3380 H   0  0  0  0  0  0
    0.6870   -1.5640    4.3060 H   0  0  0  0  0  0
    2.2350   -0.8780    3.8960 H   0  0  0  0  0  0
   -1.0660   -1.0640    1.1140 H   0  0  0  0  0  0
   -1.3110   -2.0080    2.8940 O   0  0  0  0  0  0
   -1.6630   -1.1780    3.2610 H   0  0  0  0  0  0
   -1.3420   -3.6410    0.7530 O   0  0  0  0  0  0
   -1.8970   -3.5440    1.5540 H   0  0  0  0  0  0
    0.4210   -3.6710    1.7600 H   0  0  0  0  0  0
    0.0390   -2.0730   -0.8220 H   0  0  0  0  0  0
    0.7790   -3.6300   -0.7540 H   0  0  0  0  0  0
    2.5020   -1.5270   -1.3270 C   0  0  0  0  0  0
    2.5550   -2.3520   -2.0450 H   0  0  0  0  0  0
    3.4830   -1.0470   -1.3020 H   0  0  0  0  0  0
    1.8020   -0.7940   -1.7480 H   0  0  0  0  0  0
    3.0890   -2.9890    0.6990 C   0  0  2  0  0  0
    4.4200   -2.2730    0.9850 C   0  0  2  0  0  0
    4.2500   -1.0420    1.8510 C   0  0  0  0  0  0
    3.1740   -0.0890    1.3400 C   0  0  0  0  0  0
    1.3100   -0.0050    0.3470 H   0  0  0  0  0  0
    5.5480   -2.2760   -0.0270 C   0  0  0  0  0  0
    5.1790   -0.4630    1.9040 H   0  0  0  0  0  0
    4.0420   -1.3650    2.8740 H   0  0  0  0  0  0
    3.5590    0.3940    0.4330 H   0  0  0  0  0  0
    3.0530    0.7270    2.0590 H   0  0  0  0  0  0
    5.6700   -3.1610    1.1980 C   0  0  2  0  0  0
    6.1740   -1.3910   -0.0980 H   0  0  0  0  0  0
    5.4020   -2.7400   -0.9960 H   0  0  0  0  0  0
    3.2660   -4.3090   -0.0850 C   0  0  0  0  0  0
    4.4070   -5.1530    0.3950 C   0  0  0  0  0  0
    5.5020   -4.6390    0.9890 C   0  0  0  0  0  0
    2.7200   -3.3000    1.6820 H   0  0  0  0  0  0
    3.4080   -4.1370   -1.1560 H   0  0  0  0  0  0
    2.3550   -4.9090    0.0220 H   0  0  0  0  0  0
    4.2980   -6.2170    0.2160 H   0  0  0  0  0  0
    6.6790   -5.5140    1.4660 C   0  0  2  0  0  0
    6.5510   -5.6320    2.5520 H   0  0  0  0  0  0
    8.0150   -4.7670    1.2190 C   0  0  1  0  0  0
    8.0800   -4.5500    0.1430 H   0  0  0  0  0  0
    8.0690   -3.4280    1.9940 C   0  0  2  0  0  0
    8.5160   -3.5860    2.9860 H   0  0  0  0  0  0
    6.8160   -1.7050    2.3520 H   0  0  0  0  0  0
    6.6960   -2.7880    2.2510 C   0  0  0  0  0  0
    6.3170   -3.1390    3.2210 H   0  0  0  0  0  0
    8.9640   -2.4480    1.2600 C   0  0  0  0  0  0
    8.7000   -1.8420    0.2360 O   0  0  0  0  0  0
   10.1620   -2.3010    1.8610 O   0  0  0  0  0  0
   10.6500   -1.6620    1.3010 H   0  0  0  0  0  0
    6.7140   -6.9290    0.8460 C   0  0  0  0  0  0
    6.6570   -6.8540   -0.2480 H   0  0  0  0  0  0
    5.8180   -7.4930    1.1400 H   0  0  0  0  0  0
    7.9480   -7.7650    1.2320 C   0  0  2  0  0  0
    7.9160   -8.9920    0.4920 O   0  0  0  0  0  0
    7.7640   -8.7860   -0.4450 H   0  0  0  0  0  0
    7.8770   -8.1880    2.7080 C   0  0  0  0  0  0
    8.7290   -8.8280    2.9660 H   0  0  0  0  0  0
    6.9790   -8.7890    2.8940 H   0  0  0  0  0  0
    7.8660   -7.3420    3.3990 H   0  0  0  0  0  0
    9.2600   -7.0060    0.9300 C   0  0  1  0  0  0
    9.5730   -6.8910   -0.5700 C   0  0  0  0  0  0
   10.4890   -6.3110   -0.7290 H   0  0  0  0  0  0
    8.7690   -6.4030   -1.1280 H   0  0  0  0  0  0
    9.7400   -7.8780   -1.0130 H   0  0  0  0  0  0
   10.0960   -7.5760    1.3590 H   0  0  0  0  0  0
    9.2490   -5.6180    1.5870 C   0  0  0  0  0  0
   10.1650   -5.0810    1.3100 H   0  0  0  0  0  0
    9.2970   -5.7400    2.6760 H   0  0  0  0  0  0
  1  2  1  0  0  0
  1  6  1  0  0  0
  1 30  1  0  0  0
  1 31  1  0  0  0
  2  3  1  0  0  0
  2  7  1  0  0  0
  2 11  1  0  0  0
  3  4  1  0  0  0
  3 15  1  0  0  0
  3 16  1  0  0  0
  4  5  1  0  0  0
  4 18  1  0  0  0
  4 20  1  0  0  0
  5  6  1  0  0  0
  5 21  1  0  0  0
  5 22  1  0  0  0
  6 23  1  0  0  0
  6 27  1  0  0  0
  7  8  1  0  0  0
  7  9  1  0  0  0
  7 10  1  0  0  0
 11 12  1  0  0  0
 11 13  1  0  0  0
 11 14  1  0  0  0
 16 17  1  0  0  0
 18 19  1  0  0  0
 23 24  1  0  0  0
 23 25  1  0  0  0
 23 26  1  0  0  0
 27 28  1  0  0  0
 27 40  1  0  0  0
 27 43  1  0  0  0
 28 29  1  0  0  0
 28 32  1  0  0  0
 28 37  1  0  0  0
 29 30  1  0  0  0
 29 33  1  0  0  0
 29 34  1  0  0  0
 30 35  1  0  0  0
 30 36  1  0  0  0
 32 37  1  0  0  0
 32 38  1  0  0  0
 32 39  1  0  0  0
 37 42  1  0  0  0
 37 54  1  0  0  0
 40 41  1  0  0  0
 40 44  1  0  0  0
 40 45  1  0  0  0
 41 42  2  0  0  0
 41 46  1  0  0  0
 42 47  1  0  0  0
 47 48  1  0  0  0
 47 49  1  0  0  0
 47 60  1  0  0  0
 49 50  1  0  0  0
 49 51  1  0  0  0
 49 76  1  0  0  0
 51 52  1  0  0  0
 51 54  1  0  0  0
 51 56  1  0  0  0
 53 54  1  0  0  0
 54 55  1  0  0  0
 56 57  2  0  0  0
 56 58  1  0  0  0
 58 59  1  0  0  0
 60 61  1  0  0  0
 60 62  1  0  0  0
 60 63  1  0  0  0
 63 64  1  0  0  0
 63 66  1  0  0  0
 63 70  1  0  0  0
 64 65  1  0  0  0
 66 67  1  0  0  0
 66 68  1  0  0  0
 66 69  1  0  0  0
 70 71  1  0  0  0
 70 75  1  0  0  0
 70 76  1  0  0  0
 71 72  1  0  0  0
 71 73  1  0  0  0
 71 74  1  0  0  0
 76 77  1  0  0  0
 76 78  1  0  0  0
M  END
> <s_m_entry_id>
38

> <s_m_entry_name>
AfroDb.47

> <i_qp_#stars>
0

> <i_qp_#amine>
0

> <i_qp_#amidine>
0

> <i_qp_#acid>
1

> <i_qp_#amide>
0

> <i_qp_#rotor>
4

> <i_qp_#rtvFG>
0

> <i_qp_CNS>
-2

> <r_qp_mol_MW>
   472.664

> <r_qp_dipole>
     4.477

> <r_qp_SASA>
   705.488

> <r_qp_FOSA>
   495.951

> <r_qp_FISA>
   189.515

> <r_qp_PISA>
    20.022

> <r_qp_WPSA>
     0.000

> <r_qp_volume>
  1406.393

> <r_qp_donorHB>
     4.000

> <r_qp_accptHB>
     6.150

> <r_qp_dip^2/V>
   0.0142500

> <r_qp_ACxDN^.5/SA>
   0.0174350

> <r_qp_glob>
   0.8604910

> <r_qp_QPpolrz>
    47.753

> <r_qp_QPlogPC16>
    13.569

> <r_qp_QPlogPoct>
    25.410

> <r_qp_QPlogPw>
    13.876

> <r_qp_QPlogPo/w>
     4.277

> <r_qp_QPlogS>
    -5.851

> <r_qp_CIQPlogS>
    -5.911

> <r_qp_QPlogHERG>
    -2.077

> <r_qp_QPPCaco>
    40.025

> <r_qp_QPlogBB>
    -1.384

> <r_qp_QPPMDCK>
    19.412

> <r_qp_QPlogKp>
    -4.558

> <r_qp_IP(eV)>
     9.366

> <r_qp_EA(eV)>
    -0.817

> <i_qp_#metab>
6

> <r_qp_QPlogKhsa>
     0.742

> <i_qp_HumanOralAbsorption>
3

> <r_qp_PercentHumanOralAbsorption>
    80.665

> <r_qp_SAfluorine>
     0.000

> <r_qp_SAamideO>
     0.000

> <r_qp_PSA>
   104.292

> <i_qp_#NandO>
5

> <i_qp_RuleOfFive>
0

> <i_qp_RuleOfThree>
1

> <i_qp_#ringatoms>
23

> <i_qp_#in34>
3

> <i_qp_#in56>
20

> <i_qp_#noncon>
21

> <i_qp_#nonHatm>
34

> <r_qp_Jm>
1.8e-05

$$$$
17.3.1.9.8
                    3D
 Structure written by MMmdl.
 54 57  0  0  1  0            999 V2000
    1.3120    1.2130   -0.1050 C   0  0  2  0  0  0
    0.6760    1.6940    1.2190 C   0  0  1  0  0  0
    0.2890    2.7010    0.9930 H   0  0  0  0  0  0
   -0.5520    0.8340    1.6370 C   0  0  2  0  0  0
   -0.2650   -0.7340    1.6110 C   0  0  0  0  0  0
    0.4300   -1.1150    0.2670 C   0  0  0  0  0  0
    0.7260   -2.1730    0.2800 H   0  0  0  0  0  0
   -0.2850   -1.0170   -0.5610 H   0  0  0  0  0  0
    1.6540   -0.2730   -0.0630 C   0  0  0  0  0  0
    0.6130    1.3730   -0.9360 H   0  0  0  0  0  0
   -1.5080    1.0640    0.5610 O   0  0  0  0  0  0
   -1.5650   -1.5890    1.6440 C   0  0  0  0  0  0
   -2.2270   -1.3680    0.8000 H   0  0  0  0  0  0
   -2.1410   -1.4580    2.5620 H   0  0  0  0  0  0
   -1.3270   -2.6580    1.5770 H   0  0  0  0  0  0
    0.6220   -1.2340    2.7710 C   0  0  0  0  0  0
    1.6180   -0.7920    2.7660 H   0  0  0  0  0  0
    0.7720   -2.3190    2.7040 H   0  0  0  0  0  0
    0.1740   -1.0460    3.7500 H   0  0  0  0  0  0
    2.0540   -0.5770   -1.0390 H   0  0  0  0  0  0
    2.4670   -0.4670    0.6460 H   0  0  0  0  0  0
   -2.3760    0.7420    0.8650 H   0  0  0  0  0  0
    1.7230    1.9130    2.3310 C   0  0  0  0  0  0
    2.4800    1.1220    2.3380 H   0  0  0  0  0  0
   -1.2190    1.4630    2.9210 C   0  0  2  0  0  0
   -0.3410    2.4800    3.6940 C   0  0  1  0  0  0
   -1.7170    0.4550    3.7980 O   0  0  0  0  0  0
   -2.2520    0.9150    4.4840 H   0  0  0  0  0  0
   -2.1140    2.0180    2.6050 H   0  0  0  0  0  0
   -0.8980    2.7230    5.1000 C   0  0  0  0  0  0
    0.0280    3.2240    6.1070 C   0  0  0  0  0  0
   -0.4010    3.4470    3.1740 H   0  0  0  0  0  0
    1.1330    2.0490    3.7420 C   0  0  2  0  0  0
    1.1760    1.0680    4.2340 H   0  0  0  0  0  0
    1.3250    3.3660    5.8660 C   0  0  0  0  0  0
    2.0030    3.0070    4.5920 C   0  0  0  0  0  0
    2.9680    2.5250    4.7910 H   0  0  0  0  0  0
    2.2100    3.9330    4.0400 H   0  0  0  0  0  0
   -0.2630    3.6450    7.4810 C   0  0  0  0  0  0
   -1.0080    4.4440    7.5320 H   0  0  0  0  0  0
   -0.5610    2.8050    8.1150 H   0  0  0  0  0  0
    1.4050    3.8000    8.8690 H   0  0  0  0  0  0
   -2.0780    2.5170    5.3740 O   0  0  0  0  0  0
    2.2800    2.8260    2.0780 H   0  0  0  0  0  0
    1.1140    4.1880    7.8980 C   0  0  0  0  0  0
    2.0750    3.8290    6.9200 O   0  0  0  0  0  0
    2.5400    1.9200   -0.3820 O   0  0  0  0  0  0
    2.4260    3.1520   -0.9500 C   0  0  0  0  0  0
    3.7880    3.7470   -1.1380 C   0  0  0  0  0  0
    3.6910    4.7390   -1.5900 H   0  0  0  0  0  0
    4.3800    3.1170   -1.8070 H   0  0  0  0  0  0
    4.2830    3.8530   -0.1700 H   0  0  0  0  0  0
    1.3840    3.7070   -1.2670 O   0  0  0  0  0  0
    1.0828    5.2772    7.9244 H   0  0  0  0  0  0
  1  2  1  0  0  0
  1  9  1  0  0  0
  1 10  1  0  0  0
  1 47  1  0  0  0
  2  3  1  0  0  0
  2  4  1  0  0  0
  2 23  1  0  0  0
  4  5  1  0  0  0
  4 11  1  0  0  0
  4 25  1  0  0  0
  5  6  1  0  0  0
  5 12  1  0  0  0
  5 16  1  0  0  0
  6  7  1  0  0  0
  6  8  1  0  0  0
  6  9  1  0  0  0
  9 20  1  0  0  0
  9 21  1  0  0  0
 11 22  1  0  0  0
 12 13  1  0  0  0
 12 14  1  0  0  0
 12 15  1  0  0  0
 16 17  1  0  0  0
 16 18  1  0  0  0
 16 19  1  0  0  0
 23 24  1  0  0  0
 23 33  1  0  0  0
 23 44  1  0  0  0
 25 26  1  0  0  0
 25 27  1  0  0  0
 25 29  1  0  0  0
 26 30  1  0  0  0
 26 32  1  0  0  0
 26 33  1  0  0  0
 27 28  1  0  0  0
 30 31  1  0  0  0
 30 43  2  0  0  0
 31 35  2  0  0  0
 31 39  1  0  0  0
 33 34  1  0  0  0
 33 36  1  0  0  0
 35 36  1  0  0  0
 35 46  1  0  0  0
 36 37  1  0  0  0
 36 38  1  0  0  0
 39 40  1  0  0  0
 39 41  1  0  0  0
 39 45  1  0  0  0
 42 45  1  0  0  0
 45 46  1  0  0  0
 45 54  1  0  0  0
 47 48  1  0  0  0
 48 49  1  0  0  0
 48 53  2  0  0  0
 49 50  1  0  0  0
 49 51  1  0  0  0
 49 52  1  0  0  0
M  END
> <s_m_entry_id>
39

> <s_m_entry_name>
AfroDb.48

> <i_qp_#stars>
0

> <i_qp_#amine>
0

> <i_qp_#amidine>
0

> <i_qp_#acid>
0

> <i_qp_#amide>
0

> <i_qp_#rotor>
3

> <i_qp_#rtvFG>
1

> <i_qp_CNS>
0

> <r_qp_mol_MW>
   364.438

> <r_qp_dipole>
     4.491

> <r_qp_SASA>
   570.451

> <r_qp_FOSA>
   447.515

> <r_qp_FISA>
   114.628

> <r_qp_PISA>
     8.308

> <r_qp_WPSA>
     0.000

> <r_qp_volume>
  1083.439

> <r_qp_donorHB>
     1.000

> <r_qp_accptHB>
     6.200

> <r_qp_dip^2/V>
   0.0186150

> <r_qp_ACxDN^.5/SA>
   0.0108690

> <r_qp_glob>
   0.8943000

> <r_qp_QPpolrz>
    35.358

> <r_qp_QPlogPC16>
     9.525

> <r_qp_QPlogPoct>
    16.411

> <r_qp_QPlogPw>
     8.838

> <r_qp_QPlogPo/w>
     2.743

> <r_qp_QPlogS>
    -3.977

> <r_qp_CIQPlogS>
    -4.325

> <r_qp_QPlogHERG>
    -3.282

> <r_qp_QPPCaco>
   810.741

> <r_qp_QPlogBB>
    -0.573

> <r_qp_QPPMDCK>
   394.332

> <r_qp_QPlogKp>
    -3.315

> <r_qp_IP(eV)>
     9.724

> <r_qp_EA(eV)>
     0.431

> <i_qp_#metab>
5

> <r_qp_QPlogKhsa>
     0.264

> <i_qp_HumanOralAbsorption>
3

> <r_qp_PercentHumanOralAbsorption>
    95.068

> <r_qp_SAfluorine>
     0.000

> <r_qp_SAamideO>
     0.000

> <r_qp_PSA>
    98.456

> <i_qp_#NandO>
6

> <i_qp_RuleOfFive>
0

> <i_qp_RuleOfThree>
0

> <i_qp_#ringatoms>
17

> <i_qp_#in34>
0

> <i_qp_#in56>
17

> <i_qp_#noncon>
13

> <i_qp_#nonHatm>
26

> <r_qp_Jm>
0.018598

$$$$
17.3.2.61
                    3D
 Structure written by MMmdl.
 45 49  0  0  1  0            999 V2000
    1.2460    0.8100   -0.0460 C   0  0  0  0  0  0
    0.0050    1.4310   -0.2580 C   0  0  0  0  0  0
   -0.0570    2.4810   -0.5300 H   0  0  0  0  0  0
   -1.1990    0.7260   -0.1310 C   0  0  0  0  0  0
   -2.1210    1.2760   -0.2950 H   0  0  0  0  0  0
   -1.2000   -0.6270    0.2060 C   0  0  0  0  0  0
   -2.3290   -1.3770    0.4030 O   0  0  0  0  0  0
   -3.5850   -0.7170    0.3120 C   0  0  0  0  0  0
   -4.3650   -1.4540    0.5290 H   0  0  0  0  0  0
   -3.7590   -0.3380   -0.7000 H   0  0  0  0  0  0
   -3.6680    0.0820    1.0560 H   0  0  0  0  0  0
    0.0330   -1.2780    0.3710 C   0  0  0  0  0  0
    0.1200   -2.6040    0.7300 O   0  0  0  0  0  0
   -0.4420   -3.4720   -0.2540 C   0  0  0  0  0  0
    0.1260   -4.4070   -0.2340 H   0  0  0  0  0  0
   -0.3780   -3.0640   -1.2700 H   0  0  0  0  0  0
   -1.4800   -3.7100    0.0000 H   0  0  0  0  0  0
    1.2450   -0.5700    0.2490 C   0  0  0  0  0  0
    2.5740   -1.2480    0.4760 C   0  0  0  0  0  0
    2.5120   -2.3170    0.2420 H   0  0  0  0  0  0
    2.8480   -1.1640    1.5350 H   0  0  0  0  0  0
    3.6030   -0.6290   -0.3570 N   0  0  0  0  0  0
    4.3420   -1.4520   -1.2950 C   0  0  0  0  0  0
    3.6600   -2.1340   -1.8160 H   0  0  0  0  0  0
    5.0830   -2.0640   -0.7720 H   0  0  0  0  0  0
    4.8380   -0.8600   -2.0710 H   0  0  0  0  0  0
    3.7550    0.7580   -0.2460 C   0  0  0  0  0  0
    2.5510    1.5230   -0.1230 C   0  0  0  0  0  0
    5.0260    1.4220   -0.2650 C   0  0  0  0  0  0
    5.0570    2.8530   -0.2510 C   0  0  0  0  0  0
    3.8660    3.5740   -0.1670 C   0  0  0  0  0  0
    3.8780    4.6620   -0.1400 H   0  0  0  0  0  0
    2.6390    2.9220   -0.0800 C   0  0  0  0  0  0
    1.7530    3.5410    0.0280 H   0  0  0  0  0  0
    6.2790    0.7550   -0.2470 C   0  0  0  0  0  0
    6.3470   -0.3230   -0.1740 H   0  0  0  0  0  0
    7.4530    1.4800   -0.2840 C   0  0  0  0  0  0
    7.4500    2.8460   -0.3160 C   0  0  0  0  0  0
    6.2740    3.5580   -0.2940 C   0  0  0  0  0  0
    6.3050    4.6440   -0.2940 H   0  0  0  0  0  0
    8.7070    0.9620   -0.2790 O   0  0  0  0  0  0
    9.4930    2.1680   -0.3390 C   0  0  0  0  0  0
    8.7000    3.3720   -0.3430 O   0  0  0  0  0  0
   10.1532    2.2155    0.5270 H   0  0  0  0  0  0
   10.0902    2.1681   -1.2509 H   0  0  0  0  0  0
  1  2  2  0  0  0
  1 18  1  0  0  0
  1 28  1  0  0  0
  2  3  1  0  0  0
  2  4  1  0  0  0
  4  5  1  0  0  0
  4  6  2  0  0  0
  6  7  1  0  0  0
  6 12  1  0  0  0
  7  8  1  0  0  0
  8  9  1  0  0  0
  8 10  1  0  0  0
  8 11  1  0  0  0
 12 13  1  0  0  0
 12 18  2  0  0  0
 13 14  1  0  0  0
 14 15  1  0  0  0
 14 16  1  0  0  0
 14 17  1  0  0  0
 18 19  1  0  0  0
 19 20  1  0  0  0
 19 21  1  0  0  0
 19 22  1  0  0  0
 22 23  1  0  0  0
 22 27  1  0  0  0
 23 24  1  0  0  0
 23 25  1  0  0  0
 23 26  1  0  0  0
 27 28  2  0  0  0
 27 29  1  0  0  0
 28 33  1  0  0  0
 29 30  2  0  0  0
 29 35  1  0  0  0
 30 31  1  0  0  0
 30 39  1  0  0  0
 31 32  1  0  0  0
 31 33  2  0  0  0
 33 34  1  0  0  0
 35 36  1  0  0  0
 35 37  2  0  0  0
 37 38  1  0  0  0
 37 41  1  0  0  0
 38 39  2  0  0  0
 38 43  1  0  0  0
 39 40  1  0  0  0
 41 42  1  0  0  0
 42 43  1  0  0  0
 42 44  1  0  0  0
 42 45  1  0  0  0
M  END
> <s_m_entry_id>
40

> <s_m_entry_name>
AfroDb.49

> <i_qp_#stars>
2

> <i_qp_#amine>
0

> <i_qp_#amidine>
0

> <i_qp_#acid>
0

> <i_qp_#amide>
0

> <i_qp_#rotor>
2

> <i_qp_#rtvFG>
1

> <i_qp_CNS>
1

> <r_qp_mol_MW>
   349.385

> <r_qp_dipole>
     2.890

> <r_qp_SASA>
   556.021

> <r_qp_FOSA>
   338.227

> <r_qp_FISA>
     0.001

> <r_qp_PISA>
   217.793

> <r_qp_WPSA>
     0.000

> <r_qp_volume>
  1021.622

> <r_qp_donorHB>
     0.000

> <r_qp_accptHB>
     4.000

> <r_qp_dip^2/V>
   0.0081760

> <r_qp_ACxDN^.5/SA>
   0.0000000

> <r_qp_glob>
   0.8822690

> <r_qp_QPpolrz>
    35.527

> <r_qp_QPlogPC16>
     9.359

> <r_qp_QPlogPoct>
    13.428

> <r_qp_QPlogPw>
     6.037

> <r_qp_QPlogPo/w>
     4.267

> <r_qp_QPlogS>
    -5.014

> <r_qp_CIQPlogS>
    -5.766

> <r_qp_QPlogHERG>
    -4.476

> <r_qp_QPPCaco>
  9905.815

> <r_qp_QPlogBB>
     0.443

> <r_qp_QPPMDCK>
  5899.150

> <r_qp_QPlogKp>
    -0.560

> <r_qp_IP(eV)>
     7.692

> <r_qp_EA(eV)>
     0.722

> <i_qp_#metab>
5

> <r_qp_QPlogKhsa>
     0.429

> <i_qp_HumanOralAbsorption>
3

> <r_qp_PercentHumanOralAbsorption>
   100.000

> <r_qp_SAfluorine>
     0.000

> <r_qp_SAamideO>
     0.000

> <r_qp_PSA>
    36.160

> <i_qp_#NandO>
5

> <i_qp_RuleOfFive>
0

> <i_qp_RuleOfThree>
0

> <i_qp_#ringatoms>
21

> <i_qp_#in34>
0

> <i_qp_#in56>
21

> <i_qp_#noncon>
2

> <i_qp_#nonHatm>
26

> <r_qp_Jm>
0.930592

$$$$
17.3.2.62
                    3D
 Structure written by MMmdl.
 53 57  0  0  1  0            999 V2000
    1.2460    0.8100   -0.0460 C   0  0  0  0  0  0
    0.0050    1.4310   -0.2580 C   0  0  0  0  0  0
   -0.0570    2.4810   -0.5300 H   0  0  0  0  0  0
   -1.1990    0.7260   -0.1310 C   0  0  0  0  0  0
   -2.1210    1.2760   -0.2950 H   0  0  0  0  0  0
   -1.2000   -0.6270    0.2060 C   0  0  0  0  0  0
   -2.3290   -1.3770    0.4030 O   0  0  0  0  0  0
   -3.5850   -0.7170    0.3120 C   0  0  0  0  0  0
   -4.3650   -1.4540    0.5290 H   0  0  0  0  0  0
   -3.7590   -0.3380   -0.7000 H   0  0  0  0  0  0
   -3.6680    0.0820    1.0560 H   0  0  0  0  0  0
    0.0330   -1.2780    0.3710 C   0  0  0  0  0  0
    0.1200   -2.6040    0.7300 O   0  0  0  0  0  0
   -0.4420   -3.4720   -0.2540 C   0  0  0  0  0  0
    0.1260   -4.4070   -0.2340 H   0  0  0  0  0  0
   -0.3780   -3.0640   -1.2700 H   0  0  0  0  0  0
   -1.4800   -3.7100    0.0000 H   0  0  0  0  0  0
    1.2450   -0.5700    0.2490 C   0  0  0  0  0  0
    2.5740   -1.2480    0.4760 C   0  0  1  0  0  0
    2.4880   -2.7190    0.1540 C   0  0  0  0  0  0
    3.8310   -3.3640    0.3910 C   0  0  0  0  0  0
    3.7450   -4.8350    0.0690 C   0  0  0  0  0  0
    4.7180   -5.3030    0.2400 H   0  0  0  0  0  0
    3.4580   -4.9630   -0.9780 H   0  0  0  0  0  0
    2.9960   -5.3060    0.7110 H   0  0  0  0  0  0
    4.6680   -2.8380   -0.3280 O   0  0  0  0  0  0
    2.2020   -2.8460   -0.8930 H   0  0  0  0  0  0
    1.7400   -3.1890    0.7960 H   0  0  0  0  0  0
    2.8480   -1.1640    1.5350 H   0  0  0  0  0  0
    3.6030   -0.6290   -0.3570 N   0  0  0  0  0  0
    4.3420   -1.4520   -1.2950 C   0  0  0  0  0  0
    3.6600   -2.1340   -1.8160 H   0  0  0  0  0  0
    5.0830   -2.0640   -0.7720 H   0  0  0  0  0  0
    4.8380   -0.8600   -2.0710 H   0  0  0  0  0  0
    3.7550    0.7580   -0.2460 C   0  0  0  0  0  0
    2.5510    1.5230   -0.1230 C   0  0  0  0  0  0
    5.0260    1.4220   -0.2650 C   0  0  0  0  0  0
    5.0570    2.8530   -0.2510 C   0  0  0  0  0  0
    3.8660    3.5740   -0.1670 C   0  0  0  0  0  0
    3.8780    4.6620   -0.1400 H   0  0  0  0  0  0
    2.6390    2.9220   -0.0800 C   0  0  0  0  0  0
    1.7530    3.5410    0.0280 H   0  0  0  0  0  0
    6.2790    0.7550   -0.2470 C   0  0  0  0  0  0
    6.3470   -0.3230   -0.1740 H   0  0  0  0  0  0
    7.4530    1.4800   -0.2840 C   0  0  0  0  0  0
    7.4500    2.8460   -0.3160 C   0  0  0  0  0  0
    6.2740    3.5580   -0.2940 C   0  0  0  0  0  0
    6.3050    4.6440   -0.2940 H   0  0  0  0  0  0
    8.7070    0.9620   -0.2790 O   0  0  0  0  0  0
    9.4930    2.1680   -0.3390 C   0  0  0  0  0  0
    8.7000    3.3720   -0.3430 O   0  0  0  0  0  0
   10.1532    2.2155    0.5270 H   0  0  0  0  0  0
   10.0902    2.1681   -1.2509 H   0  0  0  0  0  0
  1  2  2  0  0  0
  1 18  1  0  0  0
  1 36  1  0  0  0
  2  3  1  0  0  0
  2  4  1  0  0  0
  4  5  1  0  0  0
  4  6  2  0  0  0
  6  7  1  0  0  0
  6 12  1  0  0  0
  7  8  1  0  0  0
  8  9  1  0  0  0
  8 10  1  0  0  0
  8 11  1  0  0  0
 12 13  1  0  0  0
 12 18  2  0  0  0
 13 14  1  0  0  0
 14 15  1  0  0  0
 14 16  1  0  0  0
 14 17  1  0  0  0
 18 19  1  0  0  0
 19 20  1  0  0  0
 19 29  1  0  0  0
 19 30  1  0  0  0
 20 21  1  0  0  0
 20 27  1  0  0  0
 20 28  1  0  0  0
 21 22  1  0  0  0
 21 26  2  0  0  0
 22 23  1  0  0  0
 22 24  1  0  0  0
 22 25  1  0  0  0
 30 31  1  0  0  0
 30 35  1  0  0  0
 31 32  1  0  0  0
 31 33  1  0  0  0
 31 34  1  0  0  0
 35 36  2  0  0  0
 35 37  1  0  0  0
 36 41  1  0  0  0
 37 38  2  0  0  0
 37 43  1  0  0  0
 38 39  1  0  0  0
 38 47  1  0  0  0
 39 40  1  0  0  0
 39 41  2  0  0  0
 41 42  1  0  0  0
 43 44  1  0  0  0
 43 45  2  0  0  0
 45 46  1  0  0  0
 45 49  1  0  0  0
 46 47  2  0  0  0
 46 51  1  0  0  0
 47 48  1  0  0  0
 49 50  1  0  0  0
 50 51  1  0  0  0
 50 52  1  0  0  0
 50 53  1  0  0  0
M  END
> <s_m_entry_id>
41

> <s_m_entry_name>
AfroDb.50

> <i_qp_#stars>
1

> <i_qp_#amine>
0

> <i_qp_#amidine>
0

> <i_qp_#acid>
0

> <i_qp_#amide>
0

> <i_qp_#rotor>
2

> <i_qp_#rtvFG>
1

> <i_qp_CNS>
1

> <r_qp_mol_MW>
   405.449

> <r_qp_dipole>
     3.454

> <r_qp_SASA>
   590.580

> <r_qp_FOSA>
   349.513

> <r_qp_FISA>
    11.275

> <r_qp_PISA>
   229.792

> <r_qp_WPSA>
     0.000

> <r_qp_volume>
  1126.927

> <r_qp_donorHB>
     1.000

> <r_qp_accptHB>
     4.750

> <r_qp_dip^2/V>
   0.0105890

> <r_qp_ACxDN^.5/SA>
   0.0080430

> <r_qp_glob>
   0.8867820

> <r_qp_QPpolrz>
    39.856

> <r_qp_QPlogPC16>
    10.719

> <r_qp_QPlogPoct>
    16.967

> <r_qp_QPlogPw>
     8.482

> <r_qp_QPlogPo/w>
     4.582

> <r_qp_QPlogS>
    -4.998

> <r_qp_CIQPlogS>
    -6.561

> <r_qp_QPlogHERG>
    -4.460

> <r_qp_QPPCaco>
  7744.184

> <r_qp_QPlogBB>
     0.347

> <r_qp_QPPMDCK>
  4520.927

> <r_qp_QPlogKp>
    -0.726

> <r_qp_IP(eV)>
     7.366

> <r_qp_EA(eV)>
     0.664

> <i_qp_#metab>
7

> <r_qp_QPlogKhsa>
     0.698

> <i_qp_HumanOralAbsorption>
3

> <r_qp_PercentHumanOralAbsorption>
   100.000

> <r_qp_SAfluorine>
     0.000

> <r_qp_SAamideO>
     0.000

> <r_qp_PSA>
    44.220

> <i_qp_#NandO>
6

> <i_qp_RuleOfFive>
0

> <i_qp_RuleOfThree>
1

> <i_qp_#ringatoms>
26

> <i_qp_#in34>
0

> <i_qp_#in56>
21

> <i_qp_#noncon>
4

> <i_qp_#nonHatm>
30

> <r_qp_Jm>
0.765192

$$$$
17.3.2.63
                    3D
 Structure written by MMmdl.
 68 73  0  0  1  0            999 V2000
    0.9930    0.6330   -0.4310 C   0  0  0  0  0  0
   -0.2140    1.3290   -0.3360 C   0  0  0  0  0  0
   -0.2130    2.4140   -0.2710 H   0  0  0  0  0  0
   -1.4180    0.6370   -0.3230 C   0  0  0  0  0  0
   -2.5670    1.3670   -0.2240 O   0  0  0  0  0  0
   -3.3250    0.7610   -0.2390 H   0  0  0  0  0  0
   -1.4450   -0.7520   -0.4020 C   0  0  0  0  0  0
   -2.3890   -1.2850   -0.3820 H   0  0  0  0  0  0
   -0.2370   -1.4430   -0.5040 C   0  0  0  0  0  0
   -0.2380   -2.8100   -0.5710 O   0  0  0  0  0  0
   -1.1530   -3.1330   -0.6010 H   0  0  0  0  0  0
    0.9950   -0.7670   -0.5280 C   0  0  0  0  0  0
    2.3050   -1.5220   -0.6610 C   0  0  1  0  0  0
    2.6380   -2.0980   -2.0490 C   0  0  0  0  0  0
    2.1890   -2.4050   -0.0130 H   0  0  0  0  0  0
    3.3770   -0.6640    0.0390 C   0  0  1  0  0  0
    4.6650   -1.2580    0.1150 O   0  0  0  0  0  0
    4.5530   -2.2100   -0.0670 H   0  0  0  0  0  0
    3.0540   -0.6120    1.0920 H   0  0  0  0  0  0
    3.4070    0.8000   -0.4330 C   0  0  1  0  0  0
    4.1870    1.1320   -1.7040 C   0  0  0  0  0  0
    3.9590    1.3480    0.3460 H   0  0  0  0  0  0
    2.1100    1.4230   -0.4230 O   0  0  0  0  0  0
    5.5810    0.9350   -1.7410 C   0  0  0  0  0  0
    6.0820    0.4980   -0.8800 H   0  0  0  0  0  0
    6.3320    1.3290   -2.8510 C   0  0  0  0  0  0
    7.6920    1.1670   -2.8580 O   0  0  0  0  0  0
    7.9620    0.7170   -2.0350 H   0  0  0  0  0  0
    5.7060    1.9200   -3.9460 C   0  0  0  0  0  0
    6.4520    2.3100   -5.0240 O   0  0  0  0  0  0
    5.8900    2.8080   -5.6400 H   0  0  0  0  0  0
    4.3280    2.1240   -3.9340 C   0  0  0  0  0  0
    3.8220    2.5910   -4.7730 H   0  0  0  0  0  0
    3.5790    1.7380   -2.8150 C   0  0  0  0  0  0
    2.5080    1.9300   -2.8170 H   0  0  0  0  0  0
    3.4440   -3.2690   -2.1480 C   0  0  0  0  0  0
    3.6050   -3.9660   -3.3620 C   0  0  0  0  0  0
    3.0370   -3.4170   -4.5160 C   0  0  0  0  0  0
    3.1380   -3.9930   -5.7530 O   0  0  0  0  0  0
    3.5680   -4.8580   -5.6840 H   0  0  0  0  0  0
    2.3250   -2.2260   -4.4690 C   0  0  0  0  0  0
    1.9150   -1.8280   -5.3930 H   0  0  0  0  0  0
    2.1160   -1.5850   -3.2490 C   0  0  0  0  0  0
    1.3700   -0.4410   -3.2530 O   0  0  0  0  0  0
    1.0670   -0.2510   -4.1560 H   0  0  0  0  0  0
    4.0530   -3.6940   -0.9860 O   0  0  0  0  0  0
    5.2220   -4.5300   -1.1450 C   0  0  2  0  0  0
    5.3460   -4.9920   -0.1550 H   0  0  0  0  0  0
    6.4570   -3.6560   -1.3500 C   0  0  0  0  0  0
    4.9840   -5.7010   -2.1080 C   0  0  1  0  0  0
    4.0910   -6.6570   -1.5070 O   0  0  0  0  0  0
    4.5030   -6.9930   -0.6920 H   0  0  0  0  0  0
    5.9150   -6.2460   -2.3020 H   0  0  0  0  0  0
    4.3580   -5.2690   -3.4280 C   0  0  0  0  0  0
    3.6760   -6.0490   -3.7890 H   0  0  0  0  0  0
    5.1550   -5.1680   -4.1750 H   0  0  0  0  0  0
    6.8940   -3.2250   -2.6110 C   0  0  0  0  0  0
    6.4110   -3.5450   -3.5260 H   0  0  0  0  0  0
    7.9360   -2.3030   -2.7420 C   0  0  0  0  0  0
    8.2120   -1.9580   -3.7340 H   0  0  0  0  0  0
    8.5500   -1.7900   -1.6060 C   0  0  0  0  0  0
    9.4910   -0.8060   -1.7250 O   0  0  0  0  0  0
    9.7860   -0.7620   -2.6510 H   0  0  0  0  0  0
    8.1540   -2.2220   -0.3440 C   0  0  0  0  0  0
    8.7570   -1.6970    0.7660 O   0  0  0  0  0  0
    8.2890   -2.0130    1.5560 H   0  0  0  0  0  0
    7.1270   -3.1590   -0.2130 C   0  0  0  0  0  0
    6.8030   -3.4680    0.7780 H   0  0  0  0  0  0
  1  2  2  0  0  0
  1 12  1  0  0  0
  1 23  1  0  0  0
  2  3  1  0  0  0
  2  4  1  0  0  0
  4  5  1  0  0  0
  4  7  2  0  0  0
  5  6  1  0  0  0
  7  8  1  0  0  0
  7  9  1  0  0  0
  9 10  1  0  0  0
  9 12  2  0  0  0
 10 11  1  0  0  0
 12 13  1  0  0  0
 13 14  1  0  0  0
 13 15  1  0  0  0
 13 16  1  0  0  0
 14 36  2  0  0  0
 14 43  1  0  0  0
 16 17  1  0  0  0
 16 19  1  0  0  0
 16 20  1  0  0  0
 17 18  1  0  0  0
 20 21  1  0  0  0
 20 22  1  0  0  0
 20 23  1  0  0  0
 21 24  2  0  0  0
 21 34  1  0  0  0
 24 25  1  0  0  0
 24 26  1  0  0  0
 26 27  1  0  0  0
 26 29  2  0  0  0
 27 28  1  0  0  0
 29 30  1  0  0  0
 29 32  1  0  0  0
 30 31  1  0  0  0
 32 33  1  0  0  0
 32 34  2  0  0  0
 34 35  1  0  0  0
 36 37  1  0  0  0
 36 46  1  0  0  0
 37 38  2  0  0  0
 37 54  1  0  0  0
 38 39  1  0  0  0
 38 41  1  0  0  0
 39 40  1  0  0  0
 41 42  1  0  0  0
 41 43  2  0  0  0
 43 44  1  0  0  0
 44 45  1  0  0  0
 46 47  1  0  0  0
 47 48  1  0  0  0
 47 49  1  0  0  0
 47 50  1  0  0  0
 49 57  2  0  0  0
 49 67  1  0  0  0
 50 51  1  0  0  0
 50 53  1  0  0  0
 50 54  1  0  0  0
 51 52  1  0  0  0
 54 55  1  0  0  0
 54 56  1  0  0  0
 57 58  1  0  0  0
 57 59  1  0  0  0
 59 60  1  0  0  0
 59 61  2  0  0  0
 61 62  1  0  0  0
 61 64  1  0  0  0
 62 63  1  0  0  0
 64 65  1  0  0  0
 64 67  2  0  0  0
 65 66  1  0  0  0
 67 68  1  0  0  0
M  END
> <s_m_entry_id>
42

> <s_m_entry_name>
AfroDb.51

> <i_qp_#stars>
6

> <i_qp_#amine>
0

> <i_qp_#amidine>
0

> <i_qp_#acid>
0

> <i_qp_#amide>
0

> <i_qp_#rotor>
10

> <i_qp_#rtvFG>
0

> <i_qp_CNS>
-2

> <r_qp_mol_MW>
   578.528

> <r_qp_dipole>
     8.237

> <r_qp_SASA>
   713.107

> <r_qp_FOSA>
   106.453

> <r_qp_FISA>
   353.442

> <r_qp_PISA>
   253.212

> <r_qp_WPSA>
     0.000

> <r_qp_volume>
  1430.479

> <r_qp_donorHB>
    10.000

> <r_qp_accptHB>
    10.900

> <r_qp_dip^2/V>
   0.0474270

> <r_qp_ACxDN^.5/SA>
   0.0483360

> <r_qp_glob>
   0.8609890

> <r_qp_QPpolrz>
    47.091

> <r_qp_QPlogPC16>
    17.935

> <r_qp_QPlogPoct>
    37.926

> <r_qp_QPlogPw>
    28.739

> <r_qp_QPlogPo/w>
     0.315

> <r_qp_QPlogS>
    -3.211

> <r_qp_CIQPlogS>
    -7.233

> <r_qp_QPlogHERG>
    -4.989

> <r_qp_QPPCaco>
     4.408

> <r_qp_QPlogBB>
    -3.218

> <r_qp_QPPMDCK>
     1.406

> <r_qp_QPlogKp>
    -6.181

> <r_qp_IP(eV)>
     8.472

> <r_qp_EA(eV)>
     0.234

> <i_qp_#metab>
14

> <r_qp_QPlogKhsa>
    -0.321

> <i_qp_HumanOralAbsorption>
1

> <r_qp_PercentHumanOralAbsorption>
     1.443

> <r_qp_SAfluorine>
     0.000

> <r_qp_SAamideO>
     0.000

> <r_qp_PSA>
   205.328

> <i_qp_#NandO>
12

> <i_qp_RuleOfFive>
3

> <i_qp_RuleOfThree>
2

> <i_qp_#ringatoms>
32

> <i_qp_#in34>
0

> <i_qp_#in56>
32

> <i_qp_#noncon>
6

> <i_qp_#nonHatm>
42

> <r_qp_Jm>
0.000234

$$$$
17.3.2.64
                    3D
 Structure written by MMmdl.
 67 72  0  0  1  0            999 V2000
    0.9320    0.4870   -0.3260 C   0  0  0  0  0  0
   -0.2570    1.2190   -0.2770 C   0  0  0  0  0  0
   -0.2540    2.2440    0.0830 H   0  0  0  0  0  0
   -1.4500    0.6340   -0.6890 C   0  0  0  0  0  0
   -2.5840    1.3910   -0.6260 O   0  0  0  0  0  0
   -3.3430    0.8460   -0.8920 H   0  0  0  0  0  0
   -1.4790   -0.6780   -1.1450 C   0  0  0  0  0  0
   -2.4030   -1.1430   -1.4730 H   0  0  0  0  0  0
   -0.2940   -1.4140   -1.1820 C   0  0  0  0  0  0
   -0.3200   -2.4440   -1.5330 H   0  0  0  0  0  0
    0.9250   -0.8400   -0.7740 C   0  0  0  0  0  0
    2.1920   -1.6750   -0.7820 C   0  0  1  0  0  0
    2.6420   -2.2250   -2.1400 C   0  0  0  0  0  0
    1.9140   -2.5560   -0.1840 H   0  0  0  0  0  0
    3.2810   -0.9590    0.0540 C   0  0  1  0  0  0
    4.5600   -1.5870    0.0010 O   0  0  0  0  0  0
    5.0980   -1.2380    0.7320 H   0  0  0  0  0  0
    2.9560   -1.0750    1.1000 H   0  0  0  0  0  0
    3.3260    0.5650   -0.1890 C   0  0  1  0  0  0
    3.8900    1.1320   -1.4910 C   0  0  0  0  0  0
    4.0080    0.9680    0.5730 H   0  0  0  0  0  0
    2.0430    1.1480    0.1260 O   0  0  0  0  0  0
    4.9240    0.4970   -2.2010 C   0  0  0  0  0  0
    5.3360   -0.4420   -1.8480 H   0  0  0  0  0  0
    5.4230    1.0490   -3.3840 C   0  0  0  0  0  0
    6.3990    0.3990   -4.0890 O   0  0  0  0  0  0
    6.6080   -0.4400   -3.6470 H   0  0  0  0  0  0
    4.9280    2.2600   -3.8600 C   0  0  0  0  0  0
    5.4180    2.7820   -5.0230 O   0  0  0  0  0  0
    4.9860    3.6350   -5.1870 H   0  0  0  0  0  0
    3.9360    2.9310   -3.1530 C   0  0  0  0  0  0
    3.5420    3.8830   -3.4950 H   0  0  0  0  0  0
    3.4290    2.3720   -1.9760 C   0  0  0  0  0  0
    2.6580    2.9210   -1.4370 H   0  0  0  0  0  0
    3.2340   -3.5010   -2.1870 C   0  0  0  0  0  0
    3.3620   -4.2200   -1.0280 O   0  0  0  0  0  0
    3.9500   -4.9760   -1.1850 H   0  0  0  0  0  0
    3.6710   -4.0690   -3.3820 C   0  0  0  0  0  0
    4.1050   -5.0650   -3.4060 H   0  0  0  0  0  0
    3.5170   -3.3690   -4.5730 C   0  0  0  0  0  0
    2.9760   -2.0820   -4.5810 C   0  0  0  0  0  0
    2.5260   -1.5360   -3.3620 C   0  0  0  0  0  0
    1.9320   -0.3040   -3.3700 O   0  0  0  0  0  0
    2.4450    0.2870   -3.9460 H   0  0  0  0  0  0
    3.9340   -4.0230   -5.7000 O   0  0  0  0  0  0
    3.3220   -3.5610   -6.9150 C   0  0  2  0  0  0
    2.2410   -3.7690   -6.8760 H   0  0  0  0  0  0
    3.8770   -4.4430   -8.0240 C   0  0  0  0  0  0
    3.5210   -2.0410   -7.0530 C   0  0  1  0  0  0
    2.9820   -1.5290   -8.2740 O   0  0  0  0  0  0
    2.0400   -1.7680   -8.3230 H   0  0  0  0  0  0
    4.5920   -1.8000   -7.0270 H   0  0  0  0  0  0
    2.8340   -1.3340   -5.8790 C   0  0  0  0  0  0
    1.7650   -1.2080   -6.0940 H   0  0  0  0  0  0
    3.2600   -0.3270   -5.7940 H   0  0  0  0  0  0
    3.4950   -5.8000   -8.0440 C   0  0  0  0  0  0
    2.8250   -6.1840   -7.2760 H   0  0  0  0  0  0
    3.9680   -6.6740   -9.0260 C   0  0  0  0  0  0
    3.6510   -7.7120   -9.0050 H   0  0  0  0  0  0
    4.8350   -6.1990  -10.0050 C   0  0  0  0  0  0
    5.3080   -7.0380  -10.9750 O   0  0  0  0  0  0
    4.9540   -7.9280  -10.8230 H   0  0  0  0  0  0
    5.2280   -4.8600  -10.0000 C   0  0  0  0  0  0
    6.0790   -4.4120  -10.9730 O   0  0  0  0  0  0
    6.2280   -3.4610  -10.8520 H   0  0  0  0  0  0
    4.7590   -3.9860   -9.0150 C   0  0  0  0  0  0
    5.0810   -2.9490   -9.0250 H   0  0  0  0  0  0
  1  2  2  0  0  0
  1 11  1  0  0  0
  1 22  1  0  0  0
  2  3  1  0  0  0
  2  4  1  0  0  0
  4  5  1  0  0  0
  4  7  2  0  0  0
  5  6  1  0  0  0
  7  8  1  0  0  0
  7  9  1  0  0  0
  9 10  1  0  0  0
  9 11  2  0  0  0
 11 12  1  0  0  0
 12 13  1  0  0  0
 12 14  1  0  0  0
 12 15  1  0  0  0
 13 35  2  0  0  0
 13 42  1  0  0  0
 15 16  1  0  0  0
 15 18  1  0  0  0
 15 19  1  0  0  0
 16 17  1  0  0  0
 19 20  1  0  0  0
 19 21  1  0  0  0
 19 22  1  0  0  0
 20 23  2  0  0  0
 20 33  1  0  0  0
 23 24  1  0  0  0
 23 25  1  0  0  0
 25 26  1  0  0  0
 25 28  2  0  0  0
 26 27  1  0  0  0
 28 29  1  0  0  0
 28 31  1  0  0  0
 29 30  1  0  0  0
 31 32  1  0  0  0
 31 33  2  0  0  0
 33 34  1  0  0  0
 35 36  1  0  0  0
 35 38  1  0  0  0
 36 37  1  0  0  0
 38 39  1  0  0  0
 38 40  2  0  0  0
 40 41  1  0  0  0
 40 45  1  0  0  0
 41 42  2  0  0  0
 41 53  1  0  0  0
 42 43  1  0  0  0
 43 44  1  0  0  0
 45 46  1  0  0  0
 46 47  1  0  0  0
 46 48  1  0  0  0
 46 49  1  0  0  0
 48 56  2  0  0  0
 48 66  1  0  0  0
 49 50  1  0  0  0
 49 52  1  0  0  0
 49 53  1  0  0  0
 50 51  1  0  0  0
 53 54  1  0  0  0
 53 55  1  0  0  0
 56 57  1  0  0  0
 56 58  1  0  0  0
 58 59  1  0  0  0
 58 60  2  0  0  0
 60 61  1  0  0  0
 60 63  1  0  0  0
 61 62  1  0  0  0
 63 64  1  0  0  0
 63 66  2  0  0  0
 64 65  1  0  0  0
 66 67  1  0  0  0
M  END
> <s_m_entry_id>
43

> <s_m_entry_name>
AfroDb.52

> <i_qp_#stars>
6

> <i_qp_#amine>
0

> <i_qp_#amidine>
0

> <i_qp_#acid>
0

> <i_qp_#amide>
0

> <i_qp_#rotor>
9

> <i_qp_#rtvFG>
0

> <i_qp_CNS>
-2

> <r_qp_mol_MW>
   562.529

> <r_qp_dipole>
     4.410

> <r_qp_SASA>
   760.219

> <r_qp_FOSA>
    87.807

> <r_qp_FISA>
   346.132

> <r_qp_PISA>
   326.280

> <r_qp_WPSA>
     0.000

> <r_qp_volume>
  1468.660

> <r_qp_donorHB>
     9.000

> <r_qp_accptHB>
    10.150

> <r_qp_dip^2/V>
   0.0132430

> <r_qp_ACxDN^.5/SA>
   0.0400540

> <r_qp_glob>
   0.8219400

> <r_qp_QPpolrz>
    49.959

> <r_qp_QPlogPC16>
    18.585

> <r_qp_QPlogPoct>
    36.567

> <r_qp_QPlogPw>
    27.316

> <r_qp_QPlogPo/w>
     0.998

> <r_qp_QPlogS>
    -4.233

> <r_qp_CIQPlogS>
    -7.314

> <r_qp_QPlogHERG>
    -5.969

> <r_qp_QPPCaco>
     5.170

> <r_qp_QPlogBB>
    -3.395

> <r_qp_QPPMDCK>
     1.671

> <r_qp_QPlogKp>
    -5.885

> <r_qp_IP(eV)>
     8.832

> <r_qp_EA(eV)>
    -0.048

> <i_qp_#metab>
13

> <r_qp_QPlogKhsa>
    -0.142

> <i_qp_HumanOralAbsorption>
1

> <r_qp_PercentHumanOralAbsorption>
     6.683

> <r_qp_SAfluorine>
     0.000

> <r_qp_SAamideO>
     0.000

> <r_qp_PSA>
   194.304

> <i_qp_#NandO>
11

> <i_qp_RuleOfFive>
3

> <i_qp_RuleOfThree>
2

> <i_qp_#ringatoms>
32

> <i_qp_#in34>
0

> <i_qp_#in56>
32

> <i_qp_#noncon>
6

> <i_qp_#nonHatm>
41

> <r_qp_Jm>
4.3e-05

$$$$
17.3.3.20.23
                    3D
 Structure written by MMmdl.
 28 29  0  0  1  0            999 V2000
    1.1220    0.4890    0.4380 C   0  0  0  0  0  0
    2.2670    0.7650   -0.4600 C   0  0  0  0  0  0
    3.5590    0.0740   -0.3630 C   0  0  0  0  0  0
    2.1320    1.6560   -1.3010 O   0  0  0  0  0  0
    0.1860    1.5200    0.6230 C   0  0  0  0  0  0
    0.2870    2.7220   -0.0340 O   0  0  0  0  0  0
    1.0060    2.6140   -0.7080 H   0  0  0  0  0  0
   -0.9020    1.3590    1.4760 C   0  0  0  0  0  0
   -1.6090    2.1720    1.6140 H   0  0  0  0  0  0
   -1.0830    0.1470    2.1380 C   0  0  0  0  0  0
   -1.9330    0.0140    2.8020 H   0  0  0  0  0  0
   -0.1850   -0.9040    1.9320 C   0  0  0  0  0  0
   -0.3620   -1.8470    2.4410 H   0  0  0  0  0  0
    0.9090   -0.7350    1.0760 C   0  0  0  0  0  0
    1.7390   -1.7960    0.8430 O   0  0  0  0  0  0
    1.4470   -2.5590    1.3700 H   0  0  0  0  0  0
    4.0770   -0.5100   -1.5220 C   0  0  0  0  0  0
    3.5280   -0.4680   -2.4590 H   0  0  0  0  0  0
    5.3070   -1.1550   -1.4660 C   0  0  0  0  0  0
    5.7760   -1.7240   -2.6140 O   0  0  0  0  0  0
    6.6400   -2.1270   -2.4330 H   0  0  0  0  0  0
    6.0320   -1.2130   -0.2780 C   0  0  0  0  0  0
    6.9940   -1.7160   -0.2300 H   0  0  0  0  0  0
    5.5230   -0.6060    0.8740 C   0  0  0  0  0  0
    6.1050   -0.6450    1.7900 H   0  0  0  0  0  0
    4.2890    0.0450    0.8270 C   0  0  0  0  0  0
    3.8070    0.6770    1.9390 O   0  0  0  0  0  0
    4.4350    0.5640    2.6710 H   0  0  0  0  0  0
  1  2  1  0  0  0
  1  5  2  0  0  0
  1 14  1  0  0  0
  2  3  1  0  0  0
  2  4  2  0  0  0
  3 17  2  0  0  0
  3 26  1  0  0  0
  5  6  1  0  0  0
  5  8  1  0  0  0
  6  7  1  0  0  0
  8  9  1  0  0  0
  8 10  2  0  0  0
 10 11  1  0  0  0
 10 12  1  0  0  0
 12 13  1  0  0  0
 12 14  2  0  0  0
 14 15  1  0  0  0
 15 16  1  0  0  0
 17 18  1  0  0  0
 17 19  1  0  0  0
 19 20  1  0  0  0
 19 22  2  0  0  0
 20 21  1  0  0  0
 22 23  1  0  0  0
 22 24  1  0  0  0
 24 25  1  0  0  0
 24 26  2  0  0  0
 26 27  1  0  0  0
 27 28  1  0  0  0
M  END
> <s_m_entry_id>
44

> <s_m_entry_name>
AfroDb.53

> <i_qp_#stars>
0

> <i_qp_#amine>
0

> <i_qp_#amidine>
0

> <i_qp_#acid>
0

> <i_qp_#amide>
0

> <i_qp_#rotor>
6

> <i_qp_#rtvFG>
0

> <i_qp_CNS>
-2

> <r_qp_mol_MW>
   246.219

> <r_qp_dipole>
     7.978

> <r_qp_SASA>
   449.256

> <r_qp_FOSA>
     0.000

> <r_qp_FISA>
   193.631

> <r_qp_PISA>
   255.624

> <r_qp_WPSA>
     0.000

> <r_qp_volume>
   745.979

> <r_qp_donorHB>
     1.000

> <r_qp_accptHB>
     2.000

> <r_qp_dip^2/V>
   0.0853240

> <r_qp_ACxDN^.5/SA>
   0.0044520

> <r_qp_glob>
   0.8854330

> <r_qp_QPpolrz>
    22.289

> <r_qp_QPlogPC16>
     8.569

> <r_qp_QPlogPoct>
    11.049

> <r_qp_QPlogPw>
     5.967

> <r_qp_QPlogPo/w>
     2.045

> <r_qp_QPlogS>
    -2.750

> <r_qp_CIQPlogS>
    -4.087

> <r_qp_QPlogHERG>
    -4.605

> <r_qp_QPPCaco>
   144.442

> <r_qp_QPlogBB>
    -1.445

> <r_qp_QPPMDCK>
    61.105

> <r_qp_QPlogKp>
    -3.612

> <r_qp_IP(eV)>
     9.016

> <r_qp_EA(eV)>
     0.577

> <i_qp_#metab>
4

> <r_qp_QPlogKhsa>
     0.002

> <i_qp_HumanOralAbsorption>
3

> <r_qp_PercentHumanOralAbsorption>
    77.572

> <r_qp_SAfluorine>
     0.000

> <r_qp_SAamideO>
     0.000

> <r_qp_PSA>
   102.837

> <i_qp_#NandO>
5

> <i_qp_RuleOfFive>
0

> <i_qp_RuleOfThree>
0

> <i_qp_#ringatoms>
12

> <i_qp_#in34>
0

> <i_qp_#in56>
12

> <i_qp_#noncon>
0

> <i_qp_#nonHatm>
18

> <r_qp_Jm>
0.10709

$$$$
17.3.3.63
                    3D
 Structure written by MMmdl.
 75 81  0  0  1  0            999 V2000
    1.9830    0.9120    0.1500 C   0  0  2  0  0  0
    0.6480    1.6810   -0.0700 C   0  0  0  0  0  0
    0.0300    1.4490   -1.4430 C   0  0  0  0  0  0
   -0.2470   -0.0320   -1.6590 C   0  0  2  0  0  0
    1.0260   -0.8520   -1.4900 C   0  0  0  0  0  0
    1.7100   -0.6050   -0.1270 C   0  0  1  0  0  0
    2.3680    1.1150    1.6390 C   0  0  0  0  0  0
    0.7690    2.7560    0.1040 H   0  0  0  0  0  0
   -0.0800    1.3540    0.6870 H   0  0  0  0  0  0
    0.6810    1.8340   -2.2370 H   0  0  0  0  0  0
   -0.9070    2.0130   -1.5310 H   0  0  0  0  0  0
   -0.7570   -0.2120   -2.9750 O   0  0  0  0  0  0
   -1.0410   -1.1390   -3.0510 H   0  0  0  0  0  0
   -1.0130   -0.3710   -0.9520 H   0  0  0  0  0  0
    1.7020   -0.6290   -2.3240 H   0  0  0  0  0  0
    0.7840   -1.9180   -1.5960 H   0  0  0  0  0  0
    3.3480    0.6880    1.8790 H   0  0  0  0  0  0
    1.6330    0.6490    2.3040 H   0  0  0  0  0  0
    2.4110    2.1800    1.8970 H   0  0  0  0  0  0
    3.0010   -1.4240   -0.0250 C   0  0  0  0  0  0
    4.0830   -0.9260   -0.9810 C   0  0  0  0  0  0
    4.1320    0.5750   -1.1650 C   0  0  0  0  0  0
    3.1780    1.4230   -0.6910 C   0  0  0  0  0  0
    1.0230   -0.9790    0.6450 H   0  0  0  0  0  0
    2.7980   -2.4830   -0.2250 H   0  0  0  0  0  0
    3.3830   -1.3880    1.0030 H   0  0  0  0  0  0
    3.9290   -1.3930   -1.9620 H   0  0  0  0  0  0
    5.0460   -1.2950   -0.6060 H   0  0  0  0  0  0
    5.3180    1.1030   -1.8330 C   0  0  0  0  0  0
    5.5510    2.5720   -1.7880 C   0  0  1  0  0  0
    4.3200    3.3960   -1.9320 C   0  0  0  0  0  0
    3.2930    2.9410   -0.8830 C   0  0  0  0  0  0
    6.7640    3.1640   -1.0950 C   0  0  0  0  0  0
    6.8600    2.7640   -2.5400 C   0  0  1  0  0  0
    7.2750    2.5610   -0.3520 H   0  0  0  0  0  0
    6.7620    4.2240   -0.8640 H   0  0  0  0  0  0
    3.8960    3.2550   -2.9340 H   0  0  0  0  0  0
    4.5180    4.4670   -1.8110 H   0  0  0  0  0  0
    2.3350    3.3700   -1.1900 H   0  0  0  0  0  0
    3.5540    3.3850    0.0860 H   0  0  0  0  0  0
    6.2540    0.4310   -2.5350 C   0  0  0  0  0  0
    6.2820   -0.6300   -2.7280 H   0  0  0  0  0  0
    7.3360    1.3760   -2.9870 C   0  0  1  0  0  0
    8.3080    1.1140   -2.5570 H   0  0  0  0  0  0
    7.4710    1.4400   -4.4360 O   0  0  0  0  0  0
    6.8210    2.6560   -4.7980 C   0  0  1  0  0  0
    5.7460    2.4360   -4.8360 H   0  0  0  0  0  0
    7.1300    3.6360   -3.6880 C   0  0  1  0  0  0
    8.2060    3.8680   -3.6490 H   0  0  0  0  0  0
    7.2460    3.4940   -5.9840 C   0  0  1  0  0  0
    6.8550    2.9400   -7.3760 C   0  0  2  0  0  0
    7.5760    3.6740   -8.5420 C   0  0  0  0  0  0
    9.0630    3.3700   -8.6760 C   0  0  0  0  0  0
    9.2390    2.2950   -8.7570 H   0  0  0  0  0  0
    9.6280    3.7600   -7.8250 H   0  0  0  0  0  0
    9.4540    3.8340   -9.5880 H   0  0  0  0  0  0
    7.3120    5.1730   -8.6120 C   0  0  0  0  0  0
    6.2470    5.3940   -8.5050 H   0  0  0  0  0  0
    7.6330    5.5550   -9.5870 H   0  0  0  0  0  0
    7.8660    5.7080   -7.8360 H   0  0  0  0  0  0
    5.3280    2.9300   -7.6220 C   0  0  0  0  0  0
    4.8730    2.6190   -9.0290 C   0  0  0  0  0  0
    5.1320    3.4410   -9.7000 H   0  0  0  0  0  0
    3.7870    2.4920   -9.0400 H   0  0  0  0  0  0
    4.4920    3.1140   -6.7330 O   0  0  0  0  0  0
    7.2350    1.5560   -7.4730 O   0  0  0  0  0  0
    7.1790    1.1480   -6.5910 H   0  0  0  0  0  0
    8.3380    3.6000   -5.9630 H   0  0  0  0  0  0
    6.6810    4.8040   -5.6520 O   0  0  0  0  0  0
    6.3840    4.8170   -4.2290 C   0  0  2  0  0  0
    5.3000    4.7690   -4.1050 H   0  0  0  0  0  0
    6.8710    6.0150   -3.6620 O   0  0  0  0  0  0
    6.5040    6.7100   -4.2350 H   0  0  0  0  0  0
    5.3310    1.6900   -9.3750 H   0  0  0  0  0  0
    7.0015    3.5507   -9.4601 H   0  0  0  0  0  0
  1  2  1  0  0  0
  1  6  1  0  0  0
  1  7  1  0  0  0
  1 23  1  0  0  0
  2  3  1  0  0  0
  2  8  1  0  0  0
  2  9  1  0  0  0
  3  4  1  0  0  0
  3 10  1  0  0  0
  3 11  1  0  0  0
  4  5  1  0  0  0
  4 12  1  0  0  0
  4 14  1  0  0  0
  5  6  1  0  0  0
  5 15  1  0  0  0
  5 16  1  0  0  0
  6 20  1  0  0  0
  6 24  1  0  0  0
  7 17  1  0  0  0
  7 18  1  0  0  0
  7 19  1  0  0  0
 12 13  1  0  0  0
 20 21  1  0  0  0
 20 25  1  0  0  0
 20 26  1  0  0  0
 21 22  1  0  0  0
 21 27  1  0  0  0
 21 28  1  0  0  0
 22 23  2  0  0  0
 22 29  1  0  0  0
 23 32  1  0  0  0
 29 30  1  0  0  0
 29 41  2  0  0  0
 30 31  1  0  0  0
 30 33  1  0  0  0
 30 34  1  0  0  0
 31 32  1  0  0  0
 31 37  1  0  0  0
 31 38  1  0  0  0
 32 39  1  0  0  0
 32 40  1  0  0  0
 33 34  1  0  0  0
 33 35  1  0  0  0
 33 36  1  0  0  0
 34 43  1  0  0  0
 34 48  1  0  0  0
 41 42  1  0  0  0
 41 43  1  0  0  0
 43 44  1  0  0  0
 43 45  1  0  0  0
 45 46  1  0  0  0
 46 47  1  0  0  0
 46 48  1  0  0  0
 46 50  1  0  0  0
 48 49  1  0  0  0
 48 70  1  0  0  0
 50 51  1  0  0  0
 50 68  1  0  0  0
 50 69  1  0  0  0
 51 52  1  0  0  0
 51 61  1  0  0  0
 51 66  1  0  0  0
 52 53  1  0  0  0
 52 57  1  0  0  0
 52 75  1  0  0  0
 53 54  1  0  0  0
 53 55  1  0  0  0
 53 56  1  0  0  0
 57 58  1  0  0  0
 57 59  1  0  0  0
 57 60  1  0  0  0
 61 62  1  0  0  0
 61 65  2  0  0  0
 62 63  1  0  0  0
 62 64  1  0  0  0
 62 74  1  0  0  0
 66 67  1  0  0  0
 69 70  1  0  0  0
 70 71  1  0  0  0
 70 72  1  0  0  0
 72 73  1  0  0  0
M  END
> <s_m_entry_id>
45

> <s_m_entry_name>
AfroDb.54

> <i_qp_#stars>
0

> <i_qp_#amine>
0

> <i_qp_#amidine>
0

> <i_qp_#acid>
0

> <i_qp_#amide>
0

> <i_qp_#rotor>
6

> <i_qp_#rtvFG>
1

> <i_qp_CNS>
-2

> <r_qp_mol_MW>
   484.631

> <r_qp_dipole>
     2.681

> <r_qp_SASA>
   737.057

> <r_qp_FOSA>
   572.974

> <r_qp_FISA>
   138.914

> <r_qp_PISA>
    25.169

> <r_qp_WPSA>
     0.000

> <r_qp_volume>
  1445.685

> <r_qp_donorHB>
     3.000

> <r_qp_accptHB>
     9.550

> <r_qp_dip^2/V>
   0.0049730

> <r_qp_ACxDN^.5/SA>
   0.0224420

> <r_qp_glob>
   0.8389060

> <r_qp_QPpolrz>
    48.090

> <r_qp_QPlogPC16>
    13.390

> <r_qp_QPlogPoct>
    25.400

> <r_qp_QPlogPw>
    15.086

> <r_qp_QPlogPo/w>
     3.240

> <r_qp_QPlogS>
    -5.246

> <r_qp_CIQPlogS>
    -5.247

> <r_qp_QPlogHERG>
    -4.259

> <r_qp_QPPCaco>
   477.062

> <r_qp_QPlogBB>
    -1.114

> <r_qp_QPPMDCK>
   222.294

> <r_qp_QPlogKp>
    -3.415

> <r_qp_IP(eV)>
     8.907

> <r_qp_EA(eV)>
     0.065

> <i_qp_#metab>
6

> <r_qp_QPlogKhsa>
     0.424

> <i_qp_HumanOralAbsorption>
3

> <r_qp_PercentHumanOralAbsorption>
    93.857

> <r_qp_SAfluorine>
     0.000

> <r_qp_SAamideO>
     0.000

> <r_qp_PSA>
   100.769

> <i_qp_#NandO>
6

> <i_qp_RuleOfFive>
0

> <i_qp_RuleOfThree>
0

> <i_qp_#ringatoms>
24

> <i_qp_#in34>
3

> <i_qp_#in56>
21

> <i_qp_#noncon>
18

> <i_qp_#nonHatm>
35

> <r_qp_Jm>
0.001058

$$$$
17.3.3.64
                    3D
 Structure written by MMmdl.
 96103  0  0  1  0            999 V2000
    2.4130    1.0210    0.3140 C   0  0  2  0  0  0
    1.0840    1.8050    0.1020 C   0  0  0  0  0  0
    0.4340    1.5460   -1.2560 C   0  0  0  0  0  0
    0.0920    0.0580   -1.4530 C   0  0  1  0  0  0
    1.4070   -0.7320   -1.3070 C   0  0  0  0  0  0
    2.1190   -0.4940    0.0470 C   0  0  1  0  0  0
    2.8190    1.2280    1.7960 C   0  0  0  0  0  0
    1.2290    2.8820    0.2380 H   0  0  0  0  0  0
    0.3720    1.5280    0.8910 H   0  0  0  0  0  0
    1.1180    1.8650   -2.0530 H   0  0  0  0  0  0
   -0.4520    2.1770   -1.3700 H   0  0  0  0  0  0
   -1.0650   -0.4650   -0.5350 C   0  0  1  0  0  0
   -0.6660   -0.3660    0.8220 O   0  0  0  0  0  0
    0.1420   -0.8950    0.9310 H   0  0  0  0  0  0
    2.0620   -0.4330   -2.1350 H   0  0  0  0  0  0
    1.2400   -1.8040   -1.4580 H   0  0  0  0  0  0
    3.7970    0.7910    2.0250 H   0  0  0  0  0  0
    2.0860    0.7740    2.4730 H   0  0  0  0  0  0
    2.8770    2.2940    2.0470 H   0  0  0  0  0  0
    3.4050   -1.3240    0.1220 C   0  0  0  0  0  0
    4.4610   -0.8470   -0.8700 C   0  0  0  0  0  0
    4.5290    0.6540   -1.0520 C   0  0  0  0  0  0
    3.6050    1.5160   -0.5470 C   0  0  0  0  0  0
    1.4550   -0.8670    0.8380 H   0  0  0  0  0  0
    3.1860   -2.3840   -0.0600 H   0  0  0  0  0  0
    3.8160   -1.2810    1.1380 H   0  0  0  0  0  0
    4.2630   -1.3100   -1.8460 H   0  0  0  0  0  0
    5.4300   -1.2320   -0.5290 H   0  0  0  0  0  0
    5.6910    1.1590   -1.7760 C   0  0  0  0  0  0
    5.9570    2.6230   -1.7560 C   0  0  1  0  0  0
    4.7340    3.4710   -1.8280 C   0  0  0  0  0  0
    3.7480    3.0310   -0.7350 C   0  0  0  0  0  0
    7.2310    3.1970   -1.1620 C   0  0  0  0  0  0
    7.2120    2.7850   -2.6060 C   0  0  1  0  0  0
    7.7870    2.5910   -0.4550 H   0  0  0  0  0  0
    7.2680    4.2580   -0.9410 H   0  0  0  0  0  0
    4.2580    3.3460   -2.8080 H   0  0  0  0  0  0
    4.9600    4.5370   -1.7100 H   0  0  0  0  0  0
    2.7900    3.4870   -0.9960 H   0  0  0  0  0  0
    4.0640    3.4610    0.2240 H   0  0  0  0  0  0
    6.5620    0.4620   -2.5340 C   0  0  0  0  0  0
    6.5490   -0.5980   -2.7290 H   0  0  0  0  0  0
    7.6180    1.3820   -3.0820 C   0  0  1  0  0  0
    8.6200    1.1030   -2.7420 H   0  0  0  0  0  0
    7.6120    1.4330   -4.5390 O   0  0  0  0  0  0
    6.9500    2.6590   -4.8420 C   0  0  1  0  0  0
    5.8730    2.4620   -4.7580 H   0  0  0  0  0  0
    7.4040    3.6400   -3.7860 C   0  0  1  0  0  0
    8.4860    3.8290   -3.8570 H   0  0  0  0  0  0
    7.2560    3.4630   -6.0850 C   0  0  1  0  0  0
    6.6570    2.9000   -7.3980 C   0  0  2  0  0  0
    7.2600    3.5640   -8.6680 C   0  0  0  0  0  0
    8.6960    3.1680   -8.9840 C   0  0  0  0  0  0
    8.7970    2.0820   -9.0570 H   0  0  0  0  0  0
    9.3890    3.5390   -8.2240 H   0  0  0  0  0  0
    8.9910    3.5880   -9.9510 H   0  0  0  0  0  0
    7.0750    5.0750   -8.7440 C   0  0  0  0  0  0
    6.0470    5.3610   -8.5100 H   0  0  0  0  0  0
    7.2920    5.4180   -9.7600 H   0  0  0  0  0  0
    7.7530    5.5900   -8.0570 H   0  0  0  0  0  0
    5.1120    2.9720   -7.4420 C   0  0  0  0  0  0
    4.4600    2.6630   -8.7710 C   0  0  0  0  0  0
    4.6720    3.4570   -9.4890 H   0  0  0  0  0  0
    3.3760    2.5960   -8.6370 H   0  0  0  0  0  0
    4.4090    3.2200   -6.4580 O   0  0  0  0  0  0
    6.9380    1.4920   -7.5040 O   0  0  0  0  0  0
    7.0500    1.1190   -6.6120 H   0  0  0  0  0  0
    8.3440    3.5230   -6.2060 H   0  0  0  0  0  0
    6.7870    4.7990   -5.7120 O   0  0  0  0  0  0
    6.6540    4.8450   -4.2660 C   0  0  2  0  0  0
    5.5900    4.8510   -4.0210 H   0  0  0  0  0  0
    7.2550    6.0280   -3.7810 O   0  0  0  0  0  0
    6.8510    6.7310   -4.3190 H   0  0  0  0  0  0
    4.8190    1.7030   -9.1500 H   0  0  0  0  0  0
   -0.2460   -0.0610   -2.4920 H   0  0  0  0  0  0
   -2.3480    0.3780   -0.6990 O   0  0  0  0  0  0
   -3.5210   -0.1600    0.1180 C   0  0  2  0  0  0
   -4.4150    0.4400   -0.0850 H   0  0  0  0  0  0
   -3.2180   -0.0100    1.5870 C   0  0  0  0  0  0
   -2.9540    1.3520    1.8790 O   0  0  0  0  0  0
   -2.7620    1.4170    2.8300 H   0  0  0  0  0  0
   -2.3430   -0.6140    1.8420 H   0  0  0  0  0  0
   -4.0770   -0.3480    2.1730 H   0  0  0  0  0  0
   -3.8050   -1.6210   -0.1970 C   0  0  1  0  0  0
   -4.2510   -1.7430   -1.5380 O   0  0  0  0  0  0
   -5.0440   -1.1900   -1.6350 H   0  0  0  0  0  0
   -4.6140   -1.9880    0.4440 H   0  0  0  0  0  0
   -2.5600   -2.4710    0.0080 C   0  0  2  0  0  0
   -2.7730   -3.5090   -0.2730 H   0  0  0  0  0  0
   -2.2130   -2.4800    1.3820 O   0  0  0  0  0  0
   -2.9800   -2.8130    1.8780 H   0  0  0  0  0  0
   -1.3790   -1.9520   -0.8100 C   0  0  1  0  0  0
   -1.6510   -2.1350   -2.1890 O   0  0  0  0  0  0
   -0.8870   -1.7980   -2.6870 H   0  0  0  0  0  0
   -0.5150   -2.5790   -0.5670 H   0  0  0  0  0  0
    6.5647    3.4555   -9.5003 H   0  0  0  0  0  0
  1  2  1  0  0  0
  1  6  1  0  0  0
  1  7  1  0  0  0
  1 23  1  0  0  0
  2  3  1  0  0  0
  2  8  1  0  0  0
  2  9  1  0  0  0
  3  4  1  0  0  0
  3 10  1  0  0  0
  3 11  1  0  0  0
  4  5  1  0  0  0
  4 12  1  0  0  0
  4 75  1  0  0  0
  5  6  1  0  0  0
  5 15  1  0  0  0
  5 16  1  0  0  0
  6 20  1  0  0  0
  6 24  1  0  0  0
  7 17  1  0  0  0
  7 18  1  0  0  0
  7 19  1  0  0  0
 12 13  1  0  0  0
 12 76  1  0  0  0
 12 92  1  0  0  0
 13 14  1  0  0  0
 20 21  1  0  0  0
 20 25  1  0  0  0
 20 26  1  0  0  0
 21 22  1  0  0  0
 21 27  1  0  0  0
 21 28  1  0  0  0
 22 23  2  0  0  0
 22 29  1  0  0  0
 23 32  1  0  0  0
 29 30  1  0  0  0
 29 41  2  0  0  0
 30 31  1  0  0  0
 30 33  1  0  0  0
 30 34  1  0  0  0
 31 32  1  0  0  0
 31 37  1  0  0  0
 31 38  1  0  0  0
 32 39  1  0  0  0
 32 40  1  0  0  0
 33 34  1  0  0  0
 33 35  1  0  0  0
 33 36  1  0  0  0
 34 43  1  0  0  0
 34 48  1  0  0  0
 41 42  1  0  0  0
 41 43  1  0  0  0
 43 44  1  0  0  0
 43 45  1  0  0  0
 45 46  1  0  0  0
 46 47  1  0  0  0
 46 48  1  0  0  0
 46 50  1  0  0  0
 48 49  1  0  0  0
 48 70  1  0  0  0
 50 51  1  0  0  0
 50 68  1  0  0  0
 50 69  1  0  0  0
 51 52  1  0  0  0
 51 61  1  0  0  0
 51 66  1  0  0  0
 52 53  1  0  0  0
 52 57  1  0  0  0
 52 96  1  0  0  0
 53 54  1  0  0  0
 53 55  1  0  0  0
 53 56  1  0  0  0
 57 58  1  0  0  0
 57 59  1  0  0  0
 57 60  1  0  0  0
 61 62  1  0  0  0
 61 65  2  0  0  0
 62 63  1  0  0  0
 62 64  1  0  0  0
 62 74  1  0  0  0
 66 67  1  0  0  0
 69 70  1  0  0  0
 70 71  1  0  0  0
 70 72  1  0  0  0
 72 73  1  0  0  0
 76 77  1  0  0  0
 77 78  1  0  0  0
 77 79  1  0  0  0
 77 84  1  0  0  0
 79 80  1  0  0  0
 79 82  1  0  0  0
 79 83  1  0  0  0
 80 81  1  0  0  0
 84 85  1  0  0  0
 84 87  1  0  0  0
 84 88  1  0  0  0
 85 86  1  0  0  0
 88 89  1  0  0  0
 88 90  1  0  0  0
 88 92  1  0  0  0
 90 91  1  0  0  0
 92 93  1  0  0  0
 92 95  1  0  0  0
 93 94  1  0  0  0
M  END
> <s_m_entry_id>
46

> <s_m_entry_name>
AfroDb.55

> <i_qp_#stars>
4

> <i_qp_#amine>
0

> <i_qp_#amidine>
0

> <i_qp_#acid>
0

> <i_qp_#amide>
0

> <i_qp_#rotor>
11

> <i_qp_#rtvFG>
2

> <i_qp_CNS>
-2

> <r_qp_mol_MW>
   646.773

> <r_qp_dipole>
     4.262

> <r_qp_SASA>
   887.694

> <r_qp_FOSA>
   623.881

> <r_qp_FISA>
   239.086

> <r_qp_PISA>
    24.727

> <r_qp_WPSA>
     0.000

> <r_qp_volume>
  1778.452

> <r_qp_donorHB>
     7.000

> <r_qp_accptHB>
    16.150

> <r_qp_dip^2/V>
   0.0102150

> <r_qp_ACxDN^.5/SA>
   0.0481350

> <r_qp_glob>
   0.7997050

> <r_qp_QPpolrz>
    58.193

> <r_qp_QPlogPC16>
    18.042

> <r_qp_QPlogPoct>
    38.688

> <r_qp_QPlogPw>
    27.383

> <r_qp_QPlogPo/w>
     1.443

> <r_qp_QPlogS>
    -4.792

> <r_qp_CIQPlogS>
    -5.624

> <r_qp_QPlogHERG>
    -4.891

> <r_qp_QPPCaco>
    53.536

> <r_qp_QPlogBB>
    -2.592

> <r_qp_QPPMDCK>
    20.901

> <r_qp_QPlogKp>
    -4.783

> <r_qp_IP(eV)>
     8.946

> <r_qp_EA(eV)>
     0.096

> <i_qp_#metab>
9

> <r_qp_QPlogKhsa>
    -0.212

> <i_qp_HumanOralAbsorption>
2

> <r_qp_PercentHumanOralAbsorption>
    27.458

> <r_qp_SAfluorine>
     0.000

> <r_qp_SAamideO>
     0.000

> <r_qp_PSA>
   171.423

> <i_qp_#NandO>
11

> <i_qp_RuleOfFive>
3

> <i_qp_RuleOfThree>
1

> <i_qp_#ringatoms>
30

> <i_qp_#in34>
3

> <i_qp_#in56>
27

> <i_qp_#noncon>
23

> <i_qp_#nonHatm>
46

> <r_qp_Jm>
0.000172

$$$$
17.3.3.65
                    3D
 Structure written by MMmdl.
 24 24  0  0  1  0            999 V2000
    1.3950    0.8060    0.6820 C   0  0  0  0  0  0
    2.6920    1.5810    0.7130 C   0  0  0  0  0  0
    3.5810    1.2530   -0.4520 C   0  0  0  0  0  0
    3.1880    1.4590   -1.4460 H   0  0  0  0  0  0
    4.8140    0.7410   -0.3400 C   0  0  0  0  0  0
    5.2550    0.5210    0.6270 H   0  0  0  0  0  0
    5.4080    0.5300   -1.2230 H   0  0  0  0  0  0
    3.2000    1.3900    1.6670 H   0  0  0  0  0  0
    2.4800    2.6570    0.7030 H   0  0  0  0  0  0
    0.2390    1.3720    0.1140 C   0  0  0  0  0  0
    0.3050    2.3790   -0.2860 H   0  0  0  0  0  0
   -0.9620    0.6550    0.0680 C   0  0  0  0  0  0
   -2.1380    1.1230   -0.4600 O   0  0  0  0  0  0
   -2.1380    2.4380   -0.9980 C   0  0  0  0  0  0
   -3.1460    2.6460   -1.3690 H   0  0  0  0  0  0
   -1.4500    2.5180   -1.8450 H   0  0  0  0  0  0
   -1.9080    3.1800   -0.2270 H   0  0  0  0  0  0
   -0.9920   -0.6450    0.5940 C   0  0  0  0  0  0
   -2.1630   -1.3560    0.5550 O   0  0  0  0  0  0
   -2.0180   -2.2280    0.9540 H   0  0  0  0  0  0
    0.1490   -1.2220    1.1520 C   0  0  0  0  0  0
    0.1310   -2.2300    1.5560 H   0  0  0  0  0  0
    1.3400   -0.4980    1.1920 C   0  0  0  0  0  0
    2.2280   -0.9550    1.6220 H   0  0  0  0  0  0
  1  2  1  0  0  0
  1 10  2  0  0  0
  1 23  1  0  0  0
  2  3  1  0  0  0
  2  8  1  0  0  0
  2  9  1  0  0  0
  3  4  1  0  0  0
  3  5  2  0  0  0
  5  6  1  0  0  0
  5  7  1  0  0  0
 10 11  1  0  0  0
 10 12  1  0  0  0
 12 13  1  0  0  0
 12 18  2  0  0  0
 13 14  1  0  0  0
 14 15  1  0  0  0
 14 16  1  0  0  0
 14 17  1  0  0  0
 18 19  1  0  0  0
 18 21  1  0  0  0
 19 20  1  0  0  0
 21 22  1  0  0  0
 21 23  2  0  0  0
 23 24  1  0  0  0
M  END
> <s_m_entry_id>
47

> <s_m_entry_name>
AfroDb.56

> <i_qp_#stars>
2

> <i_qp_#amine>
0

> <i_qp_#amidine>
0

> <i_qp_#acid>
0

> <i_qp_#amide>
0

> <i_qp_#rotor>
4

> <i_qp_#rtvFG>
0

> <i_qp_CNS>
0

> <r_qp_mol_MW>
   164.204

> <r_qp_dipole>
     1.918

> <r_qp_SASA>
   403.735

> <r_qp_FOSA>
   204.115

> <r_qp_FISA>
    55.504

> <r_qp_PISA>
   144.116

> <r_qp_WPSA>
     0.000

> <r_qp_volume>
   641.043

> <r_qp_donorHB>
     1.000

> <r_qp_accptHB>
     1.500

> <r_qp_dip^2/V>
   0.0057370

> <r_qp_ACxDN^.5/SA>
   0.0037150

> <r_qp_glob>
   0.8905540

> <r_qp_QPpolrz>
    18.308

> <r_qp_QPlogPC16>
     5.756

> <r_qp_QPlogPoct>
     7.494

> <r_qp_QPlogPw>
     4.108

> <r_qp_QPlogPo/w>
     2.630

> <r_qp_QPlogS>
    -2.391

> <r_qp_CIQPlogS>
    -2.242

> <r_qp_QPlogHERG>
    -3.990

> <r_qp_QPPCaco>
  2948.203

> <r_qp_QPlogBB>
    -0.144

> <r_qp_QPPMDCK>
  1591.790

> <r_qp_QPlogKp>
    -1.651

> <r_qp_IP(eV)>
     8.700

> <r_qp_EA(eV)>
    -0.228

> <i_qp_#metab>
3

> <r_qp_QPlogKhsa>
    -0.116

> <i_qp_HumanOralAbsorption>
3

> <r_qp_PercentHumanOralAbsorption>
   100.000

> <r_qp_SAfluorine>
     0.000

> <r_qp_SAamideO>
     0.000

> <r_qp_PSA>
    29.709

> <i_qp_#NandO>
2

> <i_qp_RuleOfFive>
0

> <i_qp_RuleOfThree>
0

> <i_qp_#ringatoms>
6

> <i_qp_#in34>
0

> <i_qp_#in56>
6

> <i_qp_#noncon>
0

> <i_qp_#nonHatm>
12

> <r_qp_Jm>
14.571535

$$$$
17.3.4.67
                    3D
 Structure written by MMmdl.
 40 42  0  0  1  0            999 V2000
    1.4350    0.7980    0.5290 C   0  0  0  0  0  0
    0.2390    1.3720    0.1140 C   0  0  0  0  0  0
    0.3050    2.3790   -0.2860 H   0  0  0  0  0  0
   -0.9620    0.6550    0.0680 C   0  0  0  0  0  0
   -1.8490    1.0940   -0.3640 H   0  0  0  0  0  0
   -0.9920   -0.6450    0.5940 C   0  0  0  0  0  0
   -1.9130   -1.2080    0.5670 H   0  0  0  0  0  0
    0.1490   -1.2220    1.1520 C   0  0  0  0  0  0
    0.1310   -2.2300    1.5560 H   0  0  0  0  0  0
    1.2990   -0.4890    1.3450 C   0  0  0  0  0  0
    2.6010   -1.2200    1.6780 N   0  0  0  0  0  0
    2.3410   -2.1010    2.8740 C   0  0  0  0  0  0
    1.4810   -2.7450    2.6720 H   0  0  0  0  0  0
    2.1320   -1.4770    3.7470 H   0  0  0  0  0  0
    3.2210   -2.7190    3.0700 H   0  0  0  0  0  0
    3.8130   -0.2920    1.9730 C   0  0  0  0  0  0
    3.9400    0.9030    1.2160 C   0  0  0  0  0  0
    2.6430    1.6800    0.8530 C   0  0  0  0  0  0
    2.8540    2.3940   -0.1160 O   0  0  0  0  0  0
    4.9380   -0.8180    2.6620 C   0  0  0  0  0  0
    4.8050   -2.0680    3.4540 O   0  0  0  0  0  0
    6.1340   -2.4080    4.0820 C   0  0  0  0  0  0
    6.0360   -3.3280    4.6650 H   0  0  0  0  0  0
    6.4460   -1.5920    4.7390 H   0  0  0  0  0  0
    6.8810   -2.5520    3.2980 H   0  0  0  0  0  0
    6.1880   -0.1490    2.5950 C   0  0  0  0  0  0
    7.3650   -0.7000    3.3160 O   0  0  0  0  0  0
    7.4170   -0.1220    4.7080 C   0  0  0  0  0  0
    8.2820   -0.5260    5.2390 H   0  0  0  0  0  0
    6.5030   -0.3860    5.2470 H   0  0  0  0  0  0
    7.5020    0.9660    4.6480 H   0  0  0  0  0  0
    6.3150    1.0460    1.8380 C   0  0  0  0  0  0
    7.6240    1.7450    1.7670 O   0  0  0  0  0  0
    8.6440    0.9880    2.5790 C   0  0  0  0  0  0
    9.6060    1.5020    2.5280 H   0  0  0  0  0  0
    8.7490   -0.0240    2.1790 H   0  0  0  0  0  0
    8.3140    0.9350    3.6200 H   0  0  0  0  0  0
    5.1900    1.5720    1.1480 C   0  0  0  0  0  0
    5.3130    2.7290    0.4150 O   0  0  0  0  0  0
    5.5640    2.6010   -0.5170 H   0  0  0  0  0  0
  1  2  2  0  0  0
  1 10  1  0  0  0
  1 18  1  0  0  0
  2  3  1  0  0  0
  2  4  1  0  0  0
  4  5  1  0  0  0
  4  6  2  0  0  0
  6  7  1  0  0  0
  6  8  1  0  0  0
  8  9  1  0  0  0
  8 10  2  0  0  0
 10 11  1  0  0  0
 11 12  1  0  0  0
 11 16  1  0  0  0
 12 13  1  0  0  0
 12 14  1  0  0  0
 12 15  1  0  0  0
 16 17  2  0  0  0
 16 20  1  0  0  0
 17 18  1  0  0  0
 17 38  1  0  0  0
 18 19  2  0  0  0
 20 21  1  0  0  0
 20 26  2  0  0  0
 21 22  1  0  0  0
 22 23  1  0  0  0
 22 24  1  0  0  0
 22 25  1  0  0  0
 26 27  1  0  0  0
 26 32  1  0  0  0
 27 28  1  0  0  0
 28 29  1  0  0  0
 28 30  1  0  0  0
 28 31  1  0  0  0
 32 33  1  0  0  0
 32 38  2  0  0  0
 33 34  1  0  0  0
 34 35  1  0  0  0
 34 36  1  0  0  0
 34 37  1  0  0  0
 38 39  1  0  0  0
 39 40  1  0  0  0
M  END
> <s_m_entry_id>
48

> <s_m_entry_name>
AfroDb.57

> <i_qp_#stars>
0

> <i_qp_#amine>
0

> <i_qp_#amidine>
0

> <i_qp_#acid>
0

> <i_qp_#amide>
0

> <i_qp_#rotor>
4

> <i_qp_#rtvFG>
0

> <i_qp_CNS>
0

> <r_qp_mol_MW>
   315.325

> <r_qp_dipole>
     5.291

> <r_qp_SASA>
   525.056

> <r_qp_FOSA>
   235.070

> <r_qp_FISA>
   104.382

> <r_qp_PISA>
   185.604

> <r_qp_WPSA>
     0.000

> <r_qp_volume>
   928.622

> <r_qp_donorHB>
     0.000

> <r_qp_accptHB>
     4.500

> <r_qp_dip^2/V>
   0.0301450

> <r_qp_ACxDN^.5/SA>
   0.0000000

> <r_qp_glob>
   0.8767020

> <r_qp_QPpolrz>
    30.214

> <r_qp_QPlogPC16>
     8.970

> <r_qp_QPlogPoct>
    12.491

> <r_qp_QPlogPw>
     6.505

> <r_qp_QPlogPo/w>
     2.657

> <r_qp_QPlogS>
    -3.160

> <r_qp_CIQPlogS>
    -4.521

> <r_qp_QPlogHERG>
    -4.412

> <r_qp_QPPCaco>
  1014.009

> <r_qp_QPlogBB>
    -0.583

> <r_qp_QPPMDCK>
   502.204

> <r_qp_QPlogKp>
    -2.405

> <r_qp_IP(eV)>
     8.683

> <r_qp_EA(eV)>
     1.168

> <i_qp_#metab>
6

> <r_qp_QPlogKhsa>
    -0.060

> <i_qp_HumanOralAbsorption>
3

> <r_qp_PercentHumanOralAbsorption>
    96.304

> <r_qp_SAfluorine>
     0.000

> <r_qp_SAamideO>
     0.000

> <r_qp_PSA>
    69.612

> <i_qp_#NandO>
6

> <i_qp_RuleOfFive>
0

> <i_qp_RuleOfThree>
0

> <i_qp_#ringatoms>
14

> <i_qp_#in34>
0

> <i_qp_#in56>
14

> <i_qp_#noncon>
0

> <i_qp_#nonHatm>
23

> <r_qp_Jm>
0.858501

$$$$
17.3.4.68
                    3D
 Structure written by MMmdl.
 28 30  0  0  1  0            999 V2000
    1.4150    0.7760    0.6760 C   0  0  0  0  0  0
    0.3190    1.2780   -0.0420 C   0  0  0  0  0  0
    0.3660    2.2600   -0.5060 H   0  0  0  0  0  0
   -0.8360    0.5130   -0.1690 C   0  0  0  0  0  0
   -1.6860    0.8950   -0.7270 H   0  0  0  0  0  0
   -0.8890   -0.7480    0.4150 C   0  0  0  0  0  0
   -1.7840   -1.3570    0.3080 H   0  0  0  0  0  0
    0.2070   -1.2390    1.1350 C   0  0  0  0  0  0
    0.1180   -2.2400    1.5480 H   0  0  0  0  0  0
    1.3800   -0.4810    1.2980 C   0  0  0  0  0  0
    2.5050   -0.9240    2.0220 N   0  0  0  0  0  0
    2.3610   -2.0910    2.8970 C   0  0  0  0  0  0
    1.3520   -2.1760    3.3160 H   0  0  0  0  0  0
    3.0060   -2.0280    3.7810 H   0  0  0  0  0  0
    2.5960   -3.0110    2.3500 H   0  0  0  0  0  0
    3.7660   -0.2900    1.9300 C   0  0  0  0  0  0
    3.8760    0.9780    1.3140 C   0  0  0  0  0  0
    2.6380    1.5970    0.7850 C   0  0  0  0  0  0
    2.5860    2.7700    0.4300 O   0  0  0  0  0  0
    4.9500   -0.8850    2.4070 C   0  0  0  0  0  0
    4.9450   -1.8760    2.8520 H   0  0  0  0  0  0
    6.1860   -0.2430    2.3060 C   0  0  0  0  0  0
    7.0820   -0.7290    2.6850 H   0  0  0  0  0  0
    6.2740    1.0090    1.7120 C   0  0  0  0  0  0
    7.2460    1.4880    1.6360 H   0  0  0  0  0  0
    5.1240    1.6170    1.2100 C   0  0  0  0  0  0
    5.2480    2.8340    0.6000 O   0  0  0  0  0  0
    6.1650    3.1440    0.6540 H   0  0  0  0  0  0
  1  2  2  0  0  0
  1 10  1  0  0  0
  1 18  1  0  0  0
  2  3  1  0  0  0
  2  4  1  0  0  0
  4  5  1  0  0  0
  4  6  2  0  0  0
  6  7  1  0  0  0
  6  8  1  0  0  0
  8  9  1  0  0  0
  8 10  2  0  0  0
 10 11  1  0  0  0
 11 12  1  0  0  0
 11 16  1  0  0  0
 12 13  1  0  0  0
 12 14  1  0  0  0
 12 15  1  0  0  0
 16 17  2  0  0  0
 16 20  1  0  0  0
 17 18  1  0  0  0
 17 26  1  0  0  0
 18 19  2  0  0  0
 20 21  1  0  0  0
 20 22  2  0  0  0
 22 23  1  0  0  0
 22 24  1  0  0  0
 24 25  1  0  0  0
 24 26  2  0  0  0
 26 27  1  0  0  0
 27 28  1  0  0  0
M  END
> <s_m_entry_id>
49

> <s_m_entry_name>
AfroDb.58

> <i_qp_#stars>
0

> <i_qp_#amine>
0

> <i_qp_#amidine>
0

> <i_qp_#acid>
0

> <i_qp_#amide>
0

> <i_qp_#rotor>
1

> <i_qp_#rtvFG>
0

> <i_qp_CNS>
0

> <r_qp_mol_MW>
   225.246

> <r_qp_dipole>
     5.433

> <r_qp_SASA>
   435.772

> <r_qp_FOSA>
    68.710

> <r_qp_FISA>
    83.239

> <r_qp_PISA>
   283.823

> <r_qp_WPSA>
     0.000

> <r_qp_volume>
   729.331

> <r_qp_donorHB>
     0.000

> <r_qp_accptHB>
     2.250

> <r_qp_dip^2/V>
   0.0404670

> <r_qp_ACxDN^.5/SA>
   0.0000000

> <r_qp_glob>
   0.8991990

> <r_qp_QPpolrz>
    25.102

> <r_qp_QPlogPC16>
     7.696

> <r_qp_QPlogPoct>
     9.796

> <r_qp_QPlogPw>
     5.260

> <r_qp_QPlogPo/w>
     2.714

> <r_qp_QPlogS>
    -3.134

> <r_qp_CIQPlogS>
    -3.652

> <r_qp_QPlogHERG>
    -4.517

> <r_qp_QPPCaco>
  1608.952

> <r_qp_QPlogBB>
    -0.183

> <r_qp_QPPMDCK>
   827.177

> <r_qp_QPlogKp>
    -1.958

> <r_qp_IP(eV)>
     8.254

> <r_qp_EA(eV)>
     0.430

> <i_qp_#metab>
4

> <r_qp_QPlogKhsa>
     0.091

> <i_qp_HumanOralAbsorption>
3

> <r_qp_PercentHumanOralAbsorption>
   100.000

> <r_qp_SAfluorine>
     0.000

> <r_qp_SAamideO>
     0.000

> <r_qp_PSA>
    48.742

> <i_qp_#NandO>
3

> <i_qp_RuleOfFive>
0

> <i_qp_RuleOfThree>
0

> <i_qp_#ringatoms>
14

> <i_qp_#in34>
0

> <i_qp_#in56>
14

> <i_qp_#noncon>
0

> <i_qp_#nonHatm>
17

> <r_qp_Jm>
1.822719

$$$$
17.3.4.70
                    3D
 Structure written by MMmdl.
 73 78  0  0  1  0            999 V2000
    1.0650    0.4330    0.3680 C   0  0  2  0  0  0
   -0.4400    0.5810   -0.0490 C   0  0  0  0  0  0
   -1.0700    0.0970    0.7110 H   0  0  0  0  0  0
   -0.8030   -0.0490   -1.3870 C   0  0  0  0  0  0
   -0.3260    0.4840   -2.2180 H   0  0  0  0  0  0
   -1.8810    0.0520   -1.5630 H   0  0  0  0  0  0
   -0.4240   -1.5220   -1.4080 C   0  0  1  0  0  0
   -0.7250   -2.0510   -2.6950 O   0  0  0  0  0  0
   -0.4700   -2.9890   -2.6930 H   0  0  0  0  0  0
   -1.0250   -2.0710   -0.6730 H   0  0  0  0  0  0
    1.0590   -1.7000   -1.1110 C   0  0  0  0  0  0
    1.4770   -1.0680    0.2350 C   0  0  1  0  0  0
    0.9510   -1.6350    1.0160 H   0  0  0  0  0  0
    1.0880    0.8370    1.8650 C   0  0  0  0  0  0
    2.0330    0.6330    2.3620 H   0  0  0  0  0  0
    0.3420    0.2630    2.4310 H   0  0  0  0  0  0
    0.8400    1.8920    2.0090 H   0  0  0  0  0  0
   -0.7470    1.6320   -0.0470 H   0  0  0  0  0  0
    1.6320   -1.2840   -1.9470 H   0  0  0  0  0  0
    1.2980   -2.7720   -1.1060 H   0  0  0  0  0  0
    2.9820   -1.2710    0.4700 C   0  0  0  0  0  0
    3.2260   -2.3360    0.3650 H   0  0  0  0  0  0
    3.2440   -1.0140    1.5020 H   0  0  0  0  0  0
    3.8520   -0.4710   -0.4980 C   0  0  0  0  0  0
    3.7310   -0.9050   -1.4930 H   0  0  0  0  0  0
    4.9020   -0.6560   -0.2400 H   0  0  0  0  0  0
    3.5590    1.0570   -0.5080 C   0  0  1  0  0  0
    4.2060    1.6490    0.7860 C   0  0  0  0  0  0
    4.1890    2.7420    0.8070 H   0  0  0  0  0  0
    5.2540    1.3460    0.8860 H   0  0  0  0  0  0
    3.7300    1.3030    1.6990 H   0  0  0  0  0  0
    4.2290    1.7840   -1.8120 C   0  0  2  0  0  0
    5.7680    1.8420   -1.6010 C   0  0  0  0  0  0
    6.1670    0.8770   -1.2720 H   0  0  0  0  0  0
    6.0520    2.6000   -0.8630 H   0  0  0  0  0  0
    6.3190    2.0800   -2.5070 H   0  0  0  0  0  0
    2.0020    1.3300   -0.5450 C   0  0  2  0  0  0
    1.6940    1.0800   -1.5670 H   0  0  0  0  0  0
    3.6840    3.2100   -2.0050 C   0  0  0  0  0  0
    2.5890    3.6560   -1.3530 C   0  0  0  0  0  0
    2.2000    4.6480   -1.5730 H   0  0  0  0  0  0
    1.7480    2.8480   -0.4120 C   0  0  0  0  0  0
    0.7020    3.0670   -0.6510 H   0  0  0  0  0  0
    1.9210    3.2090    0.6070 H   0  0  0  0  0  0
    3.9390    1.0070   -3.1570 C   0  0  0  0  0  0
    3.0250    0.4090   -3.0870 H   0  0  0  0  0  0
    4.7480    0.2840   -3.3280 H   0  0  0  0  0  0
    3.7880    1.8740   -4.4330 C   0  0  0  0  0  0
    2.7400    2.1800   -4.5440 H   0  0  0  0  0  0
    4.0210    1.2680   -5.3160 H   0  0  0  0  0  0
    4.6550    3.1060   -4.3460 C   0  0  1  0  0  0
    6.0810    2.8940   -4.8330 C   0  0  0  0  0  0
    5.1830    3.8410   -5.5680 C   0  0  2  0  0  0
    4.8310    3.5410   -6.5480 H   0  0  0  0  0  0
    6.3340    1.9630   -5.3320 H   0  0  0  0  0  0
    6.9180    3.2940   -4.2730 H   0  0  0  0  0  0
    4.2130    4.0170   -3.2000 C   0  0  2  0  0  0
    3.3090    4.5010   -3.5990 H   0  0  0  0  0  0
    5.6340    5.2790   -5.5330 C   0  0  0  0  0  0
    5.2180    5.7990   -6.4050 H   0  0  0  0  0  0
    6.7220    5.2960   -5.6850 H   0  0  0  0  0  0
    5.3150    6.0600   -4.2350 C   0  0  1  0  0  0
    4.0730    6.9380   -4.4660 C   0  0  0  0  0  0
    3.8520    7.5660   -3.5980 H   0  0  0  0  0  0
    3.1840    6.3470   -4.7000 H   0  0  0  0  0  0
    4.2410    7.6190   -5.3080 H   0  0  0  0  0  0
    6.1440    6.7650   -4.0780 H   0  0  0  0  0  0
    5.2300    5.1580   -2.9580 C   0  0  1  0  0  0
    6.2240    4.7220   -2.7990 H   0  0  0  0  0  0
    4.9440    5.9840   -1.7000 C   0  0  0  0  0  0
    5.0840    5.3790   -0.7980 H   0  0  0  0  0  0
    3.9230    6.3770   -1.6860 H   0  0  0  0  0  0
    5.6340    6.8320   -1.6290 H   0  0  0  0  0  0
  1  2  1  0  0  0
  1 12  1  0  0  0
  1 14  1  0  0  0
  1 37  1  0  0  0
  2  3  1  0  0  0
  2  4  1  0  0  0
  2 18  1  0  0  0
  4  5  1  0  0  0
  4  6  1  0  0  0
  4  7  1  0  0  0
  7  8  1  0  0  0
  7 10  1  0  0  0
  7 11  1  0  0  0
  8  9  1  0  0  0
 11 12  1  0  0  0
 11 19  1  0  0  0
 11 20  1  0  0  0
 12 13  1  0  0  0
 12 21  1  0  0  0
 14 15  1  0  0  0
 14 16  1  0  0  0
 14 17  1  0  0  0
 21 22  1  0  0  0
 21 23  1  0  0  0
 21 24  1  0  0  0
 24 25  1  0  0  0
 24 26  1  0  0  0
 24 27  1  0  0  0
 27 28  1  0  0  0
 27 32  1  0  0  0
 27 37  1  0  0  0
 28 29  1  0  0  0
 28 30  1  0  0  0
 28 31  1  0  0  0
 32 33  1  0  0  0
 32 39  1  0  0  0
 32 45  1  0  0  0
 33 34  1  0  0  0
 33 35  1  0  0  0
 33 36  1  0  0  0
 37 38  1  0  0  0
 37 42  1  0  0  0
 39 40  2  0  0  0
 39 57  1  0  0  0
 40 41  1  0  0  0
 40 42  1  0  0  0
 42 43  1  0  0  0
 42 44  1  0  0  0
 45 46  1  0  0  0
 45 47  1  0  0  0
 45 48  1  0  0  0
 48 49  1  0  0  0
 48 50  1  0  0  0
 48 51  1  0  0  0
 51 52  1  0  0  0
 51 53  1  0  0  0
 51 57  1  0  0  0
 52 53  1  0  0  0
 52 55  1  0  0  0
 52 56  1  0  0  0
 53 54  1  0  0  0
 53 59  1  0  0  0
 57 58  1  0  0  0
 57 68  1  0  0  0
 59 60  1  0  0  0
 59 61  1  0  0  0
 59 62  1  0  0  0
 62 63  1  0  0  0
 62 67  1  0  0  0
 62 68  1  0  0  0
 63 64  1  0  0  0
 63 65  1  0  0  0
 63 66  1  0  0  0
 68 69  1  0  0  0
 68 70  1  0  0  0
 70 71  1  0  0  0
 70 72  1  0  0  0
 70 73  1  0  0  0
M  END
> <s_m_entry_id>
50

> <s_m_entry_name>
AfroDb.59

> <i_qp_#stars>
4

> <i_qp_#amine>
0

> <i_qp_#amidine>
0

> <i_qp_#acid>
0

> <i_qp_#amide>
0

> <i_qp_#rotor>
1

> <i_qp_#rtvFG>
0

> <i_qp_CNS>
1

> <r_qp_mol_MW>
   396.655

> <r_qp_dipole>
     1.932

> <r_qp_SASA>
   620.679

> <r_qp_FOSA>
   558.964

> <r_qp_FISA>
    48.251

> <r_qp_PISA>
    13.463

> <r_qp_WPSA>
     0.000

> <r_qp_volume>
  1265.400

> <r_qp_donorHB>
     1.000

> <r_qp_accptHB>
     1.700

> <r_qp_dip^2/V>
   0.0029490

> <r_qp_ACxDN^.5/SA>
   0.0027390

> <r_qp_glob>
   0.9115560

> <r_qp_QPpolrz>
    43.974

> <r_qp_QPlogPC16>
    10.716

> <r_qp_QPlogPoct>
    16.673

> <r_qp_QPlogPw>
     4.551

> <r_qp_QPlogPo/w>
     6.226

> <r_qp_QPlogS>
    -6.798

> <r_qp_CIQPlogS>
    -6.445

> <r_qp_QPlogHERG>
    -3.027

> <r_qp_QPPCaco>
  3454.079

> <r_qp_QPlogBB>
     0.116

> <r_qp_QPPMDCK>
  1888.963

> <r_qp_QPlogKp>
    -2.265

> <r_qp_IP(eV)>
     9.290

> <r_qp_EA(eV)>
    -1.081

> <i_qp_#metab>
3

> <r_qp_QPlogKhsa>
     1.728

> <i_qp_HumanOralAbsorption>
1

> <r_qp_PercentHumanOralAbsorption>
   100.000

> <r_qp_SAfluorine>
     0.000

> <r_qp_SAamideO>
     0.000

> <r_qp_PSA>
    22.258

> <i_qp_#NandO>
1

> <i_qp_RuleOfFive>
1

> <i_qp_RuleOfThree>
1

> <i_qp_#ringatoms>
23

> <i_qp_#in34>
3

> <i_qp_#in56>
20

> <i_qp_#noncon>
21

> <i_qp_#nonHatm>
29

> <r_qp_Jm>
0.000343

$$$$
17.3.4.73
                    3D
 Structure written by MMmdl.
 27 26  0  0  1  0            999 V2000
    1.1750    1.2510    0.7090 C   0  0  0  0  0  0
    0.3140    0.8040   -0.2190 C   0  0  0  0  0  0
   -1.1620    0.5370    0.0100 C   0  0  0  0  0  0
   -1.4710   -0.8370    0.6240 C   0  0  0  0  0  0
   -1.2830   -1.9780   -0.3400 C   0  0  0  0  0  0
    0.7900    0.5740   -1.6320 C   0  0  0  0  0  0
   -1.7060    0.6500   -0.9370 H   0  0  0  0  0  0
   -1.5800    1.3180    0.6560 H   0  0  0  0  0  0
   -2.5260   -0.8450    0.9270 H   0  0  0  0  0  0
   -0.9060   -0.9840    1.5480 H   0  0  0  0  0  0
   -0.3380   -2.9370   -0.3140 C   0  0  0  0  0  0
   -0.3230   -4.0260   -1.3550 C   0  0  0  0  0  0
   -0.4100   -5.0080   -0.8780 H   0  0  0  0  0  0
    0.6140   -3.9960   -1.9220 H   0  0  0  0  0  0
   -1.1470   -3.9310   -2.0700 H   0  0  0  0  0  0
    0.7740   -3.0320    0.6940 C   0  0  0  0  0  0
    0.8160   -2.1850    1.3820 H   0  0  0  0  0  0
    1.7410   -3.0730    0.1820 H   0  0  0  0  0  0
    0.6620   -3.9420    1.2920 H   0  0  0  0  0  0
    0.8760    1.5360    2.1240 C   0  0  0  0  0  0
   -2.0300   -2.0120   -1.1340 H   0  0  0  0  0  0
    0.2360    1.2130   -2.3270 H   0  0  0  0  0  0
    0.6450   -0.4690   -1.9280 H   0  0  0  0  0  0
    1.8550    0.8020   -1.7540 H   0  0  0  0  0  0
    1.7290    1.9500    2.6860 H   0  0  0  0  0  0
   -0.2020    1.3450    2.6730 O   0  0  0  0  0  0
    2.2120    1.4340    0.4440 H   0  0  0  0  0  0
  1  2  2  0  0  0
  1 20  1  0  0  0
  1 27  1  0  0  0
  2  3  1  0  0  0
  2  6  1  0  0  0
  3  4  1  0  0  0
  3  7  1  0  0  0
  3  8  1  0  0  0
  4  5  1  0  0  0
  4  9  1  0  0  0
  4 10  1  0  0  0
  5 11  2  0  0  0
  5 21  1  0  0  0
  6 22  1  0  0  0
  6 23  1  0  0  0
  6 24  1  0  0  0
 11 12  1  0  0  0
 11 16  1  0  0  0
 12 13  1  0  0  0
 12 14  1  0  0  0
 12 15  1  0  0  0
 16 17  1  0  0  0
 16 18  1  0  0  0
 16 19  1  0  0  0
 20 25  1  0  0  0
 20 26  2  0  0  0
M  END
> <s_m_entry_id>
51

> <s_m_entry_name>
AfroDb.60

> <i_qp_#stars>
2

> <i_qp_#amine>
0

> <i_qp_#amidine>
0

> <i_qp_#acid>
0

> <i_qp_#amide>
0

> <i_qp_#rotor>
4

> <i_qp_#rtvFG>
1

> <i_qp_CNS>
0

> <r_qp_mol_MW>
   152.236

> <r_qp_dipole>
     3.327

> <r_qp_SASA>
   406.276

> <r_qp_FOSA>
   328.623

> <r_qp_FISA>
    59.138

> <r_qp_PISA>
    18.515

> <r_qp_WPSA>
     0.000

> <r_qp_volume>
   668.636

> <r_qp_donorHB>
     0.000

> <r_qp_accptHB>
     2.000

> <r_qp_dip^2/V>
   0.0165570

> <r_qp_ACxDN^.5/SA>
   0.0000000

> <r_qp_glob>
   0.9102000

> <r_qp_QPpolrz>
    18.213

> <r_qp_QPlogPC16>
     5.128

> <r_qp_QPlogPoct>
     6.287

> <r_qp_QPlogPw>
     2.313

> <r_qp_QPlogPo/w>
     2.296

> <r_qp_QPlogS>
    -2.218

> <r_qp_CIQPlogS>
    -1.378

> <r_qp_QPlogHERG>
    -3.073

> <r_qp_QPPCaco>
  2723.277

> <r_qp_QPlogBB>
    -0.153

> <r_qp_QPPMDCK>
  1460.941

> <r_qp_QPlogKp>
    -2.160

> <r_qp_IP(eV)>
     9.485

> <r_qp_EA(eV)>
     0.101

> <i_qp_#metab>
5

> <r_qp_QPlogKhsa>
    -0.146

> <i_qp_HumanOralAbsorption>
3

> <r_qp_PercentHumanOralAbsorption>
   100.000

> <r_qp_SAfluorine>
     0.000

> <r_qp_SAamideO>
     0.000

> <r_qp_PSA>
    35.250

> <i_qp_#NandO>
1

> <i_qp_RuleOfFive>
0

> <i_qp_RuleOfThree>
0

> <i_qp_#ringatoms>
0

> <i_qp_#in34>
0

> <i_qp_#in56>
0

> <i_qp_#noncon>
0

> <i_qp_#nonHatm>
11

> <r_qp_Jm>
6.377189

$$$$
17.3.4.74
                    3D
 Structure written by MMmdl.
 27 26  0  0  1  0            999 V2000
    1.3450    1.0310   -0.1420 C   0  0  0  0  0  0
    0.0470    1.1240    0.1870 C   0  0  0  0  0  0
   -1.0000    0.4970   -0.7220 C   0  0  0  0  0  0
   -1.6540   -0.7680   -0.1460 C   0  0  0  0  0  0
   -0.6980   -1.9300   -0.0710 C   0  0  0  0  0  0
   -0.5080    1.8380    1.3910 C   0  0  0  0  0  0
   -0.5680    0.2640   -1.7040 H   0  0  0  0  0  0
   -1.7820    1.2420   -0.9190 H   0  0  0  0  0  0
   -2.4750   -1.0640   -0.8110 H   0  0  0  0  0  0
   -2.1240   -0.5490    0.8160 H   0  0  0  0  0  0
   -0.2260   -2.5530    1.0260 C   0  0  0  0  0  0
    0.7300   -3.7110    0.8920 C   0  0  0  0  0  0
    0.3030   -4.6100    1.3510 H   0  0  0  0  0  0
    1.6760   -3.4810    1.3930 H   0  0  0  0  0  0
    0.9560   -3.9480   -0.1530 H   0  0  0  0  0  0
   -0.5600   -2.1950    2.4470 C   0  0  0  0  0  0
   -1.2460   -1.3520    2.5380 H   0  0  0  0  0  0
    0.3530   -1.9300    2.9910 H   0  0  0  0  0  0
   -1.0240   -3.0490    2.9500 H   0  0  0  0  0  0
   -0.3710   -2.2920   -1.0460 H   0  0  0  0  0  0
   -0.9020    1.1170    2.1140 H   0  0  0  0  0  0
   -1.3240    2.5040    1.0920 H   0  0  0  0  0  0
    0.2250    2.4600    1.9070 H   0  0  0  0  0  0
    2.4730    1.5600    0.6370 C   0  0  0  0  0  0
    2.2430    2.0410    1.5980 H   0  0  0  0  0  0
    1.6500    0.5090   -1.0450 H   0  0  0  0  0  0
    3.6260    1.4610    0.2340 O   0  0  0  0  0  0
  1  2  2  0  0  0
  1 24  1  0  0  0
  1 26  1  0  0  0
  2  3  1  0  0  0
  2  6  1  0  0  0
  3  4  1  0  0  0
  3  7  1  0  0  0
  3  8  1  0  0  0
  4  5  1  0  0  0
  4  9  1  0  0  0
  4 10  1  0  0  0
  5 11  2  0  0  0
  5 20  1  0  0  0
  6 21  1  0  0  0
  6 22  1  0  0  0
  6 23  1  0  0  0
 11 12  1  0  0  0
 11 16  1  0  0  0
 12 13  1  0  0  0
 12 14  1  0  0  0
 12 15  1  0  0  0
 16 17  1  0  0  0
 16 18  1  0  0  0
 16 19  1  0  0  0
 24 25  1  0  0  0
 24 27  2  0  0  0
M  END
> <s_m_entry_id>
52

> <s_m_entry_name>
AfroDb.61

> <i_qp_#stars>
2

> <i_qp_#amine>
0

> <i_qp_#amidine>
0

> <i_qp_#acid>
0

> <i_qp_#amide>
0

> <i_qp_#rotor>
4

> <i_qp_#rtvFG>
1

> <i_qp_CNS>
0

> <r_qp_mol_MW>
   152.236

> <r_qp_dipole>
     4.826

> <r_qp_SASA>
   408.668

> <r_qp_FOSA>
   316.208

> <r_qp_FISA>
    75.469

> <r_qp_PISA>
    16.991

> <r_qp_WPSA>
     0.000

> <r_qp_volume>
   675.083

> <r_qp_donorHB>
     0.000

> <r_qp_accptHB>
     2.000

> <r_qp_dip^2/V>
   0.0345020

> <r_qp_ACxDN^.5/SA>
   0.0000000

> <r_qp_glob>
   0.9106800

> <r_qp_QPpolrz>
    18.457

> <r_qp_QPlogPC16>
     5.302

> <r_qp_QPlogPoct>
     6.699

> <r_qp_QPlogPw>
     2.419

> <r_qp_QPlogPo/w>
     2.223

> <r_qp_QPlogS>
    -2.263

> <r_qp_CIQPlogS>
    -1.378

> <r_qp_QPlogHERG>
    -3.058

> <r_qp_QPPCaco>
  1906.444

> <r_qp_QPlogBB>
    -0.284

> <r_qp_QPPMDCK>
   993.663

> <r_qp_QPlogKp>
    -2.467

> <r_qp_IP(eV)>
     9.616

> <r_qp_EA(eV)>
     0.183

> <i_qp_#metab>
5

> <r_qp_QPlogKhsa>
    -0.127

> <i_qp_HumanOralAbsorption>
3

> <r_qp_PercentHumanOralAbsorption>
   100.000

> <r_qp_SAfluorine>
     0.000

> <r_qp_SAamideO>
     0.000

> <r_qp_PSA>
    37.835

> <i_qp_#NandO>
1

> <i_qp_RuleOfFive>
0

> <i_qp_RuleOfThree>
0

> <i_qp_#ringatoms>
0

> <i_qp_#in34>
0

> <i_qp_#in56>
0

> <i_qp_#noncon>
0

> <i_qp_#nonHatm>
11

> <r_qp_Jm>
2.837568

$$$$
17.3.4.75
                    3D
 Structure written by MMmdl.
 26 25  0  0  1  0            999 V2000
    1.2990    0.7500   -0.1500 C   0  0  0  0  0  0
    2.0610    1.0760   -0.8420 H   0  0  0  0  0  0
    1.3500   -0.5140    0.6700 C   0  0  0  0  0  0
    2.2000   -1.1760    0.5900 H   0  0  0  0  0  0
    0.5380   -0.7580    1.3390 H   0  0  0  0  0  0
    0.0000    1.5000    0.1500 C   0  0  0  0  0  0
    0.0000    2.7660   -0.6700 C   0  0  0  0  0  0
   -0.8340    2.9890   -1.3190 H   0  0  0  0  0  0
    0.8340    3.4490   -0.6080 H   0  0  0  0  0  0
   -1.2990    0.7500   -0.1500 C   0  0  0  0  0  0
   -1.5190    0.8770   -1.2100 H   0  0  0  0  0  0
   -2.0910    1.2070    0.4430 H   0  0  0  0  0  0
   -1.2990   -0.7500    0.1500 C   0  0  0  0  0  0
   -2.0910   -1.2070   -0.4430 H   0  0  0  0  0  0
   -1.5190   -0.8770    1.2100 H   0  0  0  0  0  0
    0.0000   -1.5000   -0.1500 C   0  0  0  0  0  0
    0.7780   -1.1800   -0.8280 H   0  0  0  0  0  0
    0.0000   -2.7660    0.6700 C   0  0  0  0  0  0
    1.2680   -3.5380    0.4030 C   0  0  0  0  0  0
    1.2680   -4.4550    0.9970 H   0  0  0  0  0  0
    2.1310   -2.9260    0.6770 H   0  0  0  0  0  0
    1.3230   -3.7910   -0.6590 H   0  0  0  0  0  0
   -1.1910   -3.6100    0.2920 C   0  0  0  0  0  0
   -2.1100   -3.0500    0.4850 H   0  0  0  0  0  0
   -1.1910   -4.5270    0.8860 H   0  0  0  0  0  0
   -1.1360   -3.8630   -0.7700 H   0  0  0  0  0  0
  1  2  1  0  0  0
  1  3  2  0  0  0
  1  6  1  0  0  0
  3  4  1  0  0  0
  3  5  1  0  0  0
  6  7  2  0  0  0
  6 10  1  0  0  0
  7  8  1  0  0  0
  7  9  1  0  0  0
 10 11  1  0  0  0
 10 12  1  0  0  0
 10 13  1  0  0  0
 13 14  1  0  0  0
 13 15  1  0  0  0
 13 16  1  0  0  0
 16 17  1  0  0  0
 16 18  2  0  0  0
 18 19  1  0  0  0
 18 23  1  0  0  0
 19 20  1  0  0  0
 19 21  1  0  0  0
 19 22  1  0  0  0
 23 24  1  0  0  0
 23 25  1  0  0  0
 23 26  1  0  0  0
M  END
> <s_m_entry_id>
53

> <s_m_entry_name>
AfroDb.62

> <i_qp_#stars>
6

> <i_qp_#amine>
0

> <i_qp_#amidine>
0

> <i_qp_#acid>
0

> <i_qp_#amide>
0

> <i_qp_#rotor>
4

> <i_qp_#rtvFG>
0

> <i_qp_CNS>
2

> <r_qp_mol_MW>
   136.236

> <r_qp_dipole>
     2.111

> <r_qp_SASA>
   362.979

> <r_qp_FOSA>
   285.824

> <r_qp_FISA>
     0.000

> <r_qp_PISA>
    77.155

> <r_qp_WPSA>
     0.000

> <r_qp_volume>
   598.970

> <r_qp_donorHB>
     0.000

> <r_qp_accptHB>
     0.000

> <r_qp_dip^2/V>
   0.0074430

> <r_qp_ACxDN^.5/SA>
   0.0000000

> <r_qp_glob>
   0.9467180

> <r_qp_QPpolrz>
    15.985

> <r_qp_QPlogPC16>
     4.757

> <r_qp_QPlogPoct>
     4.168

> <r_qp_QPlogPw>
    -2.131

> <r_qp_QPlogPo/w>
     3.594

> <r_qp_QPlogS>
    -4.051

> <r_qp_CIQPlogS>
    -4.051

> <r_qp_QPlogHERG>
    -2.762

> <r_qp_QPPCaco>
  9906.038

> <r_qp_QPlogBB>
     0.764

> <r_qp_QPPMDCK>
  5899.293

> <r_qp_QPlogKp>
    -0.864

> <r_qp_IP(eV)>
     7.322

> <r_qp_EA(eV)>
     1.555

> <i_qp_#metab>
5

> <r_qp_QPlogKhsa>
     0.187

> <i_qp_HumanOralAbsorption>
3

> <r_qp_PercentHumanOralAbsorption>
   100.000

> <r_qp_SAfluorine>
     0.000

> <r_qp_SAamideO>
     0.000

> <r_qp_PSA>
     0.000

> <i_qp_#NandO>
0

> <i_qp_RuleOfFive>
0

> <i_qp_RuleOfThree>
0

> <i_qp_#ringatoms>
0

> <i_qp_#in34>
0

> <i_qp_#in56>
0

> <i_qp_#noncon>
0

> <i_qp_#nonHatm>
10

> <r_qp_Jm>
1.658762

$$$$
17.3.6.5
                    3D
 Structure written by MMmdl.
 49 50  0  0  1  0            999 V2000
    0.8150    1.5320    0.6650 C   0  0  0  0  0  0
    0.4580    0.9470    1.5110 H   0  0  0  0  0  0
    0.0530    1.6420   -0.4310 C   0  0  0  0  0  0
    0.3340    2.2680   -1.2710 H   0  0  0  0  0  0
   -1.1850    0.8640   -0.6130 C   0  0  0  0  0  0
   -1.2070   -0.5800   -0.2300 C   0  0  0  0  0  0
   -2.5670   -1.0580    0.2100 C   0  0  0  0  0  0
   -2.5510   -2.0990    0.5490 H   0  0  0  0  0  0
   -3.2850   -0.9900   -0.6140 H   0  0  0  0  0  0
   -2.9320   -0.4490    1.0430 H   0  0  0  0  0  0
   -0.1640   -1.4310   -0.2970 C   0  0  0  0  0  0
   -0.3500   -2.4620    0.0070 H   0  0  0  0  0  0
    1.2540   -1.1960   -0.7720 C   0  0  1  0  0  0
    2.2970   -1.2840    0.3590 C   0  0  1  0  0  0
    1.3370   -0.2710   -1.3420 H   0  0  0  0  0  0
    1.5820   -2.2320   -1.7220 O   0  0  0  0  0  0
    2.7670   -2.6930    0.1670 C   0  0  0  0  0  0
    3.3340   -3.5010    1.0660 C   0  0  0  0  0  0
    3.5510   -3.1570    2.0720 H   0  0  0  0  0  0
    3.6050   -4.5230    0.8160 H   0  0  0  0  0  0
   -2.1720    1.4060   -1.0940 O   0  0  0  0  0  0
    1.8170   -1.1950    1.3420 H   0  0  0  0  0  0
    3.4070   -0.1910    0.2330 C   0  0  2  0  0  0
    3.4570    0.1690   -0.8020 H   0  0  0  0  0  0
    4.6860   -0.7900    0.5720 O   0  0  0  0  0  0
    5.7960   -0.2020    0.0350 C   0  0  0  0  0  0
    7.0310   -0.9970    0.4120 C   0  0  0  0  0  0
    8.2820   -0.1280    0.3160 C   0  0  0  0  0  0
    9.1670   -0.6820    0.6460 H   0  0  0  0  0  0
    8.1870    0.7630    0.9460 H   0  0  0  0  0  0
    8.4580    0.2110   -0.7110 H   0  0  0  0  0  0
    7.1450   -2.2230   -0.4850 C   0  0  0  0  0  0
    6.2630   -2.8640   -0.3900 H   0  0  0  0  0  0
    8.0250   -2.8200   -0.2220 H   0  0  0  0  0  0
    7.2290   -1.9370   -1.5400 H   0  0  0  0  0  0
    6.9240   -1.3110    1.4580 H   0  0  0  0  0  0
    3.2050    0.9910    1.2250 C   0  0  0  0  0  0
    4.1800    1.4740    1.3790 H   0  0  0  0  0  0
    2.9380    0.5920    2.2140 H   0  0  0  0  0  0
    2.2080    2.0900    0.7990 C   0  0  1  0  0  0
    2.6340    2.6170   -0.4580 O   0  0  0  0  0  0
    3.5730    2.8660   -0.3840 H   0  0  0  0  0  0
    2.2070    3.2340    1.8160 C   0  0  0  0  0  0
    1.5350    4.0410    1.4990 H   0  0  0  0  0  0
    3.2040    3.6830    1.9010 H   0  0  0  0  0  0
    1.8960    2.8970    2.8110 H   0  0  0  0  0  0
    5.7900    0.8120   -0.6500 O   0  0  0  0  0  0
    2.4280   -3.1480   -1.1830 C   0  0  0  0  0  0
    2.8210   -4.1640   -1.7300 O   0  0  0  0  0  0
  1  2  1  0  0  0
  1  3  2  0  0  0
  1 40  1  0  0  0
  3  4  1  0  0  0
  3  5  1  0  0  0
  5  6  1  0  0  0
  5 21  2  0  0  0
  6  7  1  0  0  0
  6 11  2  0  0  0
  7  8  1  0  0  0
  7  9  1  0  0  0
  7 10  1  0  0  0
 11 12  1  0  0  0
 11 13  1  0  0  0
 13 14  1  0  0  0
 13 15  1  0  0  0
 13 16  1  0  0  0
 14 17  1  0  0  0
 14 22  1  0  0  0
 14 23  1  0  0  0
 16 48  1  0  0  0
 17 18  2  0  0  0
 17 48  1  0  0  0
 18 19  1  0  0  0
 18 20  1  0  0  0
 23 24  1  0  0  0
 23 25  1  0  0  0
 23 37  1  0  0  0
 25 26  1  0  0  0
 26 27  1  0  0  0
 26 47  2  0  0  0
 27 28  1  0  0  0
 27 32  1  0  0  0
 27 36  1  0  0  0
 28 29  1  0  0  0
 28 30  1  0  0  0
 28 31  1  0  0  0
 32 33  1  0  0  0
 32 34  1  0  0  0
 32 35  1  0  0  0
 37 38  1  0  0  0
 37 39  1  0  0  0
 37 40  1  0  0  0
 40 41  1  0  0  0
 40 43  1  0  0  0
 41 42  1  0  0  0
 43 44  1  0  0  0
 43 45  1  0  0  0
 43 46  1  0  0  0
 48 49  2  0  0  0
M  END
> <s_m_entry_id>
54

> <s_m_entry_name>
AfroDb.63

> <i_qp_#stars>
0

> <i_qp_#amine>
0

> <i_qp_#amidine>
0

> <i_qp_#acid>
0

> <i_qp_#amide>
0

> <i_qp_#rotor>
4

> <i_qp_#rtvFG>
2

> <i_qp_CNS>
-1

> <r_qp_mol_MW>
   348.395

> <r_qp_dipole>
     9.407

> <r_qp_SASA>
   590.484

> <r_qp_FOSA>
   416.244

> <r_qp_FISA>
   143.362

> <r_qp_PISA>
    30.877

> <r_qp_WPSA>
     0.000

> <r_qp_volume>
  1096.594

> <r_qp_donorHB>
     1.000

> <r_qp_accptHB>
     7.750

> <r_qp_dip^2/V>
   0.0806900

> <r_qp_ACxDN^.5/SA>
   0.0131250

> <r_qp_glob>
   0.8709390

> <r_qp_QPpolrz>
    35.458

> <r_qp_QPlogPC16>
     9.927

> <r_qp_QPlogPoct>
    18.209

> <r_qp_QPlogPw>
    10.541

> <r_qp_QPlogPo/w>
     2.001

> <r_qp_QPlogS>
    -3.608

> <r_qp_CIQPlogS>
    -3.193

> <r_qp_QPlogHERG>
    -3.768

> <r_qp_QPPCaco>
   432.907

> <r_qp_QPlogBB>
    -0.938

> <r_qp_QPPMDCK>
   200.141

> <r_qp_QPlogKp>
    -3.669

> <r_qp_IP(eV)>
    10.452

> <r_qp_EA(eV)>
     0.596

> <i_qp_#metab>
5

> <r_qp_QPlogKhsa>
    -0.057

> <i_qp_HumanOralAbsorption>
3

> <r_qp_PercentHumanOralAbsorption>
    85.850

> <r_qp_SAfluorine>
     0.000

> <r_qp_SAamideO>
     0.000

> <r_qp_PSA>
   114.120

> <i_qp_#NandO>
6

> <i_qp_RuleOfFive>
0

> <i_qp_RuleOfThree>
0

> <i_qp_#ringatoms>
13

> <i_qp_#in34>
0

> <i_qp_#in56>
5

> <i_qp_#noncon>
5

> <i_qp_#nonHatm>
25

> <r_qp_Jm>
0.018412

$$$$
17.
                    3D
 Structure written by MMmdl.
 52 55  0  0  1  0            999 V2000
    1.0060    3.0130    0.3260 C   0  0  0  0  0  0
   -0.2770    2.4900   -0.1020 C   0  0  0  0  0  0
    2.2030    2.5740   -0.2790 C   0  0  0  0  0  0
    3.4590    3.0930    0.0910 C   0  0  0  0  0  0
    3.5070    3.9930    1.1760 C   0  0  0  0  0  0
    2.3230    4.4430    1.7780 C   0  0  0  0  0  0
    1.0870    3.9670    1.3490 C   0  0  0  0  0  0
    2.1780    1.5860   -1.2320 O   0  0  0  0  0  0
    2.3610    5.1600    2.5960 H   0  0  0  0  0  0
    0.1830    4.3290    1.8340 H   0  0  0  0  0  0
    1.2640    1.2870   -1.3710 H   0  0  0  0  0  0
    4.8280    4.4930    1.7040 C   0  0  0  0  0  0
    4.7870    4.5820    2.7970 H   0  0  0  0  0  0
    4.9930    5.5000    1.2980 H   0  0  0  0  0  0
    5.9970    3.5800    1.3100 C   0  0  1  0  0  0
    6.0550    2.2880    2.1310 C   0  0  0  0  0  0
    6.9040    1.6700    1.8180 H   0  0  0  0  0  0
    5.1470    1.6840    2.0410 H   0  0  0  0  0  0
    6.1910    2.5200    3.1930 H   0  0  0  0  0  0
    6.9250    4.1240    1.5270 H   0  0  0  0  0  0
    5.9680    3.3360   -0.1340 N   0  0  0  0  0  0
    6.0240    4.2360   -0.6110 H   0  0  0  0  0  0
    4.7460    2.6370   -0.5950 C   0  0  2  0  0  0
    4.8760    1.5670   -0.3890 H   0  0  0  0  0  0
    4.7210    2.8410   -2.1200 C   0  0  0  0  0  0
    3.9840    2.2050   -2.6180 H   0  0  0  0  0  0
    5.6900    2.5870   -2.5660 H   0  0  0  0  0  0
    4.4900    3.8800   -2.3820 H   0  0  0  0  0  0
   -0.3400    1.5240   -1.1400 C   0  0  0  0  0  0
    0.8170    1.0840   -1.7410 O   0  0  0  0  0  0
    0.6900    0.4230   -2.4440 H   0  0  0  0  0  0
   -1.5960    1.0120   -1.5590 C   0  0  0  0  0  0
   -2.7900    1.4660   -0.9380 C   0  0  0  0  0  0
   -2.7280    2.4320    0.1000 C   0  0  0  0  0  0
   -3.6360    2.7770    0.5720 H   0  0  0  0  0  0
   -1.4710    2.9440    0.5190 C   0  0  0  0  0  0
   -1.4230    3.6790    1.3090 H   0  0  0  0  0  0
   -1.6590    0.0460   -2.5970 C   0  0  0  0  0  0
   -0.7510   -0.3000   -3.0690 H   0  0  0  0  0  0
   -2.9150   -0.4670   -3.0160 C   0  0  0  0  0  0
   -2.9810   -1.4780   -4.1030 O   0  0  0  0  0  0
   -1.5870   -1.7860   -4.5870 C   0  0  0  0  0  0
   -1.6350   -2.5300   -5.3870 H   0  0  0  0  0  0
   -0.9920   -2.1800   -3.7590 H   0  0  0  0  0  0
   -1.1230   -0.8720   -4.9670 H   0  0  0  0  0  0
   -4.1090   -0.0130   -2.3950 C   0  0  0  0  0  0
   -5.4240   -0.5490   -2.8330 C   0  0  0  0  0  0
   -5.2730   -1.2750   -3.6360 H   0  0  0  0  0  0
   -6.0490    0.2710   -3.1970 H   0  0  0  0  0  0
   -5.9180   -1.0370   -1.9890 H   0  0  0  0  0  0
   -4.0470    0.9530   -1.3570 C   0  0  0  0  0  0
   -4.9550    1.2990   -0.8850 H   0  0  0  0  0  0
  1  2  1  0  0  0
  1  3  2  0  0  0
  1  7  1  0  0  0
  2 29  2  0  0  0
  2 36  1  0  0  0
  3  4  1  0  0  0
  3  8  1  0  0  0
  4  5  2  0  0  0
  4 23  1  0  0  0
  5  6  1  0  0  0
  5 12  1  0  0  0
  6  7  2  0  0  0
  6  9  1  0  0  0
  7 10  1  0  0  0
  8 11  1  0  0  0
 12 13  1  0  0  0
 12 14  1  0  0  0
 12 15  1  0  0  0
 15 16  1  0  0  0
 15 20  1  0  0  0
 15 21  1  0  0  0
 16 17  1  0  0  0
 16 18  1  0  0  0
 16 19  1  0  0  0
 21 22  1  0  0  0
 21 23  1  0  0  0
 23 24  1  0  0  0
 23 25  1  0  0  0
 25 26  1  0  0  0
 25 27  1  0  0  0
 25 28  1  0  0  0
 29 30  1  0  0  0
 29 32  1  0  0  0
 30 31  1  0  0  0
 32 33  2  0  0  0
 32 38  1  0  0  0
 33 34  1  0  0  0
 33 51  1  0  0  0
 34 35  1  0  0  0
 34 36  2  0  0  0
 36 37  1  0  0  0
 38 39  1  0  0  0
 38 40  2  0  0  0
 40 41  1  0  0  0
 40 46  1  0  0  0
 41 42  1  0  0  0
 42 43  1  0  0  0
 42 44  1  0  0  0
 42 45  1  0  0  0
 46 47  1  0  0  0
 46 51  2  0  0  0
 47 48  1  0  0  0
 47 49  1  0  0  0
 47 50  1  0  0  0
 51 52  1  0  0  0
M  END
> <s_m_entry_id>
55

> <s_m_entry_name>
AfroDb.64

> <i_qp_#stars>
0

> <i_qp_#amine>
1

> <i_qp_#amidine>
0

> <i_qp_#acid>
0

> <i_qp_#amide>
0

> <i_qp_#rotor>
1

> <i_qp_#rtvFG>
0

> <i_qp_CNS>
1

> <r_qp_mol_MW>
   363.455

> <r_qp_dipole>
     3.913

> <r_qp_SASA>
   652.538

> <r_qp_FOSA>
   393.249

> <r_qp_FISA>
    47.924

> <r_qp_PISA>
   211.365

> <r_qp_WPSA>
     0.000

> <r_qp_volume>
  1156.627

> <r_qp_donorHB>
     3.000

> <r_qp_accptHB>
     5.000

> <r_qp_dip^2/V>
   0.0132380

> <r_qp_ACxDN^.5/SA>
   0.0132720

> <r_qp_glob>
   0.8166230

> <r_qp_QPpolrz>
    41.511

> <r_qp_QPlogPC16>
    11.467

> <r_qp_QPlogPoct>
    20.567

> <r_qp_QPlogPw>
    12.152

> <r_qp_QPlogPo/w>
     3.484

> <r_qp_QPlogS>
    -4.704

> <r_qp_CIQPlogS>
    -4.395

> <r_qp_QPlogHERG>
    -6.233

> <r_qp_QPPCaco>
   867.632

> <r_qp_QPlogBB>
     0.423

> <r_qp_QPPMDCK>
   469.438

> <r_qp_QPlogKp>
    -3.625

> <r_qp_IP(eV)>
     8.278

> <r_qp_EA(eV)>
     1.233

> <i_qp_#metab>
5

> <r_qp_QPlogKhsa>
     0.617

> <i_qp_HumanOralAbsorption>
3

> <r_qp_PercentHumanOralAbsorption>
   100.000

> <r_qp_SAfluorine>
     0.000

> <r_qp_SAamideO>
     0.000

> <r_qp_PSA>
    42.036

> <i_qp_#NandO>
4

> <i_qp_RuleOfFive>
0

> <i_qp_RuleOfThree>
0

> <i_qp_#ringatoms>
23

> <i_qp_#in34>
0

> <i_qp_#in56>
20

> <i_qp_#noncon>
3

> <i_qp_#nonHatm>
27

> <r_qp_Jm>
0.001704

$$$$
17.3.1.11.12
                    3D
 Structure written by MMmdl.
 66 73  0  0  1  0            999 V2000
    0.7290    0.9840    0.4980 C   0  0  0  0  0  0
   -0.5760    1.3130    0.6280 C   0  0  0  0  0  0
   -1.1360    2.6840    0.8610 C   0  0  0  0  0  0
   -0.4140    3.3480    1.3420 H   0  0  0  0  0  0
   -1.9930    2.6530    1.5420 H   0  0  0  0  0  0
   -1.4660    3.1300   -0.0820 H   0  0  0  0  0  0
   -1.6040    0.2340    0.5470 C   0  0  0  0  0  0
   -1.1890   -1.1390    0.1580 C   0  0  0  0  0  0
   -2.2040   -2.0290   -0.1400 O   0  0  0  0  0  0
   -3.0300   -1.5250    0.0270 H   0  0  0  0  0  0
    0.1080   -1.4780    0.1400 C   0  0  0  0  0  0
    0.5780   -2.8490   -0.2600 C   0  0  0  0  0  0
   -0.2200   -3.4490   -0.7100 H   0  0  0  0  0  0
    0.9490   -3.4030    0.6080 H   0  0  0  0  0  0
    1.3790   -2.7810   -1.0040 H   0  0  0  0  0  0
    1.0820   -0.4650    0.5520 C   0  0  0  0  0  0
   -2.8010    0.4430    0.7170 O   0  0  0  0  0  0
    2.2940   -0.8000    1.0540 C   0  0  0  0  0  0
    2.6120   -1.8320    1.1570 H   0  0  0  0  0  0
    3.2160    0.1850    1.5930 C   0  0  0  0  0  0
    4.0240   -0.1750    2.2190 H   0  0  0  0  0  0
    3.0520    1.4950    1.3100 C   0  0  0  0  0  0
    1.9160    1.8970    0.3980 C   0  0  1  0  0  0
    2.3750    2.2770   -1.0080 C   0  0  0  0  0  0
    1.8090    3.3370   -0.1070 C   0  0  2  0  0  0
    0.8720    3.7530   -0.4540 H   0  0  0  0  0  0
    1.7730    1.9580   -1.8520 H   0  0  0  0  0  0
    3.4360    2.3020   -1.2310 H   0  0  0  0  0  0
    3.9320    2.6120    1.7730 C   0  0  2  0  0  0
    5.3280    2.5580    1.1590 C   0  0  0  0  0  0
    5.1570    2.4430    2.6450 C   0  0  1  0  0  0
    5.3300    1.4910    3.1290 H   0  0  0  0  0  0
    5.7210    3.4730    0.7320 H   0  0  0  0  0  0
    5.6420    1.6690    0.6240 H   0  0  0  0  0  0
    3.1400    3.9340    1.8990 C   0  0  1  0  0  0
    2.1180    4.1090    3.0020 C   0  0  0  0  0  0
    3.4280    4.8660    3.1080 C   0  0  1  0  0  0
    1.9100    3.2340    3.6070 H   0  0  0  0  0  0
    1.2170    4.6820    2.8070 H   0  0  0  0  0  0
    2.6640    4.4050    0.5360 C   0  0  0  0  0  0
    3.5240    4.6390   -0.1020 H   0  0  0  0  0  0
    2.0690    5.3210    0.6080 H   0  0  0  0  0  0
    4.4800    4.3950    4.1720 C   0  0  1  0  0  0
    3.9020    3.5170    5.2990 C   0  0  0  0  0  0
    2.7950    4.0850    5.8590 O   0  0  0  0  0  0
    2.2020    3.3280    6.9160 C   0  0  0  0  0  0
    1.3190    3.8700    7.2650 H   0  0  0  0  0  0
    2.9020    3.2280    7.7510 H   0  0  0  0  0  0
    1.8860    2.3460    6.5520 H   0  0  0  0  0  0
    5.6290    3.6060    3.4770 C   0  0  0  0  0  0
    6.3480    3.2360    4.2190 H   0  0  0  0  0  0
    6.1970    4.2920    2.8340 H   0  0  0  0  0  0
    4.3930    2.4600    5.6790 O   0  0  0  0  0  0
    3.3820    6.3700    2.9000 C   0  0  0  0  0  0
    2.5590    6.6500    2.2320 H   0  0  0  0  0  0
    4.3020    6.6840    2.3920 H   0  0  0  0  0  0
    3.2510    7.1270    4.1960 C   0  0  0  0  0  0
    2.3220    8.0770    4.3870 C   0  0  0  0  0  0
    2.2370    8.5980    5.3360 H   0  0  0  0  0  0
    1.6240    8.3580    3.6040 H   0  0  0  0  0  0
    4.2000    6.7330    5.2940 C   0  0  0  0  0  0
    3.6350    6.4190    6.1780 H   0  0  0  0  0  0
    4.7940    7.6060    5.5930 H   0  0  0  0  0  0
    5.1620    5.6200    4.8650 C   0  0  0  0  0  0
    5.7340    5.2910    5.7430 H   0  0  0  0  0  0
    5.8960    6.0680    4.1800 H   0  0  0  0  0  0
  1  2  2  0  0  0
  1 16  1  0  0  0
  1 23  1  0  0  0
  2  3  1  0  0  0
  2  7  1  0  0  0
  3  4  1  0  0  0
  3  5  1  0  0  0
  3  6  1  0  0  0
  7  8  1  0  0  0
  7 17  2  0  0  0
  8  9  1  0  0  0
  8 11  2  0  0  0
  9 10  1  0  0  0
 11 12  1  0  0  0
 11 16  1  0  0  0
 12 13  1  0  0  0
 12 14  1  0  0  0
 12 15  1  0  0  0
 16 18  2  0  0  0
 18 19  1  0  0  0
 18 20  1  0  0  0
 20 21  1  0  0  0
 20 22  2  0  0  0
 22 23  1  0  0  0
 22 29  1  0  0  0
 23 24  1  0  0  0
 23 25  1  0  0  0
 24 25  1  0  0  0
 24 27  1  0  0  0
 24 28  1  0  0  0
 25 26  1  0  0  0
 25 40  1  0  0  0
 29 30  1  0  0  0
 29 31  1  0  0  0
 29 35  1  0  0  0
 30 31  1  0  0  0
 30 33  1  0  0  0
 30 34  1  0  0  0
 31 32  1  0  0  0
 31 50  1  0  0  0
 35 36  1  0  0  0
 35 37  1  0  0  0
 35 40  1  0  0  0
 36 37  1  0  0  0
 36 38  1  0  0  0
 36 39  1  0  0  0
 37 43  1  0  0  0
 37 54  1  0  0  0
 40 41  1  0  0  0
 40 42  1  0  0  0
 43 44  1  0  0  0
 43 50  1  0  0  0
 43 64  1  0  0  0
 44 45  1  0  0  0
 44 53  2  0  0  0
 45 46  1  0  0  0
 46 47  1  0  0  0
 46 48  1  0  0  0
 46 49  1  0  0  0
 50 51  1  0  0  0
 50 52  1  0  0  0
 54 55  1  0  0  0
 54 56  1  0  0  0
 54 57  1  0  0  0
 57 58  2  0  0  0
 57 61  1  0  0  0
 58 59  1  0  0  0
 58 60  1  0  0  0
 61 62  1  0  0  0
 61 63  1  0  0  0
 61 64  1  0  0  0
 64 65  1  0  0  0
 64 66  1  0  0  0
M  END
> <s_m_entry_id>
56

> <s_m_entry_name>
AfroDb.65

> <i_qp_#stars>
1

> <i_qp_#amine>
0

> <i_qp_#amidine>
0

> <i_qp_#acid>
0

> <i_qp_#amide>
0

> <i_qp_#rotor>
2

> <i_qp_#rtvFG>
0

> <i_qp_CNS>
0

> <r_qp_mol_MW>
   456.580

> <r_qp_dipole>
     6.095

> <r_qp_SASA>
   683.762

> <r_qp_FOSA>
   489.251

> <r_qp_FISA>
   110.240

> <r_qp_PISA>
    84.271

> <r_qp_WPSA>
     0.000

> <r_qp_volume>
  1364.652

> <r_qp_donorHB>
     1.000

> <r_qp_accptHB>
     4.750

> <r_qp_dip^2/V>
   0.0272220

> <r_qp_ACxDN^.5/SA>
   0.0069470

> <r_qp_glob>
   0.8701780

> <r_qp_QPpolrz>
    47.980

> <r_qp_QPlogPC16>
    12.424

> <r_qp_QPlogPoct>
    20.345

> <r_qp_QPlogPw>
     8.390

> <r_qp_QPlogPo/w>
     5.229

> <r_qp_QPlogS>
    -6.655

> <r_qp_CIQPlogS>
    -6.602

> <r_qp_QPlogHERG>
    -4.035

> <r_qp_QPPCaco>
   892.270

> <r_qp_QPlogBB>
    -0.528

> <r_qp_QPPMDCK>
   437.363

> <r_qp_QPlogKp>
    -3.062

> <r_qp_IP(eV)>
     8.538

> <r_qp_EA(eV)>
     1.269

> <i_qp_#metab>
5

> <r_qp_QPlogKhsa>
     1.341

> <i_qp_HumanOralAbsorption>
1

> <r_qp_PercentHumanOralAbsorption>
   100.000

> <r_qp_SAfluorine>
     0.000

> <r_qp_SAamideO>
     0.000

> <r_qp_PSA>
    73.405

> <i_qp_#NandO>
4

> <i_qp_RuleOfFive>
1

> <i_qp_RuleOfThree>
1

> <i_qp_#ringatoms>
25

> <i_qp_#in34>
9

> <i_qp_#in56>
16

> <i_qp_#noncon>
15

> <i_qp_#nonHatm>
34

> <r_qp_Jm>
8.8e-05

$$$$
ABD_UD_001
                    3D
 Structure written by MMmdl.
 73 77  0  0  1  0            999 V2000
    1.5530    0.5520   -0.7000 C   0  0  0  0  0  0
    0.3790    1.2710   -0.9290 C   0  0  0  0  0  0
    0.3750    2.1090   -1.6220 H   0  0  0  0  0  0
   -0.7850    0.9170   -0.2610 C   0  0  0  0  0  0
   -1.9010    1.6630   -0.4970 O   0  0  0  0  0  0
   -2.6280    1.3400    0.0600 H   0  0  0  0  0  0
   -0.8020   -0.1600    0.6190 C   0  0  0  0  0  0
   -1.7200   -0.4330    1.1300 H   0  0  0  0  0  0
    0.3780   -0.8800    0.8420 C   0  0  0  0  0  0
    0.3410   -1.9370    1.7070 O   0  0  0  0  0  0
   -0.5700   -2.1130    1.9900 H   0  0  0  0  0  0
    1.5690   -0.5200    0.1940 C   0  0  0  0  0  0
    2.8500   -1.2140    0.4060 C   0  0  0  0  0  0
    2.9580   -2.2110    1.1090 O   0  0  0  0  0  0
    4.0470   -0.6560   -0.2820 C   0  0  0  0  0  0
    5.2580   -1.2650    0.0010 O   0  0  0  0  0  0
    6.1940   -0.4160    0.7040 C   0  0  2  0  0  0
    6.6550    0.2430   -0.0360 H   0  0  0  0  0  0
    3.8640    0.3450   -1.1630 C   0  0  0  0  0  0
    4.9690    0.9260   -1.9410 C   0  0  0  0  0  0
    2.6530    0.9620   -1.4070 O   0  0  0  0  0  0
    5.7680    0.1330   -2.7790 C   0  0  0  0  0  0
    5.5320   -0.9190   -2.9300 H   0  0  0  0  0  0
    6.9060    0.6670   -3.3970 C   0  0  0  0  0  0
    7.5010    0.0130   -4.0250 H   0  0  0  0  0  0
    7.2580    1.9980   -3.1750 C   0  0  0  0  0  0
    8.3890    2.6060   -3.6650 O   0  0  0  0  0  0
    9.5570    1.7600   -3.6910 C   0  0  2  0  0  0
    9.4090    0.9530   -4.4200 H   0  0  0  0  0  0
    6.4160    2.8010   -2.4010 C   0  0  0  0  0  0
    6.7270    4.1150   -2.1790 O   0  0  0  0  0  0
    7.4850    4.2980   -2.7640 H   0  0  0  0  0  0
    5.2780    2.2830   -1.7940 C   0  0  0  0  0  0
    4.6680    2.9250   -1.1650 H   0  0  0  0  0  0
    9.8360    1.2110   -2.3950 O   0  0  0  0  0  0
   10.9820    0.3530   -2.3760 C   0  0  2  0  0  0
   10.8040   -0.4940   -3.0510 H   0  0  0  0  0  0
   11.1080   -0.2030   -0.9620 C   0  0  0  0  0  0
   10.1800   -0.7040   -0.6720 H   0  0  0  0  0  0
   11.2700    0.6020   -0.2370 H   0  0  0  0  0  0
   11.9250   -0.9240   -0.8780 H   0  0  0  0  0  0
   12.2450    1.1190   -2.8050 C   0  0  1  0  0  0
   13.3840    0.2610   -2.9200 O   0  0  0  0  0  0
   13.5900   -0.0620   -2.0240 H   0  0  0  0  0  0
   12.4990    1.9040   -2.0820 H   0  0  0  0  0  0
   12.0000    1.7510   -4.1800 C   0  0  2  0  0  0
   11.8790    0.9600   -4.9310 H   0  0  0  0  0  0
   13.1490    2.4970   -4.5800 O   0  0  0  0  0  0
   13.9140    1.9340   -4.3500 H   0  0  0  0  0  0
   10.7470    2.6280   -4.1520 C   0  0  2  0  0  0
   10.5560    3.0740   -5.1340 H   0  0  0  0  0  0
   10.9450    3.7210   -3.2390 O   0  0  0  0  0  0
   10.0760    4.1340   -3.0990 H   0  0  0  0  0  0
    7.2840   -1.3400    1.2730 C   0  0  1  0  0  0
    7.9370   -2.0300    0.1980 O   0  0  0  0  0  0
    7.2440   -2.5360   -0.2650 H   0  0  0  0  0  0
    6.8430   -2.1110    1.9170 H   0  0  0  0  0  0
    8.3100   -0.5120    2.0610 C   0  0  2  0  0  0
    8.9150    0.0900    1.3740 H   0  0  0  0  0  0
    9.2130   -1.3790    2.7650 O   0  0  0  0  0  0
    8.7060   -1.6720    3.5520 H   0  0  0  0  0  0
    7.6160    0.3760    3.0980 C   0  0  2  0  0  0
    8.3460    1.0200    3.6000 H   0  0  0  0  0  0
    7.1100   -0.5190    4.1070 O   0  0  0  0  0  0
    6.5730   -0.0040    4.7370 H   0  0  0  0  0  0
    6.4740    1.2000    2.4820 C   0  0  1  0  0  0
    6.9900    2.3850    1.6480 C   0  0  0  0  0  0
    5.8990    3.2210    1.2700 O   0  0  0  0  0  0
    6.2420    3.8420    0.6000 H   0  0  0  0  0  0
    7.5010    2.0620    0.7370 H   0  0  0  0  0  0
    7.6850    2.9920    2.2370 H   0  0  0  0  0  0
    5.8540    1.6050    3.2910 H   0  0  0  0  0  0
    5.5800    0.3520    1.7390 O   0  0  0  0  0  0
  1  2  2  0  0  0
  1 12  1  0  0  0
  1 21  1  0  0  0
  2  3  1  0  0  0
  2  4  1  0  0  0
  4  5  1  0  0  0
  4  7  2  0  0  0
  5  6  1  0  0  0
  7  8  1  0  0  0
  7  9  1  0  0  0
  9 10  1  0  0  0
  9 12  2  0  0  0
 10 11  1  0  0  0
 12 13  1  0  0  0
 13 14  2  0  0  0
 13 15  1  0  0  0
 15 16  1  0  0  0
 15 19  2  0  0  0
 16 17  1  0  0  0
 17 18  1  0  0  0
 17 54  1  0  0  0
 17 73  1  0  0  0
 19 20  1  0  0  0
 19 21  1  0  0  0
 20 22  2  0  0  0
 20 33  1  0  0  0
 22 23  1  0  0  0
 22 24  1  0  0  0
 24 25  1  0  0  0
 24 26  2  0  0  0
 26 27  1  0  0  0
 26 30  1  0  0  0
 27 28  1  0  0  0
 28 29  1  0  0  0
 28 35  1  0  0  0
 28 50  1  0  0  0
 30 31  1  0  0  0
 30 33  2  0  0  0
 31 32  1  0  0  0
 33 34  1  0  0  0
 35 36  1  0  0  0
 36 37  1  0  0  0
 36 38  1  0  0  0
 36 42  1  0  0  0
 38 39  1  0  0  0
 38 40  1  0  0  0
 38 41  1  0  0  0
 42 43  1  0  0  0
 42 45  1  0  0  0
 42 46  1  0  0  0
 43 44  1  0  0  0
 46 47  1  0  0  0
 46 48  1  0  0  0
 46 50  1  0  0  0
 48 49  1  0  0  0
 50 51  1  0  0  0
 50 52  1  0  0  0
 52 53  1  0  0  0
 54 55  1  0  0  0
 54 57  1  0  0  0
 54 58  1  0  0  0
 55 56  1  0  0  0
 58 59  1  0  0  0
 58 60  1  0  0  0
 58 62  1  0  0  0
 60 61  1  0  0  0
 62 63  1  0  0  0
 62 64  1  0  0  0
 62 66  1  0  0  0
 64 65  1  0  0  0
 66 67  1  0  0  0
 66 72  1  0  0  0
 66 73  1  0  0  0
 67 68  1  0  0  0
 67 70  1  0  0  0
 67 71  1  0  0  0
 68 69  1  0  0  0
M  END
> <s_m_entry_id>
57

> <s_m_entry_name>
AfroDb.66

> <i_qp_#stars>
9

> <i_qp_#amine>
0

> <i_qp_#amidine>
0

> <i_qp_#acid>
0

> <i_qp_#amide>
0

> <i_qp_#rotor>
15

> <i_qp_#rtvFG>
2

> <i_qp_CNS>
-2

> <r_qp_mol_MW>
   610.524

> <r_qp_dipole>
     3.959

> <r_qp_SASA>
   780.854

> <r_qp_FOSA>
   187.687

> <r_qp_FISA>
   414.292

> <r_qp_PISA>
   178.875

> <r_qp_WPSA>
     0.000

> <r_qp_volume>
  1540.204

> <r_qp_donorHB>
     9.000

> <r_qp_accptHB>
    20.550

> <r_qp_dip^2/V>
   0.0101760

> <r_qp_ACxDN^.5/SA>
   0.0789520

> <r_qp_glob>
   0.8260010

> <r_qp_QPpolrz>
    47.562

> <r_qp_QPlogPC16>
    18.632

> <r_qp_QPlogPoct>
    41.250

> <r_qp_QPlogPw>
    35.747

> <r_qp_QPlogPo/w>
    -2.519

> <r_qp_QPlogS>
    -2.090

> <r_qp_CIQPlogS>
    -4.160

> <r_qp_QPlogHERG>
    -5.201

> <r_qp_QPPCaco>
     1.167

> <r_qp_QPlogBB>
    -4.389

> <r_qp_QPPMDCK>
     0.334

> <r_qp_QPlogKp>
    -7.085

> <r_qp_IP(eV)>
     9.213

> <r_qp_EA(eV)>
     0.708

> <i_qp_#metab>
10

> <r_qp_QPlogKhsa>
    -1.283

> <i_qp_HumanOralAbsorption>
1

> <r_qp_PercentHumanOralAbsorption>
     0.000

> <r_qp_SAfluorine>
     0.000

> <r_qp_SAamideO>
     0.000

> <r_qp_PSA>
   278.833

> <i_qp_#NandO>
16

> <i_qp_RuleOfFive>
3

> <i_qp_RuleOfThree>
2

> <i_qp_#ringatoms>
28

> <i_qp_#in34>
0

> <i_qp_#in56>
28

> <i_qp_#noncon>
10

> <i_qp_#nonHatm>
43

> <r_qp_Jm>
0.000408

$$$$
ABD_UD_002
                    3D
 Structure written by MMmdl.
 93 98  0  0  1  0            999 V2000
    1.3380    1.0210    0.1240 C   0  0  0  0  0  0
    0.1770    1.7090   -0.2850 C   0  0  0  0  0  0
    0.3310    3.1850   -0.6390 C   0  0  1  0  0  0
    0.7430    3.6620    0.2630 H   0  0  0  0  0  0
   -1.0180    0.9690   -0.3140 C   0  0  0  0  0  0
   -2.2050    1.6490   -0.4830 O   0  0  0  0  0  0
   -2.9180    1.0860   -0.0840 H   0  0  0  0  0  0
   -1.0730   -0.4410   -0.1010 C   0  0  0  0  0  0
   -2.4070   -1.1440   -0.3690 C   0  0  2  0  0  0
   -2.6230   -0.9150   -1.4250 H   0  0  0  0  0  0
    0.1160   -1.0710    0.2880 C   0  0  0  0  0  0
    0.1150   -2.4060    0.5880 O   0  0  0  0  0  0
    1.0280   -2.6850    0.8490 H   0  0  0  0  0  0
    1.3070   -0.3390    0.4070 C   0  0  0  0  0  0
    2.5540   -0.9890    0.8230 C   0  0  0  0  0  0
    2.5640   -2.1930    1.0600 O   0  0  0  0  0  0
    3.7560   -0.1590    0.9420 C   0  0  0  0  0  0
    4.6650   -0.6450    1.2700 H   0  0  0  0  0  0
    3.6630    1.1430    0.6560 C   0  0  0  0  0  0
    4.8060    2.0730    0.7550 C   0  0  0  0  0  0
    2.4910    1.7590    0.2610 O   0  0  0  0  0  0
   -3.3680   -0.4280    0.4410 O   0  0  0  0  0  0
   -4.7360   -0.7280    0.1180 C   0  0  2  0  0  0
   -4.9050   -0.4880   -0.9400 H   0  0  0  0  0  0
   -5.6270    0.1910    0.9580 C   0  0  0  0  0  0
   -5.4110    1.5460    0.5580 O   0  0  0  0  0  0
   -6.0270    2.0960    1.0760 H   0  0  0  0  0  0
   -5.3780    0.1150    2.0220 H   0  0  0  0  0  0
   -6.6870   -0.0370    0.8130 H   0  0  0  0  0  0
   -5.0060   -2.2020    0.3970 C   0  0  1  0  0  0
   -6.3390   -2.5670    0.0360 O   0  0  0  0  0  0
   -6.9180   -2.4100    0.8040 H   0  0  0  0  0  0
   -4.8610   -2.4430    1.4570 H   0  0  0  0  0  0
   -4.0530   -3.0520   -0.4450 C   0  0  2  0  0  0
   -4.2930   -2.9460   -1.5110 H   0  0  0  0  0  0
   -4.3040   -4.4280   -0.1370 O   0  0  0  0  0  0
   -5.2730   -4.5360   -0.2120 H   0  0  0  0  0  0
   -2.5760   -2.6750   -0.2070 C   0  0  1  0  0  0
   -1.7980   -3.3230   -1.2430 O   0  0  0  0  0  0
   -2.2720   -3.0010    0.7960 H   0  0  0  0  0  0
   -1.2770   -4.5460   -0.9580 C   0  0  0  0  0  0
   -0.5650   -4.9890   -2.1670 C   0  0  0  0  0  0
   -0.5010   -4.2450   -2.9560 H   0  0  0  0  0  0
   -0.0280   -6.1890   -2.3940 C   0  0  0  0  0  0
    0.4380   -6.3640   -3.3620 H   0  0  0  0  0  0
    0.0010   -7.3520   -1.5100 C   0  0  0  0  0  0
   -1.3660   -5.1580    0.0940 O   0  0  0  0  0  0
    0.7340   -7.3500   -0.3220 C   0  0  0  0  0  0
    1.2630   -6.4560   -0.0030 H   0  0  0  0  0  0
    0.7860   -8.4990    0.4720 C   0  0  0  0  0  0
    1.3570   -8.4620    1.3960 H   0  0  0  0  0  0
    0.1110   -9.6620    0.0810 C   0  0  0  0  0  0
    0.1930  -10.7610    0.8910 O   0  0  0  0  0  0
    0.7760  -10.5630    1.6420 H   0  0  0  0  0  0
   -0.6230   -9.6840   -1.1100 C   0  0  0  0  0  0
   -1.3350  -10.7180   -1.6550 O   0  0  0  0  0  0
   -1.3480  -11.9640   -0.9740 C   0  0  0  0  0  0
   -1.9500  -12.6580   -1.5700 H   0  0  0  0  0  0
   -1.8290  -11.8780    0.0040 H   0  0  0  0  0  0
   -0.3420  -12.3900   -0.9040 H   0  0  0  0  0  0
   -0.6660   -8.5210   -1.8950 C   0  0  0  0  0  0
   -1.2340   -8.5390   -2.8240 H   0  0  0  0  0  0
    6.1050    1.7080    0.3650 C   0  0  0  0  0  0
    6.3140    0.7100   -0.0100 H   0  0  0  0  0  0
    7.1570    2.6320    0.4180 C   0  0  0  0  0  0
    8.1490    2.3250    0.1020 H   0  0  0  0  0  0
    6.9090    3.9300    0.8550 C   0  0  0  0  0  0
    7.8990    4.8680    0.9070 O   0  0  0  0  0  0
    8.7350    4.4520    0.6400 H   0  0  0  0  0  0
    5.6340    4.3150    1.2470 C   0  0  0  0  0  0
    5.4490    5.3320    1.5810 H   0  0  0  0  0  0
    4.5890    3.3910    1.1970 C   0  0  0  0  0  0
    3.5940    3.7160    1.4950 H   0  0  0  0  0  0
    1.3130    3.2370   -1.7020 O   0  0  0  0  0  0
    1.8680    4.5470   -1.9060 C   0  0  1  0  0  0
    2.9890    4.4580   -2.9500 C   0  0  0  0  0  0
    4.1400    3.8280   -2.3890 O   0  0  0  0  0  0
    4.8410    3.8550   -3.0620 H   0  0  0  0  0  0
    3.2970    5.4530   -3.2870 H   0  0  0  0  0  0
    2.6730    3.8640   -3.8140 H   0  0  0  0  0  0
    2.3040    4.8980   -0.9610 H   0  0  0  0  0  0
    0.7560    5.4820   -2.3820 C   0  0  2  0  0  0
    0.3960    5.1780   -3.3730 H   0  0  0  0  0  0
    1.2400    6.8200   -2.4980 O   0  0  0  0  0  0
    0.4380    7.3720   -2.5970 H   0  0  0  0  0  0
   -0.4060    5.4530   -1.3920 C   0  0  1  0  0  0
   -1.4900    6.2230   -1.9270 O   0  0  0  0  0  0
   -2.2500    6.0220   -1.3430 H   0  0  0  0  0  0
   -0.1210    5.9580   -0.4600 H   0  0  0  0  0  0
   -0.8750    4.0210   -1.1030 C   0  0  2  0  0  0
   -1.3300    3.6050   -2.0110 H   0  0  0  0  0  0
   -1.8940    4.1270   -0.1050 O   0  0  0  0  0  0
   -2.2640    3.2160   -0.0450 H   0  0  0  0  0  0
  1  2  2  0  0  0
  1 14  1  0  0  0
  1 21  1  0  0  0
  2  3  1  0  0  0
  2  5  1  0  0  0
  3  4  1  0  0  0
  3 74  1  0  0  0
  3 90  1  0  0  0
  5  6  1  0  0  0
  5  8  2  0  0  0
  6  7  1  0  0  0
  8  9  1  0  0  0
  8 11  1  0  0  0
  9 10  1  0  0  0
  9 22  1  0  0  0
  9 38  1  0  0  0
 11 12  1  0  0  0
 11 14  2  0  0  0
 12 13  1  0  0  0
 14 15  1  0  0  0
 15 16  2  0  0  0
 15 17  1  0  0  0
 17 18  1  0  0  0
 17 19  2  0  0  0
 19 20  1  0  0  0
 19 21  1  0  0  0
 20 63  2  0  0  0
 20 72  1  0  0  0
 22 23  1  0  0  0
 23 24  1  0  0  0
 23 25  1  0  0  0
 23 30  1  0  0  0
 25 26  1  0  0  0
 25 28  1  0  0  0
 25 29  1  0  0  0
 26 27  1  0  0  0
 30 31  1  0  0  0
 30 33  1  0  0  0
 30 34  1  0  0  0
 31 32  1  0  0  0
 34 35  1  0  0  0
 34 36  1  0  0  0
 34 38  1  0  0  0
 36 37  1  0  0  0
 38 39  1  0  0  0
 38 40  1  0  0  0
 39 41  1  0  0  0
 41 42  1  0  0  0
 41 47  2  0  0  0
 42 43  1  0  0  0
 42 44  2  0  0  0
 44 45  1  0  0  0
 44 46  1  0  0  0
 46 48  2  0  0  0
 46 61  1  0  0  0
 48 49  1  0  0  0
 48 50  1  0  0  0
 50 51  1  0  0  0
 50 52  2  0  0  0
 52 53  1  0  0  0
 52 55  1  0  0  0
 53 54  1  0  0  0
 55 56  1  0  0  0
 55 61  2  0  0  0
 56 57  1  0  0  0
 57 58  1  0  0  0
 57 59  1  0  0  0
 57 60  1  0  0  0
 61 62  1  0  0  0
 63 64  1  0  0  0
 63 65  1  0  0  0
 65 66  1  0  0  0
 65 67  2  0  0  0
 67 68  1  0  0  0
 67 70  1  0  0  0
 68 69  1  0  0  0
 70 71  1  0  0  0
 70 72  2  0  0  0
 72 73  1  0  0  0
 74 75  1  0  0  0
 75 76  1  0  0  0
 75 81  1  0  0  0
 75 82  1  0  0  0
 76 77  1  0  0  0
 76 79  1  0  0  0
 76 80  1  0  0  0
 77 78  1  0  0  0
 82 83  1  0  0  0
 82 84  1  0  0  0
 82 86  1  0  0  0
 84 85  1  0  0  0
 86 87  1  0  0  0
 86 89  1  0  0  0
 86 90  1  0  0  0
 87 88  1  0  0  0
 90 91  1  0  0  0
 90 92  1  0  0  0
 92 93  1  0  0  0
M  END
> <s_m_entry_id>
58

> <s_m_entry_name>
AfroDb.67

> <i_qp_#stars>
13

> <i_qp_#amine>
0

> <i_qp_#amidine>
0

> <i_qp_#acid>
0

> <i_qp_#amide>
0

> <i_qp_#rotor>
18

> <i_qp_#rtvFG>
1

> <i_qp_CNS>
-2

> <r_qp_mol_MW>
   770.696

> <r_qp_dipole>
     2.602

> <r_qp_SASA>
  1031.632

> <r_qp_FOSA>
   335.238

> <r_qp_FISA>
   393.062

> <r_qp_PISA>
   303.332

> <r_qp_WPSA>
     0.000

> <r_qp_volume>
  2019.096

> <r_qp_donorHB>
    10.000

> <r_qp_accptHB>
    22.550

> <r_qp_dip^2/V>
   0.0033520

> <r_qp_ACxDN^.5/SA>
   0.0691230

> <r_qp_glob>
   0.7488790

> <r_qp_QPpolrz>
    65.989

> <r_qp_QPlogPC16>
    24.409

> <r_qp_QPlogPoct>
    49.926

> <r_qp_QPlogPw>
    39.826

> <r_qp_QPlogPo/w>
    -0.812

> <r_qp_QPlogS>
    -3.923

> <r_qp_CIQPlogS>
    -6.580

> <r_qp_QPlogHERG>
    -7.042

> <r_qp_QPPCaco>
     1.856

> <r_qp_QPlogBB>
    -5.194

> <r_qp_QPPMDCK>
     0.552

> <r_qp_QPlogKp>
    -5.967

> <r_qp_IP(eV)>
     8.576

> <r_qp_EA(eV)>
     0.797

> <i_qp_#metab>
16

> <r_qp_QPlogKhsa>
    -1.167

> <i_qp_HumanOralAbsorption>
1

> <r_qp_PercentHumanOralAbsorption>
     0.000

> <r_qp_SAfluorine>
     0.000

> <r_qp_SAamideO>
     0.000

> <r_qp_PSA>
   290.727

> <i_qp_#NandO>
18

> <i_qp_RuleOfFive>
3

> <i_qp_RuleOfThree>
2

> <i_qp_#ringatoms>
34

> <i_qp_#in34>
0

> <i_qp_#in56>
34

> <i_qp_#noncon>
10

> <i_qp_#nonHatm>
55

> <r_qp_Jm>
9.9e-05

$$$$
ABD_UD_002B_1
                    3D
 Structure written by MMmdl.
 51 54  0  0  1  0            999 V2000
    1.1740    0.5060   -0.2270 C   0  0  0  0  0  0
   -0.0370    1.2270   -0.1290 C   0  0  0  0  0  0
   -0.1310    2.7470   -0.2970 C   0  0  2  0  0  0
   -1.0940    2.9710   -0.7770 H   0  0  0  0  0  0
   -1.2050    0.4970    0.1380 C   0  0  0  0  0  0
   -2.3610    1.1940    0.3780 O   0  0  0  0  0  0
   -3.1080    0.5680    0.4100 H   0  0  0  0  0  0
   -1.2030   -0.8950    0.2140 C   0  0  0  0  0  0
   -2.1240   -1.4320    0.4170 H   0  0  0  0  0  0
   -0.0060   -1.5900    0.0400 C   0  0  0  0  0  0
   -0.0250   -2.9550    0.0980 O   0  0  0  0  0  0
   -0.9300   -3.2760    0.2340 H   0  0  0  0  0  0
    1.1920   -0.8980   -0.1680 C   0  0  0  0  0  0
    2.4850   -1.5860   -0.3300 C   0  0  0  0  0  0
    2.6230   -2.8020   -0.3580 O   0  0  0  0  0  0
    3.6760   -0.7370   -0.4740 C   0  0  0  0  0  0
    4.6260   -1.2490   -0.5560 H   0  0  0  0  0  0
    3.5410    0.5900   -0.4870 C   0  0  0  0  0  0
    4.6980    1.4970   -0.6190 C   0  0  0  0  0  0
    2.3310    1.2390   -0.3560 O   0  0  0  0  0  0
    5.7520    1.2260   -1.5070 C   0  0  0  0  0  0
    5.7370    0.3340   -2.1300 H   0  0  0  0  0  0
    6.8380    2.1010   -1.6240 C   0  0  0  0  0  0
    7.6380    1.8610   -2.3180 H   0  0  0  0  0  0
    6.8690    3.2610   -0.8580 C   0  0  0  0  0  0
    7.9120    4.1380   -0.9360 O   0  0  0  0  0  0
    8.5900    3.7670   -1.5260 H   0  0  0  0  0  0
    5.8300    3.5600    0.0150 C   0  0  0  0  0  0
    5.8600    4.4690    0.6090 H   0  0  0  0  0  0
    4.7480    2.6830    0.1330 C   0  0  0  0  0  0
    3.9480    2.9300    0.8270 H   0  0  0  0  0  0
    0.8800    3.1750   -1.2120 O   0  0  0  0  0  0
    0.8760    4.5790   -1.4860 C   0  0  2  0  0  0
   -0.1070    4.8640   -1.8840 H   0  0  0  0  0  0
    1.9320    4.8390   -2.5670 C   0  0  0  0  0  0
    1.4940    4.2820   -3.8060 O   0  0  0  0  0  0
    2.2610    4.2790   -4.4050 H   0  0  0  0  0  0
    2.8820    4.3630   -2.3020 H   0  0  0  0  0  0
    2.0920    5.9080   -2.7270 H   0  0  0  0  0  0
    1.1880    5.3310   -0.1910 C   0  0  1  0  0  0
    1.1690    6.7490   -0.3750 O   0  0  0  0  0  0
    2.0350    7.0270   -0.7240 H   0  0  0  0  0  0
    2.1760    5.0560    0.1980 H   0  0  0  0  0  0
    0.1280    4.9950    0.8620 C   0  0  2  0  0  0
   -0.8360    5.4460    0.5900 H   0  0  0  0  0  0
    0.5200    5.6280    2.0910 O   0  0  0  0  0  0
    0.6040    6.5780    1.8740 H   0  0  0  0  0  0
   -0.0490    3.4800    1.0630 C   0  0  1  0  0  0
   -1.2470    3.2800    1.8380 O   0  0  0  0  0  0
   -1.7300    2.5060    1.4820 H   0  0  0  0  0  0
    0.7860    3.0960    1.6600 H   0  0  0  0  0  0
  1  2  2  0  0  0
  1 13  1  0  0  0
  1 20  1  0  0  0
  2  3  1  0  0  0
  2  5  1  0  0  0
  3  4  1  0  0  0
  3 32  1  0  0  0
  3 48  1  0  0  0
  5  6  1  0  0  0
  5  8  2  0  0  0
  6  7  1  0  0  0
  8  9  1  0  0  0
  8 10  1  0  0  0
 10 11  1  0  0  0
 10 13  2  0  0  0
 11 12  1  0  0  0
 13 14  1  0  0  0
 14 15  2  0  0  0
 14 16  1  0  0  0
 16 17  1  0  0  0
 16 18  2  0  0  0
 18 19  1  0  0  0
 18 20  1  0  0  0
 19 21  2  0  0  0
 19 30  1  0  0  0
 21 22  1  0  0  0
 21 23  1  0  0  0
 23 24  1  0  0  0
 23 25  2  0  0  0
 25 26  1  0  0  0
 25 28  1  0  0  0
 26 27  1  0  0  0
 28 29  1  0  0  0
 28 30  2  0  0  0
 30 31  1  0  0  0
 32 33  1  0  0  0
 33 34  1  0  0  0
 33 35  1  0  0  0
 33 40  1  0  0  0
 35 36  1  0  0  0
 35 38  1  0  0  0
 35 39  1  0  0  0
 36 37  1  0  0  0
 40 41  1  0  0  0
 40 43  1  0  0  0
 40 44  1  0  0  0
 41 42  1  0  0  0
 44 45  1  0  0  0
 44 46  1  0  0  0
 44 48  1  0  0  0
 46 47  1  0  0  0
 48 49  1  0  0  0
 48 51  1  0  0  0
 49 50  1  0  0  0
M  END
> <s_m_entry_id>
59

> <s_m_entry_name>
AfroDb.68

> <i_qp_#stars>
3

> <i_qp_#amine>
0

> <i_qp_#amidine>
0

> <i_qp_#acid>
0

> <i_qp_#amide>
0

> <i_qp_#rotor>
8

> <i_qp_#rtvFG>
0

> <i_qp_CNS>
-2

> <r_qp_mol_MW>
   432.383

> <r_qp_dipole>
     4.483

> <r_qp_SASA>
   630.919

> <r_qp_FOSA>
    70.869

> <r_qp_FISA>
   345.489

> <r_qp_PISA>
   214.561

> <r_qp_WPSA>
     0.000

> <r_qp_volume>
  1170.154

> <r_qp_donorHB>
     6.000

> <r_qp_accptHB>
    12.250

> <r_qp_dip^2/V>
   0.0171740

> <r_qp_ACxDN^.5/SA>
   0.0475600

> <r_qp_glob>
   0.8511770

> <r_qp_QPpolrz>
    37.588

> <r_qp_QPlogPC16>
    14.413

> <r_qp_QPlogPoct>
    28.908

> <r_qp_QPlogPw>
    24.136

> <r_qp_QPlogPo/w>
    -0.866

> <r_qp_QPlogS>
    -2.801

> <r_qp_CIQPlogS>
    -4.035

> <r_qp_QPlogHERG>
    -4.963

> <r_qp_QPPCaco>
     5.244

> <r_qp_QPlogBB>
    -3.098

> <r_qp_QPPMDCK>
     1.696

> <r_qp_QPlogKp>
    -6.363

> <r_qp_IP(eV)>
     9.242

> <r_qp_EA(eV)>
     0.712

> <i_qp_#metab>
9

> <r_qp_QPlogKhsa>
    -0.647

> <i_qp_HumanOralAbsorption>
2

> <r_qp_PercentHumanOralAbsorption>
    21.795

> <r_qp_SAfluorine>
     0.000

> <r_qp_SAamideO>
     0.000

> <r_qp_PSA>
   183.166

> <i_qp_#NandO>
10

> <i_qp_RuleOfFive>
1

> <i_qp_RuleOfThree>
2

> <i_qp_#ringatoms>
22

> <i_qp_#in34>
0

> <i_qp_#in56>
22

> <i_qp_#noncon>
5

> <i_qp_#nonHatm>
31

> <r_qp_Jm>
0.000296

$$$$
ABD_UD_002D
                    3D
 Structure written by MMmdl.
 35 39  0  0  1  0            999 V2000
    1.1800    0.6790    0.2560 C   0  0  0  0  0  0
    2.3870    1.3150    0.3630 O   0  0  0  0  0  0
    2.2530    2.2760    0.3470 H   0  0  0  0  0  0
   -0.0030    1.4200    0.1450 C   0  0  0  0  0  0
    0.0690    2.5020    0.1460 H   0  0  0  0  0  0
   -1.2570    0.7840    0.0340 C   0  0  0  0  0  0
   -1.2580   -0.6230    0.0410 C   0  0  0  0  0  0
   -0.0740   -1.3700    0.1520 C   0  0  0  0  0  0
   -0.1200   -2.4560    0.1540 H   0  0  0  0  0  0
    1.1430   -0.7120    0.2600 C   0  0  0  0  0  0
    2.3070   -1.4180    0.3700 O   0  0  0  0  0  0
    2.1100   -2.3690    0.3560 H   0  0  0  0  0  0
   -2.5430    1.5160   -0.0870 C   0  0  0  0  0  0
   -3.7530    0.7910   -0.1940 C   0  0  0  0  0  0
   -3.6840   -0.6170   -0.1800 N   0  0  0  0  0  0
   -4.5240   -1.1730   -0.2540 H   0  0  0  0  0  0
   -2.5330   -1.3540   -0.0720 C   0  0  0  0  0  0
   -2.5620   -2.5810   -0.0680 O   0  0  0  0  0  0
   -2.6280    2.9160   -0.1010 C   0  0  0  0  0  0
   -1.7450    3.5440   -0.0240 H   0  0  0  0  0  0
   -3.8540    3.5750   -0.2160 C   0  0  0  0  0  0
   -3.8570    4.6640   -0.2220 H   0  0  0  0  0  0
   -5.0510    2.8640   -0.3220 C   0  0  0  0  0  0
   -5.0240    1.4370   -0.3120 C   0  0  0  0  0  0
   -6.2640    3.5680   -0.4350 C   0  0  0  0  0  0
   -6.2950    4.6540   -0.4430 H   0  0  0  0  0  0
   -7.4340    2.8540   -0.5380 C   0  0  0  0  0  0
   -7.4360    1.4860   -0.5320 C   0  0  0  0  0  0
   -6.2670    0.7580   -0.4220 C   0  0  0  0  0  0
   -6.3460   -0.3230   -0.4240 H   0  0  0  0  0  0
   -8.6840    3.3760   -0.6540 O   0  0  0  0  0  0
   -9.4750    2.1720   -0.7200 C   0  0  0  0  0  0
  -10.0310    2.1680   -1.6650 H   0  0  0  0  0  0
  -10.1920    2.1770    0.1090 H   0  0  0  0  0  0
   -8.6870    0.9660   -0.6430 O   0  0  0  0  0  0
  1  2  1  0  0  0
  1  4  2  0  0  0
  1 10  1  0  0  0
  2  3  1  0  0  0
  4  5  1  0  0  0
  4  6  1  0  0  0
  6  7  2  0  0  0
  6 13  1  0  0  0
  7  8  1  0  0  0
  7 17  1  0  0  0
  8  9  1  0  0  0
  8 10  2  0  0  0
 10 11  1  0  0  0
 11 12  1  0  0  0
 13 14  2  0  0  0
 13 19  1  0  0  0
 14 15  1  0  0  0
 14 24  1  0  0  0
 15 16  1  0  0  0
 15 17  1  0  0  0
 17 18  2  0  0  0
 19 20  1  0  0  0
 19 21  2  0  0  0
 21 22  1  0  0  0
 21 23  1  0  0  0
 23 24  2  0  0  0
 23 25  1  0  0  0
 24 29  1  0  0  0
 25 26  1  0  0  0
 25 27  2  0  0  0
 27 28  1  0  0  0
 27 31  1  0  0  0
 28 29  2  0  0  0
 28 35  1  0  0  0
 29 30  1  0  0  0
 31 32  1  0  0  0
 32 33  1  0  0  0
 32 34  1  0  0  0
 32 35  1  0  0  0
M  END
> <s_m_entry_id>
60

> <s_m_entry_name>
AfroDb.69

> <i_qp_#stars>
0

> <i_qp_#amine>
0

> <i_qp_#amidine>
0

> <i_qp_#acid>
0

> <i_qp_#amide>
0

> <i_qp_#rotor>
2

> <i_qp_#rtvFG>
1

> <i_qp_CNS>
-2

> <r_qp_mol_MW>
   321.289

> <r_qp_dipole>
     4.801

> <r_qp_SASA>
   509.960

> <r_qp_FOSA>
    70.814

> <r_qp_FISA>
   176.036

> <r_qp_PISA>
   263.110

> <r_qp_WPSA>
     0.000

> <r_qp_volume>
   881.872

> <r_qp_donorHB>
     3.000

> <r_qp_accptHB>
     5.500

> <r_qp_dip^2/V>
   0.0261320

> <r_qp_ACxDN^.5/SA>
   0.0186800

> <r_qp_glob>
   0.8721000

> <r_qp_QPpolrz>
    30.367

> <r_qp_QPlogPC16>
    10.227

> <r_qp_QPlogPoct>
    17.914

> <r_qp_QPlogPw>
    13.304

> <r_qp_QPlogPo/w>
     1.389

> <r_qp_QPlogS>
    -3.309

> <r_qp_CIQPlogS>
    -4.648

> <r_qp_QPlogHERG>
    -4.856

> <r_qp_QPPCaco>
   212.106

> <r_qp_QPlogBB>
    -1.100

> <r_qp_QPPMDCK>
    92.562

> <r_qp_QPlogKp>
    -3.645

> <r_qp_IP(eV)>
     8.354

> <r_qp_EA(eV)>
     1.151

> <i_qp_#metab>
2

> <r_qp_QPlogKhsa>
    -0.122

> <i_qp_HumanOralAbsorption>
3

> <r_qp_PercentHumanOralAbsorption>
    76.717

> <r_qp_SAfluorine>
     0.000

> <r_qp_SAamideO>
     0.000

> <r_qp_PSA>
   103.253

> <i_qp_#NandO>
6

> <i_qp_RuleOfFive>
0

> <i_qp_RuleOfThree>
0

> <i_qp_#ringatoms>
21

> <i_qp_#in34>
0

> <i_qp_#in56>
21

> <i_qp_#noncon>
1

> <i_qp_#nonHatm>
24

> <r_qp_Jm>
0.033411

$$$$
ABD_UD_003
                    3D
 Structure written by MMmdl.
177186  0  0  1  0            999 V2000
    0.6790   -0.4050   -2.3780 C   0  0  2  0  0  0
    1.2330   -0.0180   -0.9840 C   0  0  0  0  0  0
    2.3260   -0.0170   -0.9580 H   0  0  0  0  0  0
    0.9190   -0.7050   -0.1950 H   0  0  0  0  0  0
    0.8910    0.9780   -0.6830 H   0  0  0  0  0  0
   -0.8640   -0.2600   -2.3940 C   0  0  0  0  0  0
   -1.2490   -0.5490   -3.3830 H   0  0  0  0  0  0
   -1.1670    0.7820   -2.2490 H   0  0  0  0  0  0
   -1.5790   -1.0990   -1.3300 C   0  0  0  0  0  0
   -2.6410   -1.1490   -1.6020 H   0  0  0  0  0  0
   -1.5400   -0.5600   -0.3750 H   0  0  0  0  0  0
   -1.0390   -2.5270   -1.1620 C   0  0  2  0  0  0
   -1.8750   -3.2340   -1.2600 H   0  0  0  0  0  0
   -0.4610   -2.6820    0.1490 O   0  0  0  0  0  0
   -1.3780   -3.2580    1.0910 C   0  0  2  0  0  0
   -1.6210   -4.2710    0.7460 H   0  0  0  0  0  0
   -0.0040   -2.9310   -2.2180 C   0  0  0  0  0  0
   -0.5610   -3.2240   -3.1200 H   0  0  0  0  0  0
    0.5350   -3.8210   -1.8700 H   0  0  0  0  0  0
    0.9910   -1.8730   -2.6580 C   0  0  0  0  0  0
    2.0390   -2.2550   -3.4090 C   0  0  0  0  0  0
    2.1870   -3.3120   -3.6260 H   0  0  0  0  0  0
    2.9840   -1.3250   -4.1010 C   0  0  0  0  0  0
    2.8370   -1.5020   -5.1720 H   0  0  0  0  0  0
    4.0140   -1.6200   -3.8690 H   0  0  0  0  0  0
    2.7950    0.1640   -3.7640 C   0  0  2  0  0  0
    3.3140    0.3220   -2.8080 H   0  0  0  0  0  0
    1.3100    0.5120   -3.5050 C   0  0  2  0  0  0
    0.7580    0.3180   -4.4370 H   0  0  0  0  0  0
    3.5250    1.1050   -4.7530 C   0  0  2  0  0  0
    4.5410    1.2030   -4.3330 H   0  0  0  0  0  0
    2.9980    2.5790   -4.9010 C   0  0  2  0  0  0
    3.6810    3.2430   -4.3550 H   0  0  0  0  0  0
    1.5740    2.8390   -4.4140 C   0  0  0  0  0  0
    0.8410    2.6220   -5.2020 H   0  0  0  0  0  0
    1.4600    3.9060   -4.1890 H   0  0  0  0  0  0
    1.2020    2.0180   -3.1940 C   0  0  0  0  0  0
    0.1830    2.2890   -2.9040 H   0  0  0  0  0  0
    1.8570    2.2940   -2.3590 H   0  0  0  0  0  0
    3.7660    0.6130   -6.2080 C   0  0  0  0  0  0
    2.8540    0.2250   -6.6780 H   0  0  0  0  0  0
    4.5420   -0.1550   -6.2740 H   0  0  0  0  0  0
    4.2070    1.9100   -6.8460 C   0  0  2  0  0  0
    5.1880    2.2020   -6.4400 H   0  0  0  0  0  0
    3.0970    2.8290   -6.4050 C   0  0  2  0  0  0
    2.1550    2.5210   -6.8880 H   0  0  0  0  0  0
    4.2600    2.0790   -8.2450 O   0  0  0  0  0  0
    3.9270    3.4840   -8.4930 C   0  0  2  0  0  0
    2.7380    3.5760   -9.2940 O   0  0  0  0  0  0
    2.7980    2.9430  -10.5590 C   0  0  0  0  0  0
    1.7890    2.9410  -10.9820 H   0  0  0  0  0  0
    3.1310    1.9040  -10.4780 H   0  0  0  0  0  0
    3.4390    3.5040  -11.2430 H   0  0  0  0  0  0
    5.1150    4.2450   -9.1300 C   0  0  0  0  0  0
    6.0550    3.3680   -9.9740 C   0  0  0  0  0  0
    7.0250    4.1810  -10.8610 C   0  0  2  0  0  0
    7.8790    3.2400  -11.7280 C   0  0  0  0  0  0
    7.0190    2.4710  -12.5660 O   0  0  0  0  0  0
    7.7080    1.4980  -13.3580 C   0  0  1  0  0  0
    8.7210    1.8530  -13.5870 H   0  0  0  0  0  0
    8.5540    3.8270  -12.3620 H   0  0  0  0  0  0
    8.4810    2.5870  -11.0880 H   0  0  0  0  0  0
    7.9360    5.0960  -10.0420 C   0  0  0  0  0  0
    7.3610    5.8620   -9.5130 H   0  0  0  0  0  0
    8.6480    5.6170  -10.6910 H   0  0  0  0  0  0
    8.5080    4.5260   -9.3020 H   0  0  0  0  0  0
    6.4180    4.8020  -11.5330 H   0  0  0  0  0  0
    5.4680    2.7010  -10.6120 H   0  0  0  0  0  0
    6.6340    2.7190   -9.3040 H   0  0  0  0  0  0
    5.7300    4.6840   -8.3350 H   0  0  0  0  0  0
    4.7330    5.0800   -9.7290 H   0  0  0  0  0  0
    3.5730    4.0930   -7.0770 C   0  0  1  0  0  0
    2.5570    5.2220   -7.0660 C   0  0  0  0  0  0
    2.9050    6.0600   -7.6780 H   0  0  0  0  0  0
    2.4060    5.5890   -6.0460 H   0  0  0  0  0  0
    1.5800    4.9020   -7.4450 H   0  0  0  0  0  0
    4.4840    4.4400   -6.5700 H   0  0  0  0  0  0
    7.7380    0.1480  -12.6100 C   0  0  2  0  0  0
    6.7460   -0.0640  -12.1910 H   0  0  0  0  0  0
    8.6440    0.1710  -11.4990 O   0  0  0  0  0  0
    8.6960   -0.7530  -11.1860 H   0  0  0  0  0  0
    8.1750   -0.9880  -13.5410 C   0  0  1  0  0  0
    7.9380   -2.2340  -12.8730 O   0  0  0  0  0  0
    7.0170   -2.4800  -13.0990 H   0  0  0  0  0  0
    9.2550   -0.9250  -13.7200 H   0  0  0  0  0  0
    7.4190   -0.9630  -14.8680 C   0  0  1  0  0  0
    6.0420   -1.2700  -14.5920 O   0  0  0  0  0  0
    5.5940   -0.4260  -14.3810 H   0  0  0  0  0  0
    7.7950   -1.7500  -15.5300 H   0  0  0  0  0  0
    7.5530    0.4220  -15.5010 C   0  0  1  0  0  0
    6.7940    0.5080  -16.8290 C   0  0  0  0  0  0
    7.2300    1.6590  -17.5510 O   0  0  0  0  0  0
    6.6940    1.7090  -18.3620 H   0  0  0  0  0  0
    5.7150    0.6000  -16.6690 H   0  0  0  0  0  0
    7.0000   -0.3670  -17.4550 H   0  0  0  0  0  0
    8.6060    0.6840  -15.6650 H   0  0  0  0  0  0
    6.9760    1.3720  -14.5870 O   0  0  0  0  0  0
   -2.5480   -2.4420    1.1450 O   0  0  0  0  0  0
   -3.5870   -3.0130    1.9380 C   0  0  2  0  0  0
   -3.8050   -4.0230    1.5640 H   0  0  0  0  0  0
   -4.8500   -2.1580    1.7500 C   0  0  0  0  0  0
   -5.3600   -2.3390    0.4280 O   0  0  0  0  0  0
   -6.0850   -1.7010    0.3100 H   0  0  0  0  0  0
   -4.6190   -1.0950    1.8760 H   0  0  0  0  0  0
   -5.6420   -2.4430    2.4480 H   0  0  0  0  0  0
   -3.1540   -3.0610    3.4110 C   0  0  1  0  0  0
   -4.2170   -3.7300    4.1110 O   0  0  0  0  0  0
   -3.9960   -3.9810    5.5030 C   0  0  2  0  0  0
   -3.3930   -3.1740    5.9380 H   0  0  0  0  0  0
   -3.0710   -2.0420    3.8120 H   0  0  0  0  0  0
   -1.7900   -3.7630    3.5240 C   0  0  2  0  0  0
   -1.9350   -4.8500    3.4630 H   0  0  0  0  0  0
   -1.2240   -3.5010    4.8200 O   0  0  0  0  0  0
   -0.4560   -4.0970    4.8910 H   0  0  0  0  0  0
   -0.7420   -3.3090    2.4890 C   0  0  1  0  0  0
    0.3290   -4.2610    2.6400 O   0  0  0  0  0  0
    1.5750   -3.9030    2.0390 C   0  0  1  0  0  0
    1.6650   -2.8120    1.9590 H   0  0  0  0  0  0
   -0.3650   -2.3180    2.7750 H   0  0  0  0  0  0
   -3.3980   -5.2540    5.6780 O   0  0  0  0  0  0
   -3.0610   -5.5610    7.0420 C   0  0  2  0  0  0
   -2.3090   -4.8460    7.3930 H   0  0  0  0  0  0
   -2.4230   -6.9470    6.9140 C   0  0  0  0  0  0
   -1.6040   -6.9170    6.1860 H   0  0  0  0  0  0
   -3.1490   -7.6720    6.5280 H   0  0  0  0  0  0
   -2.0150   -7.3420    7.8410 H   0  0  0  0  0  0
   -4.3150   -5.5420    7.9550 C   0  0  1  0  0  0
   -4.0950   -5.4250    9.3760 O   0  0  0  0  0  0
   -3.2070   -6.3480   10.0120 C   0  0  2  0  0  0
   -3.3860   -7.3560    9.6190 H   0  0  0  0  0  0
   -4.9100   -6.4490    7.7900 H   0  0  0  0  0  0
   -5.2060   -4.3110    7.6460 C   0  0  2  0  0  0
   -4.7980   -3.4200    8.1410 H   0  0  0  0  0  0
   -6.4950   -4.5270    8.2420 O   0  0  0  0  0  0
   -6.3240   -4.6140    9.1960 H   0  0  0  0  0  0
   -5.3740   -4.0170    6.1590 C   0  0  1  0  0  0
   -6.0140   -2.7460    5.9640 O   0  0  0  0  0  0
   -6.0270   -2.6080    4.9980 H   0  0  0  0  0  0
   -6.0180   -4.7740    5.6950 H   0  0  0  0  0  0
   -3.5280   -6.2890   11.5200 C   0  0  1  0  0  0
   -4.8620   -6.7280   11.7880 O   0  0  0  0  0  0
   -5.4400   -6.2640   11.1570 H   0  0  0  0  0  0
   -3.4730   -5.2430   11.8490 H   0  0  0  0  0  0
   -2.5190   -7.1000   12.3360 C   0  0  1  0  0  0
   -2.6370   -8.5110   12.0880 O   0  0  0  0  0  0
   -1.8510   -8.9020   12.5240 H   0  0  0  0  0  0
   -2.7050   -6.9720   13.4090 H   0  0  0  0  0  0
   -1.0900   -6.6810   11.9770 C   0  0  1  0  0  0
   -0.2020   -7.5770   12.6500 O   0  0  0  0  0  0
    0.6910   -7.1890   12.6130 H   0  0  0  0  0  0
   -0.9160   -5.6620   12.3450 H   0  0  0  0  0  0
   -0.8950   -6.7460   10.4530 C   0  0  2  0  0  0
   -0.9940   -7.7780   10.0930 H   0  0  0  0  0  0
    0.4840   -6.2460   10.0350 C   0  0  0  0  0  0
    0.5720   -6.2440    8.9420 H   0  0  0  0  0  0
    1.2840   -6.8700   10.4430 H   0  0  0  0  0  0
    0.6410   -5.2120   10.3620 H   0  0  0  0  0  0
   -1.8610   -5.9210    9.7920 O   0  0  0  0  0  0
    2.6830   -4.4650    2.9580 C   0  0  2  0  0  0
    2.4840   -5.5310    3.1390 H   0  0  0  0  0  0
    2.6790   -3.7800    4.3290 C   0  0  0  0  0  0
    1.7280   -3.9300    4.8460 H   0  0  0  0  0  0
    2.8450   -2.7020    4.2320 H   0  0  0  0  0  0
    3.4650   -4.1850    4.9760 H   0  0  0  0  0  0
    4.0540   -4.3400    2.2920 C   0  0  1  0  0  0
    5.0440   -5.0320    3.0580 O   0  0  0  0  0  0
    5.8220   -5.1100    2.4720 H   0  0  0  0  0  0
    4.3710   -3.2910    2.2550 H   0  0  0  0  0  0
    4.0250   -4.9380    0.8860 C   0  0  2  0  0  0
    3.8990   -6.0250    0.9490 H   0  0  0  0  0  0
    5.2910   -4.6850    0.2650 O   0  0  0  0  0  0
    5.2580   -3.7560   -0.0410 H   0  0  0  0  0  0
    2.8860   -4.3100    0.0850 C   0  0  2  0  0  0
    2.8340   -4.7780   -0.9040 H   0  0  0  0  0  0
    3.1910   -2.9320   -0.1110 O   0  0  0  0  0  0
    2.5500   -2.6200   -0.7750 H   0  0  0  0  0  0
    1.6430   -4.4950    0.7430 O   0  0  0  0  0  0
  1  2  1  0  0  0
  1  6  1  0  0  0
  1 20  1  0  0  0
  1 28  1  0  0  0
  2  3  1  0  0  0
  2  4  1  0  0  0
  2  5  1  0  0  0
  6  7  1  0  0  0
  6  8  1  0  0  0
  6  9  1  0  0  0
  9 10  1  0  0  0
  9 11  1  0  0  0
  9 12  1  0  0  0
 12 13  1  0  0  0
 12 14  1  0  0  0
 12 17  1  0  0  0
 14 15  1  0  0  0
 15 16  1  0  0  0
 15 98  1  0  0  0
 15115  1  0  0  0
 17 18  1  0  0  0
 17 19  1  0  0  0
 17 20  1  0  0  0
 20 21  2  0  0  0
 21 22  1  0  0  0
 21 23  1  0  0  0
 23 24  1  0  0  0
 23 25  1  0  0  0
 23 26  1  0  0  0
 26 27  1  0  0  0
 26 28  1  0  0  0
 26 30  1  0  0  0
 28 29  1  0  0  0
 28 37  1  0  0  0
 30 31  1  0  0  0
 30 32  1  0  0  0
 30 40  1  0  0  0
 32 33  1  0  0  0
 32 34  1  0  0  0
 32 45  1  0  0  0
 34 35  1  0  0  0
 34 36  1  0  0  0
 34 37  1  0  0  0
 37 38  1  0  0  0
 37 39  1  0  0  0
 40 41  1  0  0  0
 40 42  1  0  0  0
 40 43  1  0  0  0
 43 44  1  0  0  0
 43 45  1  0  0  0
 43 47  1  0  0  0
 45 46  1  0  0  0
 45 72  1  0  0  0
 47 48  1  0  0  0
 48 49  1  0  0  0
 48 54  1  0  0  0
 48 72  1  0  0  0
 49 50  1  0  0  0
 50 51  1  0  0  0
 50 52  1  0  0  0
 50 53  1  0  0  0
 54 55  1  0  0  0
 54 70  1  0  0  0
 54 71  1  0  0  0
 55 56  1  0  0  0
 55 68  1  0  0  0
 55 69  1  0  0  0
 56 57  1  0  0  0
 56 63  1  0  0  0
 56 67  1  0  0  0
 57 58  1  0  0  0
 57 61  1  0  0  0
 57 62  1  0  0  0
 58 59  1  0  0  0
 59 60  1  0  0  0
 59 78  1  0  0  0
 59 97  1  0  0  0
 63 64  1  0  0  0
 63 65  1  0  0  0
 63 66  1  0  0  0
 72 73  1  0  0  0
 72 77  1  0  0  0
 73 74  1  0  0  0
 73 75  1  0  0  0
 73 76  1  0  0  0
 78 79  1  0  0  0
 78 80  1  0  0  0
 78 82  1  0  0  0
 80 81  1  0  0  0
 82 83  1  0  0  0
 82 85  1  0  0  0
 82 86  1  0  0  0
 83 84  1  0  0  0
 86 87  1  0  0  0
 86 89  1  0  0  0
 86 90  1  0  0  0
 87 88  1  0  0  0
 90 91  1  0  0  0
 90 96  1  0  0  0
 90 97  1  0  0  0
 91 92  1  0  0  0
 91 94  1  0  0  0
 91 95  1  0  0  0
 92 93  1  0  0  0
 98 99  1  0  0  0
 99100  1  0  0  0
 99101  1  0  0  0
 99106  1  0  0  0
101102  1  0  0  0
101104  1  0  0  0
101105  1  0  0  0
102103  1  0  0  0
106107  1  0  0  0
106110  1  0  0  0
106111  1  0  0  0
107108  1  0  0  0
108109  1  0  0  0
108120  1  0  0  0
108136  1  0  0  0
111112  1  0  0  0
111113  1  0  0  0
111115  1  0  0  0
113114  1  0  0  0
115116  1  0  0  0
115119  1  0  0  0
116117  1  0  0  0
117118  1  0  0  0
117159  1  0  0  0
117177  1  0  0  0
120121  1  0  0  0
121122  1  0  0  0
121123  1  0  0  0
121127  1  0  0  0
123124  1  0  0  0
123125  1  0  0  0
123126  1  0  0  0
127128  1  0  0  0
127131  1  0  0  0
127132  1  0  0  0
128129  1  0  0  0
129130  1  0  0  0
129140  1  0  0  0
129158  1  0  0  0
132133  1  0  0  0
132134  1  0  0  0
132136  1  0  0  0
134135  1  0  0  0
136137  1  0  0  0
136139  1  0  0  0
137138  1  0  0  0
140141  1  0  0  0
140143  1  0  0  0
140144  1  0  0  0
141142  1  0  0  0
144145  1  0  0  0
144147  1  0  0  0
144148  1  0  0  0
145146  1  0  0  0
148149  1  0  0  0
148151  1  0  0  0
148152  1  0  0  0
149150  1  0  0  0
152153  1  0  0  0
152154  1  0  0  0
152158  1  0  0  0
154155  1  0  0  0
154156  1  0  0  0
154157  1  0  0  0
159160  1  0  0  0
159161  1  0  0  0
159165  1  0  0  0
161162  1  0  0  0
161163  1  0  0  0
161164  1  0  0  0
165166  1  0  0  0
165168  1  0  0  0
165169  1  0  0  0
166167  1  0  0  0
169170  1  0  0  0
169171  1  0  0  0
169173  1  0  0  0
171172  1  0  0  0
173174  1  0  0  0
173175  1  0  0  0
173177  1  0  0  0
175176  1  0  0  0
M  END
> <s_m_entry_id>
61

> <s_m_entry_name>
AfroDb.70

> <i_qp_#stars>
18

> <i_qp_#amine>
0

> <i_qp_#amidine>
0

> <i_qp_#acid>
0

> <i_qp_#amide>
0

> <i_qp_#rotor>
31

> <i_qp_#rtvFG>
7

> <i_qp_CNS>
-2

> <r_qp_mol_MW>
  1195.354

> <r_qp_dipole>
     6.945

> <r_qp_SASA>
  1580.785

> <r_qp_FOSA>
  1072.528

> <r_qp_FISA>
   490.080

> <r_qp_PISA>
    18.176

> <r_qp_WPSA>
     0.000

> <r_qp_volume>
  3293.342

> <r_qp_donorHB>
    14.000

> <r_qp_accptHB>
    42.300

> <r_qp_dip^2/V>
   0.0146440

> <r_qp_ACxDN^.5/SA>
   0.1001230

> <r_qp_glob>
   0.6772000

> <r_qp_QPpolrz>
   105.914

> <r_qp_QPlogPC16>
    36.503

> <r_qp_QPlogPoct>
    80.144

> <r_qp_QPlogPw>
    62.312

> <r_qp_QPlogPo/w>
    -2.947

> <r_qp_QPlogS>
    -3.364

> <r_qp_CIQPlogS>
    -5.478

> <r_qp_QPlogHERG>
    -6.842

> <r_qp_QPPCaco>
     0.223

> <r_qp_QPlogBB>
    -8.429

> <r_qp_QPPMDCK>
     0.056

> <r_qp_QPlogKp>
    -7.511

> <r_qp_IP(eV)>
     9.669

> <r_qp_EA(eV)>
    -0.744

> <i_qp_#metab>
15

> <r_qp_QPlogKhsa>
    -2.697

> <i_qp_HumanOralAbsorption>
1

> <r_qp_PercentHumanOralAbsorption>
     0.000

> <r_qp_SAfluorine>
     0.000

> <r_qp_SAamideO>
     0.000

> <r_qp_PSA>
   369.612

> <i_qp_#NandO>
26

> <i_qp_RuleOfFive>
3

> <i_qp_RuleOfThree>
2

> <i_qp_#ringatoms>
50

> <i_qp_#in34>
0

> <i_qp_#in56>
50

> <i_qp_#noncon>
42

> <i_qp_#nonHatm>
83

> <r_qp_Jm>
1.6e-05

$$$$
ABD_UD_004
                    3D
 Structure written by MMmdl.
173181  0  0  1  0            999 V2000
    0.9000   -0.4910   -2.7110 C   0  0  2  0  0  0
    1.1130    0.1540   -1.3190 C   0  0  0  0  0  0
    2.1520    0.4570   -1.1570 H   0  0  0  0  0  0
    0.8710   -0.5220   -0.4960 H   0  0  0  0  0  0
    0.4810    1.0390   -1.1880 H   0  0  0  0  0  0
   -0.6110   -0.7440   -2.9480 C   0  0  0  0  0  0
   -0.7560   -1.2060   -3.9350 H   0  0  0  0  0  0
   -1.1700    0.1980   -2.9720 H   0  0  0  0  0  0
   -1.2640   -1.6380   -1.8900 C   0  0  0  0  0  0
   -2.2270   -1.9810   -2.2910 H   0  0  0  0  0  0
   -1.5080   -1.0260   -1.0130 H   0  0  0  0  0  0
   -0.4330   -2.8620   -1.4750 C   0  0  2  0  0  0
   -1.0510   -3.7630   -1.5910 H   0  0  0  0  0  0
   -0.0470   -2.7440   -0.0910 O   0  0  0  0  0  0
   -0.9310   -3.4550    0.7890 C   0  0  2  0  0  0
   -0.8560   -4.5240    0.5460 H   0  0  0  0  0  0
    0.8200   -3.0830   -2.3290 C   0  0  0  0  0  0
    0.4970   -3.5780   -3.2550 H   0  0  0  0  0  0
    1.4900   -3.7790   -1.8090 H   0  0  0  0  0  0
    1.5960   -1.8500   -2.7510 C   0  0  0  0  0  0
    2.8220   -2.0140   -3.2800 C   0  0  0  0  0  0
    3.2540   -3.0130   -3.3310 H   0  0  0  0  0  0
    3.6290   -0.9360   -3.9310 C   0  0  0  0  0  0
    3.7580   -1.2420   -4.9750 H   0  0  0  0  0  0
    4.6320   -0.9220   -3.4870 H   0  0  0  0  0  0
    3.0220    0.4740   -3.8480 C   0  0  2  0  0  0
    3.3310    0.8930   -2.8810 H   0  0  0  0  0  0
    1.4700    0.4420   -3.8560 C   0  0  2  0  0  0
    1.1520    0.0080   -4.8160 H   0  0  0  0  0  0
    3.6320    1.4180   -4.9080 C   0  0  2  0  0  0
    4.7000    1.5350   -4.6700 H   0  0  0  0  0  0
    2.9840    2.8080   -4.9330 C   0  0  2  0  0  0
    3.2990    3.3720   -4.0460 H   0  0  0  0  0  0
    1.4520    2.7410   -4.9450 C   0  0  0  0  0  0
    1.0810    2.3430   -5.8970 H   0  0  0  0  0  0
    1.0450    3.7560   -4.8570 H   0  0  0  0  0  0
    0.9180    1.8830   -3.8040 C   0  0  0  0  0  0
   -0.1740    1.8820   -3.8640 H   0  0  0  0  0  0
    1.1880    2.3660   -2.8580 H   0  0  0  0  0  0
    3.5320    0.9770   -6.3700 C   0  0  0  0  0  0
    2.5540    0.5430   -6.6060 H   0  0  0  0  0  0
    4.2840    0.2180   -6.6120 H   0  0  0  0  0  0
    3.7900    2.2530   -7.1870 C   0  0  2  0  0  0
    4.8120    2.2190   -7.5720 H   0  0  0  0  0  0
    3.5140    3.4360   -6.2350 C   0  0  2  0  0  0
    2.7900    4.1300   -6.6780 H   0  0  0  0  0  0
    2.8440    2.2660   -8.2840 O   0  0  0  0  0  0
    3.0120    2.9330   -9.4510 C   0  0  0  0  0  0
    2.1100    2.9740  -10.2860 O   0  0  0  0  0  0
    4.3450    3.5830   -9.7220 C   0  0  0  0  0  0
    5.2950    2.6000  -10.4050 C   0  0  0  0  0  0
    6.6270    3.2420  -10.8460 C   0  0  2  0  0  0
    7.4650    2.2490  -11.6700 C   0  0  0  0  0  0
    6.7620    1.9160  -12.8660 O   0  0  0  0  0  0
    7.4550    0.9630  -13.6790 C   0  0  1  0  0  0
    8.5320    1.0000  -13.4640 H   0  0  0  0  0  0
    8.4220    2.7110  -11.9440 H   0  0  0  0  0  0
    7.6680    1.3470  -11.0830 H   0  0  0  0  0  0
    7.4460    3.7360   -9.6510 C   0  0  0  0  0  0
    6.9320    4.5400   -9.1170 H   0  0  0  0  0  0
    8.4120    4.1350   -9.9800 H   0  0  0  0  0  0
    7.6400    2.9250   -8.9410 H   0  0  0  0  0  0
    6.3920    4.1000  -11.4880 H   0  0  0  0  0  0
    4.7850    2.1800  -11.2810 H   0  0  0  0  0  0
    5.4960    1.7490   -9.7420 H   0  0  0  0  0  0
    4.7560    4.0220   -8.8130 H   0  0  0  0  0  0
    4.1550    4.4360  -10.3860 H   0  0  0  0  0  0
    4.7760    4.2420   -5.9410 C   0  0  0  0  0  0
    5.9040    3.7700   -6.0750 O   0  0  0  0  0  0
    4.5790    5.6580   -5.4620 C   0  0  0  0  0  0
    5.5520    6.1200   -5.2720 H   0  0  0  0  0  0
    4.0010    5.6620   -4.5350 H   0  0  0  0  0  0
    4.0600    6.2350   -6.2320 H   0  0  0  0  0  0
    6.8830   -0.4440  -13.4210 C   0  0  2  0  0  0
    5.7870   -0.4110  -13.4550 H   0  0  0  0  0  0
    7.2280   -0.9300  -12.1160 O   0  0  0  0  0  0
    6.9720   -1.8740  -12.1170 H   0  0  0  0  0  0
    7.4170   -1.4420  -14.4540 C   0  0  1  0  0  0
    6.6790   -2.6640  -14.3220 O   0  0  0  0  0  0
    5.9100   -2.5700  -14.9230 H   0  0  0  0  0  0
    8.4640   -1.6800  -14.2290 H   0  0  0  0  0  0
    7.2940   -0.9150  -15.8830 C   0  0  1  0  0  0
    5.8970   -0.8600  -16.2120 O   0  0  0  0  0  0
    5.5600    0.0070  -15.9070 H   0  0  0  0  0  0
    7.7560   -1.6190  -16.5830 H   0  0  0  0  0  0
    7.9340    0.4720  -15.9760 C   0  0  1  0  0  0
    7.7930    1.0650  -17.3820 C   0  0  0  0  0  0
    8.6700    2.1830  -17.5140 O   0  0  0  0  0  0
    8.4750    2.5990  -18.3710 H   0  0  0  0  0  0
    6.7720    1.4160  -17.5660 H   0  0  0  0  0  0
    8.0730    0.3350  -18.1470 H   0  0  0  0  0  0
    8.9960    0.4360  -15.7030 H   0  0  0  0  0  0
    7.2480    1.3340  -15.0510 O   0  0  0  0  0  0
   -2.2600   -2.9770    0.5840 O   0  0  0  0  0  0
   -3.2380   -3.7310    1.2980 C   0  0  2  0  0  0
   -3.1330   -4.7920    1.0320 H   0  0  0  0  0  0
   -4.6260   -3.2630    0.8360 C   0  0  0  0  0  0
   -4.8540   -3.6910   -0.5080 O   0  0  0  0  0  0
   -5.6860   -3.2830   -0.8020 H   0  0  0  0  0  0
   -4.6920   -2.1700    0.8540 H   0  0  0  0  0  0
   -5.4240   -3.6860    1.4530 H   0  0  0  0  0  0
   -3.0490   -3.5290    2.8090 C   0  0  1  0  0  0
   -4.0110   -4.3910    3.4430 O   0  0  0  0  0  0
   -3.9630   -4.4440    4.8730 C   0  0  2  0  0  0
   -3.6580   -3.4690    5.2750 H   0  0  0  0  0  0
   -3.2870   -2.4930    3.0830 H   0  0  0  0  0  0
   -1.5900   -3.8320    3.1910 C   0  0  2  0  0  0
   -1.4490   -4.9180    3.2530 H   0  0  0  0  0  0
   -1.3240   -3.3120    4.5050 O   0  0  0  0  0  0
   -0.4530   -3.6750    4.7540 H   0  0  0  0  0  0
   -0.5350   -3.2120    2.2540 C   0  0  1  0  0  0
    0.7000   -3.8300    2.6650 O   0  0  0  0  0  0
    1.8980   -3.2080    2.1960 C   0  0  1  0  0  0
    1.7250   -2.1440    1.9940 H   0  0  0  0  0  0
   -0.4660   -2.1350    2.4570 H   0  0  0  0  0  0
   -3.1020   -5.4890    5.2920 O   0  0  0  0  0  0
   -2.9240   -5.5670    6.7160 C   0  0  2  0  0  0
   -2.4420   -4.6470    7.0660 H   0  0  0  0  0  0
   -1.9480   -6.7380    6.8590 C   0  0  0  0  0  0
   -1.0560   -6.5580    6.2460 H   0  0  0  0  0  0
   -2.3970   -7.6630    6.4800 H   0  0  0  0  0  0
   -1.6090   -6.9210    7.8750 H   0  0  0  0  0  0
   -4.2730   -5.7970    7.4460 C   0  0  1  0  0  0
   -4.3220   -5.4940    8.8560 O   0  0  0  0  0  0
   -3.3450   -6.0800    9.7200 C   0  0  2  0  0  0
   -3.2000   -7.1320    9.4450 H   0  0  0  0  0  0
   -4.5880   -6.8420    7.3260 H   0  0  0  0  0  0
   -5.3820   -4.8840    6.8620 C   0  0  2  0  0  0
   -5.2960   -3.8740    7.2850 H   0  0  0  0  0  0
   -6.6550   -5.3810    7.3050 O   0  0  0  0  0  0
   -6.6250   -5.3300    8.2760 H   0  0  0  0  0  0
   -5.3740   -4.7850    5.3400 C   0  0  1  0  0  0
   -6.2720   -3.7550    4.8970 O   0  0  0  0  0  0
   -6.1630   -3.7150    3.9280 H   0  0  0  0  0  0
   -5.7260   -5.7260    4.8990 H   0  0  0  0  0  0
   -3.9090   -5.9660   11.1510 C   0  0  1  0  0  0
   -5.1160   -6.7200   11.2990 O   0  0  0  0  0  0
   -5.6820   -6.4890   10.5420 H   0  0  0  0  0  0
   -4.1730   -4.9180   11.3420 H   0  0  0  0  0  0
   -2.8740   -6.3960   12.1930 C   0  0  1  0  0  0
   -2.5920   -7.8040   12.1220 O   0  0  0  0  0  0
   -1.8120   -7.9260   12.7040 H   0  0  0  0  0  0
   -3.2560   -6.2220   13.2050 H   0  0  0  0  0  0
   -1.5570   -5.6450   11.9710 C   0  0  1  0  0  0
   -0.5920   -6.2020   12.8670 O   0  0  0  0  0  0
    0.1680   -5.5940   12.8960 H   0  0  0  0  0  0
   -1.7060   -4.5870   12.2190 H   0  0  0  0  0  0
   -1.1090   -5.7990   10.5080 C   0  0  2  0  0  0
   -0.8860   -6.8490   10.2790 H   0  0  0  0  0  0
    0.1480   -4.9880   10.2100 C   0  0  0  0  0  0
    0.4080   -5.0660    9.1490 H   0  0  0  0  0  0
    1.0020   -5.3330   10.7990 H   0  0  0  0  0  0
   -0.0150   -3.9240   10.4150 H   0  0  0  0  0  0
   -2.1320   -5.3300    9.6220 O   0  0  0  0  0  0
    2.9500   -3.3760    3.3140 C   0  0  2  0  0  0
    3.0010   -4.4380    3.5950 H   0  0  0  0  0  0
    2.5560   -2.6080    4.5800 C   0  0  0  0  0  0
    1.6040   -2.9650    4.9810 H   0  0  0  0  0  0
    2.4550   -1.5360    4.3750 H   0  0  0  0  0  0
    3.3060   -2.7320    5.3680 H   0  0  0  0  0  0
    4.3340   -2.9450    2.8240 C   0  0  1  0  0  0
    5.3310   -3.2800    3.7930 O   0  0  0  0  0  0
    6.1870   -3.1930    3.3290 H   0  0  0  0  0  0
    4.3770   -1.8550    2.7030 H   0  0  0  0  0  0
    4.6810   -3.6420    1.5090 C   0  0  2  0  0  0
    4.8280   -4.7130    1.6880 H   0  0  0  0  0  0
    5.9230   -3.1090    1.0330 O   0  0  0  0  0  0
    5.7030   -2.2560    0.6070 H   0  0  0  0  0  0
    3.5620   -3.4140    0.4960 C   0  0  2  0  0  0
    3.7880   -3.9580   -0.4270 H   0  0  0  0  0  0
    3.5330   -2.0260    0.1750 O   0  0  0  0  0  0
    2.9410   -1.9550   -0.5950 H   0  0  0  0  0  0
    2.3180   -3.8690    1.0040 O   0  0  0  0  0  0
  1  2  1  0  0  0
  1  6  1  0  0  0
  1 20  1  0  0  0
  1 28  1  0  0  0
  2  3  1  0  0  0
  2  4  1  0  0  0
  2  5  1  0  0  0
  6  7  1  0  0  0
  6  8  1  0  0  0
  6  9  1  0  0  0
  9 10  1  0  0  0
  9 11  1  0  0  0
  9 12  1  0  0  0
 12 13  1  0  0  0
 12 14  1  0  0  0
 12 17  1  0  0  0
 14 15  1  0  0  0
 15 16  1  0  0  0
 15 94  1  0  0  0
 15111  1  0  0  0
 17 18  1  0  0  0
 17 19  1  0  0  0
 17 20  1  0  0  0
 20 21  2  0  0  0
 21 22  1  0  0  0
 21 23  1  0  0  0
 23 24  1  0  0  0
 23 25  1  0  0  0
 23 26  1  0  0  0
 26 27  1  0  0  0
 26 28  1  0  0  0
 26 30  1  0  0  0
 28 29  1  0  0  0
 28 37  1  0  0  0
 30 31  1  0  0  0
 30 32  1  0  0  0
 30 40  1  0  0  0
 32 33  1  0  0  0
 32 34  1  0  0  0
 32 45  1  0  0  0
 34 35  1  0  0  0
 34 36  1  0  0  0
 34 37  1  0  0  0
 37 38  1  0  0  0
 37 39  1  0  0  0
 40 41  1  0  0  0
 40 42  1  0  0  0
 40 43  1  0  0  0
 43 44  1  0  0  0
 43 45  1  0  0  0
 43 47  1  0  0  0
 45 46  1  0  0  0
 45 68  1  0  0  0
 47 48  1  0  0  0
 48 49  2  0  0  0
 48 50  1  0  0  0
 50 51  1  0  0  0
 50 66  1  0  0  0
 50 67  1  0  0  0
 51 52  1  0  0  0
 51 64  1  0  0  0
 51 65  1  0  0  0
 52 53  1  0  0  0
 52 59  1  0  0  0
 52 63  1  0  0  0
 53 54  1  0  0  0
 53 57  1  0  0  0
 53 58  1  0  0  0
 54 55  1  0  0  0
 55 56  1  0  0  0
 55 74  1  0  0  0
 55 93  1  0  0  0
 59 60  1  0  0  0
 59 61  1  0  0  0
 59 62  1  0  0  0
 68 69  2  0  0  0
 68 70  1  0  0  0
 70 71  1  0  0  0
 70 72  1  0  0  0
 70 73  1  0  0  0
 74 75  1  0  0  0
 74 76  1  0  0  0
 74 78  1  0  0  0
 76 77  1  0  0  0
 78 79  1  0  0  0
 78 81  1  0  0  0
 78 82  1  0  0  0
 79 80  1  0  0  0
 82 83  1  0  0  0
 82 85  1  0  0  0
 82 86  1  0  0  0
 83 84  1  0  0  0
 86 87  1  0  0  0
 86 92  1  0  0  0
 86 93  1  0  0  0
 87 88  1  0  0  0
 87 90  1  0  0  0
 87 91  1  0  0  0
 88 89  1  0  0  0
 94 95  1  0  0  0
 95 96  1  0  0  0
 95 97  1  0  0  0
 95102  1  0  0  0
 97 98  1  0  0  0
 97100  1  0  0  0
 97101  1  0  0  0
 98 99  1  0  0  0
102103  1  0  0  0
102106  1  0  0  0
102107  1  0  0  0
103104  1  0  0  0
104105  1  0  0  0
104116  1  0  0  0
104132  1  0  0  0
107108  1  0  0  0
107109  1  0  0  0
107111  1  0  0  0
109110  1  0  0  0
111112  1  0  0  0
111115  1  0  0  0
112113  1  0  0  0
113114  1  0  0  0
113155  1  0  0  0
113173  1  0  0  0
116117  1  0  0  0
117118  1  0  0  0
117119  1  0  0  0
117123  1  0  0  0
119120  1  0  0  0
119121  1  0  0  0
119122  1  0  0  0
123124  1  0  0  0
123127  1  0  0  0
123128  1  0  0  0
124125  1  0  0  0
125126  1  0  0  0
125136  1  0  0  0
125154  1  0  0  0
128129  1  0  0  0
128130  1  0  0  0
128132  1  0  0  0
130131  1  0  0  0
132133  1  0  0  0
132135  1  0  0  0
133134  1  0  0  0
136137  1  0  0  0
136139  1  0  0  0
136140  1  0  0  0
137138  1  0  0  0
140141  1  0  0  0
140143  1  0  0  0
140144  1  0  0  0
141142  1  0  0  0
144145  1  0  0  0
144147  1  0  0  0
144148  1  0  0  0
145146  1  0  0  0
148149  1  0  0  0
148150  1  0  0  0
148154  1  0  0  0
150151  1  0  0  0
150152  1  0  0  0
150153  1  0  0  0
155156  1  0  0  0
155157  1  0  0  0
155161  1  0  0  0
157158  1  0  0  0
157159  1  0  0  0
157160  1  0  0  0
161162  1  0  0  0
161164  1  0  0  0
161165  1  0  0  0
162163  1  0  0  0
165166  1  0  0  0
165167  1  0  0  0
165169  1  0  0  0
167168  1  0  0  0
169170  1  0  0  0
169171  1  0  0  0
169173  1  0  0  0
171172  1  0  0  0
M  END
> <s_m_entry_id>
62

> <s_m_entry_name>
AfroDb.71

> <i_qp_#stars>
18

> <i_qp_#amine>
0

> <i_qp_#amidine>
0

> <i_qp_#acid>
0

> <i_qp_#amide>
0

> <i_qp_#rotor>
32

> <i_qp_#rtvFG>
8

> <i_qp_CNS>
-2

> <r_qp_mol_MW>
  1195.311

> <r_qp_dipole>
     7.799

> <r_qp_SASA>
  1558.904

> <r_qp_FOSA>
   979.267

> <r_qp_FISA>
   561.461

> <r_qp_PISA>
    18.176

> <r_qp_WPSA>
     0.000

> <r_qp_volume>
  3255.455

> <r_qp_donorHB>
    14.000

> <r_qp_accptHB>
    44.800

> <r_qp_dip^2/V>
   0.0186820

> <r_qp_ACxDN^.5/SA>
   0.1075280

> <r_qp_glob>
   0.6814280

> <r_qp_QPpolrz>
   103.756

> <r_qp_QPlogPC16>
    36.535

> <r_qp_QPlogPoct>
    81.141

> <r_qp_QPlogPw>
    64.987

> <r_qp_QPlogPo/w>
    -4.577

> <r_qp_QPlogS>
    -2.218

> <r_qp_CIQPlogS>
    -4.460

> <r_qp_QPlogHERG>
    -6.773

> <r_qp_QPPCaco>
     0.047

> <r_qp_QPlogBB>
    -9.426

> <r_qp_QPPMDCK>
     0.010

> <r_qp_QPlogKp>
    -8.731

> <r_qp_IP(eV)>
     9.743

> <r_qp_EA(eV)>
    -0.284

> <i_qp_#metab>
17

> <r_qp_QPlogKhsa>
    -3.197

> <i_qp_HumanOralAbsorption>
1

> <r_qp_PercentHumanOralAbsorption>
     0.000

> <r_qp_SAfluorine>
     0.000

> <r_qp_SAamideO>
     0.000

> <r_qp_PSA>
   419.288

> <i_qp_#NandO>
27

> <i_qp_RuleOfFive>
3

> <i_qp_RuleOfThree>
2

> <i_qp_#ringatoms>
47

> <i_qp_#in34>
0

> <i_qp_#in56>
47

> <i_qp_#noncon>
40

> <i_qp_#nonHatm>
83

> <r_qp_Jm>
1.3e-05

$$$$
ABD_UD_005
                    3D
 Structure written by MMmdl.
 80 83  0  0  1  0            999 V2000
    0.7330    0.9560   -0.1280 C   0  0  2  0  0  0
    1.6680    1.2800    1.0720 C   0  0  0  0  0  0
    1.8200    2.3580    1.1860 H   0  0  0  0  0  0
    2.6520    0.8120    0.9670 H   0  0  0  0  0  0
    1.2430    0.9370    2.0220 H   0  0  0  0  0  0
   -0.5610    1.8010    0.0770 C   0  0  0  0  0  0
   -0.3530    2.8750    0.0560 H   0  0  0  0  0  0
   -0.9460    1.6430    1.0950 H   0  0  0  0  0  0
   -1.6770    1.4680   -0.9200 C   0  0  2  0  0  0
   -1.4180    1.8060   -1.9280 H   0  0  0  0  0  0
   -2.8710    2.1520   -0.5200 O   0  0  0  0  0  0
   -2.6770    3.1060   -0.5580 H   0  0  0  0  0  0
   -2.0030   -0.0310   -0.9340 C   0  0  2  0  0  0
   -2.7620   -0.2550   -1.6920 H   0  0  0  0  0  0
   -2.5760   -0.3760    0.3410 O   0  0  0  0  0  0
   -3.2300    0.3400    0.5010 H   0  0  0  0  0  0
   -0.7610   -0.8940   -1.1330 C   0  0  0  0  0  0
   -0.3840   -0.7810   -2.1550 H   0  0  0  0  0  0
   -1.0480   -1.9480   -1.0160 H   0  0  0  0  0  0
    0.3200   -0.5540   -0.0780 C   0  0  2  0  0  0
   -0.2170   -0.8590    1.2180 O   0  0  0  0  0  0
   -1.2020   -0.8690    1.1370 H   0  0  0  0  0  0
    1.5290   -1.4630   -0.3240 C   0  0  0  0  0  0
    1.6780   -2.5620    0.2030 O   0  0  0  0  0  0
    2.5340   -1.0220   -1.3150 C   0  0  0  0  0  0
    3.2560   -1.7820   -1.5900 H   0  0  0  0  0  0
    2.4870    0.1880   -1.8930 C   0  0  0  0  0  0
    1.4570    1.2670   -1.5140 C   0  0  2  0  0  0
    0.6900    1.2080   -2.2990 H   0  0  0  0  0  0
    3.3850    0.5470   -3.0600 C   0  0  1  0  0  0
    2.4990    0.5920   -4.1970 O   0  0  0  0  0  0
    2.1030   -0.2920   -4.2930 H   0  0  0  0  0  0
    4.0920    1.9270   -2.9010 C   0  0  2  0  0  0
    4.9960    1.9630   -1.6410 C   0  0  0  0  0  0
    4.4670    1.6360   -0.7400 H   0  0  0  0  0  0
    5.3620    2.9710   -1.4340 H   0  0  0  0  0  0
    5.8730    1.3160   -1.7380 H   0  0  0  0  0  0
    2.9770    2.9840   -2.7920 C   0  0  0  0  0  0
    2.3950    3.0410   -3.7220 H   0  0  0  0  0  0
    3.3880    3.9890   -2.6650 H   0  0  0  0  0  0
    2.0260    2.7220   -1.6090 C   0  0  1  0  0  0
    0.9390    3.6430   -1.7420 O   0  0  0  0  0  0
    1.3150    4.5400   -1.7690 H   0  0  0  0  0  0
    2.5580    2.9870   -0.6920 H   0  0  0  0  0  0
    4.5440   -0.3640   -3.4620 C   0  0  0  0  0  0
    4.2150   -1.2640   -3.9920 H   0  0  0  0  0  0
    5.1390   -0.6830   -2.5980 H   0  0  0  0  0  0
    5.4080    0.5120   -4.3870 C   0  0  0  0  0  0
    5.2560    0.1690   -5.4140 H   0  0  0  0  0  0
    6.4650    0.3720   -4.1400 H   0  0  0  0  0  0
    4.9370    1.9930   -4.2360 C   0  0  2  0  0  0
    4.2290    2.1930   -5.0540 H   0  0  0  0  0  0
    6.0770    3.0580   -4.4050 C   0  0  2  0  0  0
    5.6240    4.4640   -3.9570 C   0  0  0  0  0  0
    6.3920    5.2220   -4.1500 H   0  0  0  0  0  0
    5.4650    4.5230   -2.8790 H   0  0  0  0  0  0
    4.7140    4.7750   -4.4800 H   0  0  0  0  0  0
    6.6360    3.2210   -5.8690 C   0  0  2  0  0  0
    7.0860    1.9500   -6.6020 C   0  0  0  0  0  0
    7.7840    2.2390   -7.9450 C   0  0  0  0  0  0
    8.2380    0.9800   -8.7170 C   0  0  0  0  0  0
    8.9700    1.3930   -9.9990 C   0  0  0  0  0  0
    9.3560    0.5150  -10.5290 H   0  0  0  0  0  0
    9.8390    2.0200   -9.7700 H   0  0  0  0  0  0
    8.3120    1.9470  -10.6780 H   0  0  0  0  0  0
    7.0740    0.0510   -9.0670 C   0  0  0  0  0  0
    6.6310   -0.3950   -8.1700 H   0  0  0  0  0  0
    7.4220   -0.7920   -9.6760 H   0  0  0  0  0  0
    6.2920    0.5770   -9.6240 H   0  0  0  0  0  0
    9.1540    0.2340   -7.9120 O   0  0  0  0  0  0
    9.8980    0.8170   -7.6830 H   0  0  0  0  0  0
    8.6720    2.8530   -7.7490 H   0  0  0  0  0  0
    7.1130    2.8360   -8.5760 H   0  0  0  0  0  0
    6.2040    1.3420   -6.8080 H   0  0  0  0  0  0
    7.7710    1.3780   -5.9670 H   0  0  0  0  0  0
    7.7940    4.0760   -5.7460 O   0  0  0  0  0  0
    7.8600    4.5870   -6.5720 H   0  0  0  0  0  0
    5.8900    3.7430   -6.4820 H   0  0  0  0  0  0
    7.2000    2.7170   -3.5790 O   0  0  0  0  0  0
    7.9420    3.2370   -3.9590 H   0  0  0  0  0  0
  1  2  1  0  0  0
  1  6  1  0  0  0
  1 20  1  0  0  0
  1 28  1  0  0  0
  2  3  1  0  0  0
  2  4  1  0  0  0
  2  5  1  0  0  0
  6  7  1  0  0  0
  6  8  1  0  0  0
  6  9  1  0  0  0
  9 10  1  0  0  0
  9 11  1  0  0  0
  9 13  1  0  0  0
 11 12  1  0  0  0
 13 14  1  0  0  0
 13 15  1  0  0  0
 13 17  1  0  0  0
 15 16  1  0  0  0
 17 18  1  0  0  0
 17 19  1  0  0  0
 17 20  1  0  0  0
 20 21  1  0  0  0
 20 23  1  0  0  0
 21 22  1  0  0  0
 23 24  2  0  0  0
 23 25  1  0  0  0
 25 26  1  0  0  0
 25 27  2  0  0  0
 27 28  1  0  0  0
 27 30  1  0  0  0
 28 29  1  0  0  0
 28 41  1  0  0  0
 30 31  1  0  0  0
 30 33  1  0  0  0
 30 45  1  0  0  0
 31 32  1  0  0  0
 33 34  1  0  0  0
 33 38  1  0  0  0
 33 51  1  0  0  0
 34 35  1  0  0  0
 34 36  1  0  0  0
 34 37  1  0  0  0
 38 39  1  0  0  0
 38 40  1  0  0  0
 38 41  1  0  0  0
 41 42  1  0  0  0
 41 44  1  0  0  0
 42 43  1  0  0  0
 45 46  1  0  0  0
 45 47  1  0  0  0
 45 48  1  0  0  0
 48 49  1  0  0  0
 48 50  1  0  0  0
 48 51  1  0  0  0
 51 52  1  0  0  0
 51 53  1  0  0  0
 53 54  1  0  0  0
 53 58  1  0  0  0
 53 79  1  0  0  0
 54 55  1  0  0  0
 54 56  1  0  0  0
 54 57  1  0  0  0
 58 59  1  0  0  0
 58 76  1  0  0  0
 58 78  1  0  0  0
 59 60  1  0  0  0
 59 74  1  0  0  0
 59 75  1  0  0  0
 60 61  1  0  0  0
 60 72  1  0  0  0
 60 73  1  0  0  0
 61 62  1  0  0  0
 61 66  1  0  0  0
 61 70  1  0  0  0
 62 63  1  0  0  0
 62 64  1  0  0  0
 62 65  1  0  0  0
 66 67  1  0  0  0
 66 68  1  0  0  0
 66 69  1  0  0  0
 70 71  1  0  0  0
 76 77  1  0  0  0
 79 80  1  0  0  0
M  END
> <s_m_entry_id>
63

> <s_m_entry_name>
AfroDb.72

> <i_qp_#stars>
2

> <i_qp_#amine>
0

> <i_qp_#amidine>
0

> <i_qp_#acid>
0

> <i_qp_#amide>
0

> <i_qp_#rotor>
13

> <i_qp_#rtvFG>
0

> <i_qp_CNS>
-2

> <r_qp_mol_MW>
   512.639

> <r_qp_dipole>
    12.142

> <r_qp_SASA>
   739.397

> <r_qp_FOSA>
   448.966

> <r_qp_FISA>
   274.655

> <r_qp_PISA>
    15.776

> <r_qp_WPSA>
     0.000

> <r_qp_volume>
  1462.307

> <r_qp_donorHB>
     8.000

> <r_qp_accptHB>
    11.800

> <r_qp_dip^2/V>
   0.1008190

> <r_qp_ACxDN^.5/SA>
   0.0451390

> <r_qp_glob>
   0.8426480

> <r_qp_QPpolrz>
    44.171

> <r_qp_QPlogPC16>
    15.551

> <r_qp_QPlogPoct>
    34.275

> <r_qp_QPlogPw>
    23.946

> <r_qp_QPlogPo/w>
     0.809

> <r_qp_QPlogS>
    -3.233

> <r_qp_CIQPlogS>
    -4.547

> <r_qp_QPlogHERG>
    -4.153

> <r_qp_QPPCaco>
    24.623

> <r_qp_QPlogBB>
    -2.799

> <r_qp_QPPMDCK>
     9.028

> <r_qp_QPlogKp>
    -5.278

> <r_qp_IP(eV)>
    10.142

> <r_qp_EA(eV)>
     0.249

> <i_qp_#metab>
9

> <r_qp_QPlogKhsa>
    -0.366

> <i_qp_HumanOralAbsorption>
2

> <r_qp_PercentHumanOralAbsorption>
    30.670

> <r_qp_SAfluorine>
     0.000

> <r_qp_SAamideO>
     0.000

> <r_qp_PSA>
   166.531

> <i_qp_#NandO>
9

> <i_qp_RuleOfFive>
2

> <i_qp_RuleOfThree>
1

> <i_qp_#ringatoms>
17

> <i_qp_#in34>
0

> <i_qp_#in56>
17

> <i_qp_#noncon>
14

> <i_qp_#nonHatm>
36

> <r_qp_Jm>
0.001581

$$$$
ABD_UD_006
                    3D
 Structure written by MMmdl.
 78 81  0  0  1  0            999 V2000
    0.7430    0.9500   -0.1320 C   0  0  2  0  0  0
    1.6830    1.2640    1.0660 C   0  0  0  0  0  0
    1.8140    2.3420    1.2060 H   0  0  0  0  0  0
    2.6760    0.8200    0.9460 H   0  0  0  0  0  0
    1.2650    0.8800    2.0040 H   0  0  0  0  0  0
   -0.5500    1.7810    0.0880 C   0  0  0  0  0  0
   -0.3500    2.8570    0.0770 H   0  0  0  0  0  0
   -0.9260    1.6030    1.1070 H   0  0  0  0  0  0
   -1.6690    1.4470   -0.9010 C   0  0  2  0  0  0
   -1.4060    1.7600   -1.9160 H   0  0  0  0  0  0
   -2.8530    2.1580   -0.5150 O   0  0  0  0  0  0
   -2.6470    3.1080   -0.5870 H   0  0  0  0  0  0
   -2.0120   -0.0470   -0.8800 C   0  0  2  0  0  0
   -2.7480   -0.2730   -1.6590 H   0  0  0  0  0  0
   -2.6460   -0.3470    0.3690 O   0  0  0  0  0  0
   -3.2360    0.4220    0.5250 H   0  0  0  0  0  0
   -0.7820   -0.9330   -1.0400 C   0  0  0  0  0  0
   -0.4260   -0.8770   -2.0760 H   0  0  0  0  0  0
   -1.0610   -1.9800   -0.8660 H   0  0  0  0  0  0
    0.3420   -0.5530   -0.0600 C   0  0  1  0  0  0
   -0.0040   -0.7710    0.9610 H   0  0  0  0  0  0
    1.5390   -1.4500   -0.3020 C   0  0  0  0  0  0
    1.6540   -2.5460    0.2370 O   0  0  0  0  0  0
    2.5530   -1.0220   -1.2860 C   0  0  0  0  0  0
    3.2810   -1.7810   -1.5440 H   0  0  0  0  0  0
    2.5010    0.1810   -1.8800 C   0  0  0  0  0  0
    1.4550    1.2510   -1.5200 C   0  0  2  0  0  0
    0.6890    1.1650   -2.3030 H   0  0  0  0  0  0
    3.4050    0.5390   -3.0400 C   0  0  1  0  0  0
    2.5340    0.5600   -4.1880 O   0  0  0  0  0  0
    2.1530   -0.3310   -4.2800 H   0  0  0  0  0  0
    4.0910    1.9310   -2.8880 C   0  0  2  0  0  0
    4.9790    1.9930   -1.6170 C   0  0  0  0  0  0
    4.4440    1.6700   -0.7190 H   0  0  0  0  0  0
    5.3300    3.0080   -1.4170 H   0  0  0  0  0  0
    5.8660    1.3560   -1.6960 H   0  0  0  0  0  0
    2.9610    2.9740   -2.8040 C   0  0  0  0  0  0
    2.3900    3.0120   -3.7400 H   0  0  0  0  0  0
    3.3570    3.9860   -2.6840 H   0  0  0  0  0  0
    2.0010    2.7130   -1.6290 C   0  0  1  0  0  0
    0.8990    3.6140   -1.7860 O   0  0  0  0  0  0
    1.2610    4.5170   -1.8270 H   0  0  0  0  0  0
    2.5150    2.9990   -0.7080 H   0  0  0  0  0  0
    4.5810   -0.3600   -3.4160 C   0  0  0  0  0  0
    4.2700   -1.2710   -3.9410 H   0  0  0  0  0  0
    5.1680   -0.6630   -2.5410 H   0  0  0  0  0  0
    5.4440    0.5160   -4.3380 C   0  0  0  0  0  0
    5.3150    0.1580   -5.3630 H   0  0  0  0  0  0
    6.4990    0.3950   -4.0730 H   0  0  0  0  0  0
    4.9500    1.9930   -4.2130 C   0  0  2  0  0  0
    4.2490    2.1730   -5.0420 H   0  0  0  0  0  0
    6.0770    3.0710   -4.3790 C   0  0  2  0  0  0
    5.6070    4.4770   -3.9490 C   0  0  0  0  0  0
    6.3700    5.2390   -4.1450 H   0  0  0  0  0  0
    5.4380    4.5450   -2.8730 H   0  0  0  0  0  0
    4.6990    4.7730   -4.4830 H   0  0  0  0  0  0
    6.6520    3.2290   -5.8370 C   0  0  2  0  0  0
    7.0720    1.9500   -6.5720 C   0  0  0  0  0  0
    7.7950    2.2160   -7.9030 C   0  0  0  0  0  0
    8.2040    0.9290   -8.6470 C   0  0  0  0  0  0
    9.0600    1.2860   -9.8660 C   0  0  0  0  0  0
    9.3940    0.3820  -10.3860 H   0  0  0  0  0  0
    9.9530    1.8440   -9.5660 H   0  0  0  0  0  0
    8.5000    1.9010  -10.5790 H   0  0  0  0  0  0
    7.0000    0.0970   -9.0920 C   0  0  0  0  0  0
    6.4480   -0.2970   -8.2340 H   0  0  0  0  0  0
    7.3220   -0.7630   -9.6890 H   0  0  0  0  0  0
    6.3100    0.6910   -9.7000 H   0  0  0  0  0  0
    8.8180    0.3150   -7.9760 H   0  0  0  0  0  0
    8.7040    2.8000   -7.7080 H   0  0  0  0  0  0
    7.1550    2.8310   -8.5480 H   0  0  0  0  0  0
    6.1740    1.3700   -6.7880 H   0  0  0  0  0  0
    7.7360    1.3540   -5.9360 H   0  0  0  0  0  0
    7.8240    4.0600   -5.6980 O   0  0  0  0  0  0
    7.9500    4.5210   -6.5460 H   0  0  0  0  0  0
    5.9220    3.7690   -6.4540 H   0  0  0  0  0  0
    7.1940    2.7460   -3.5380 O   0  0  0  0  0  0
    7.9370    3.2630   -3.9230 H   0  0  0  0  0  0
  1  2  1  0  0  0
  1  6  1  0  0  0
  1 20  1  0  0  0
  1 27  1  0  0  0
  2  3  1  0  0  0
  2  4  1  0  0  0
  2  5  1  0  0  0
  6  7  1  0  0  0
  6  8  1  0  0  0
  6  9  1  0  0  0
  9 10  1  0  0  0
  9 11  1  0  0  0
  9 13  1  0  0  0
 11 12  1  0  0  0
 13 14  1  0  0  0
 13 15  1  0  0  0
 13 17  1  0  0  0
 15 16  1  0  0  0
 17 18  1  0  0  0
 17 19  1  0  0  0
 17 20  1  0  0  0
 20 21  1  0  0  0
 20 22  1  0  0  0
 22 23  2  0  0  0
 22 24  1  0  0  0
 24 25  1  0  0  0
 24 26  2  0  0  0
 26 27  1  0  0  0
 26 29  1  0  0  0
 27 28  1  0  0  0
 27 40  1  0  0  0
 29 30  1  0  0  0
 29 32  1  0  0  0
 29 44  1  0  0  0
 30 31  1  0  0  0
 32 33  1  0  0  0
 32 37  1  0  0  0
 32 50  1  0  0  0
 33 34  1  0  0  0
 33 35  1  0  0  0
 33 36  1  0  0  0
 37 38  1  0  0  0
 37 39  1  0  0  0
 37 40  1  0  0  0
 40 41  1  0  0  0
 40 43  1  0  0  0
 41 42  1  0  0  0
 44 45  1  0  0  0
 44 46  1  0  0  0
 44 47  1  0  0  0
 47 48  1  0  0  0
 47 49  1  0  0  0
 47 50  1  0  0  0
 50 51  1  0  0  0
 50 52  1  0  0  0
 52 53  1  0  0  0
 52 57  1  0  0  0
 52 77  1  0  0  0
 53 54  1  0  0  0
 53 55  1  0  0  0
 53 56  1  0  0  0
 57 58  1  0  0  0
 57 74  1  0  0  0
 57 76  1  0  0  0
 58 59  1  0  0  0
 58 72  1  0  0  0
 58 73  1  0  0  0
 59 60  1  0  0  0
 59 70  1  0  0  0
 59 71  1  0  0  0
 60 61  1  0  0  0
 60 65  1  0  0  0
 60 69  1  0  0  0
 61 62  1  0  0  0
 61 63  1  0  0  0
 61 64  1  0  0  0
 65 66  1  0  0  0
 65 67  1  0  0  0
 65 68  1  0  0  0
 74 75  1  0  0  0
 77 78  1  0  0  0
M  END
> <s_m_entry_id>
64

> <s_m_entry_name>
AfroDb.73

> <i_qp_#stars>
0

> <i_qp_#amine>
0

> <i_qp_#amidine>
0

> <i_qp_#acid>
0

> <i_qp_#amide>
0

> <i_qp_#rotor>
11

> <i_qp_#rtvFG>
0

> <i_qp_CNS>
-2

> <r_qp_mol_MW>
   480.640

> <r_qp_dipole>
     9.786

> <r_qp_SASA>
   728.829

> <r_qp_FOSA>
   487.671

> <r_qp_FISA>
   225.128

> <r_qp_PISA>
    16.030

> <r_qp_WPSA>
     0.000

> <r_qp_volume>
  1435.960

> <r_qp_donorHB>
     6.000

> <r_qp_accptHB>
    10.300

> <r_qp_dip^2/V>
   0.0666890

> <r_qp_ACxDN^.5/SA>
   0.0346170

> <r_qp_glob>
   0.8445670

> <r_qp_QPpolrz>
    44.403

> <r_qp_QPlogPC16>
    14.520

> <r_qp_QPlogPoct>
    29.988

> <r_qp_QPlogPw>
    19.620

> <r_qp_QPlogPo/w>
     1.844

> <r_qp_QPlogS>
    -3.895

> <r_qp_CIQPlogS>
    -4.666

> <r_qp_QPlogHERG>
    -4.124

> <r_qp_QPPCaco>
    72.612

> <r_qp_QPlogBB>
    -2.204

> <r_qp_QPPMDCK>
    29.056

> <r_qp_QPlogKp>
    -4.556

> <r_qp_IP(eV)>
    10.308

> <r_qp_EA(eV)>
     0.319

> <i_qp_#metab>
8

> <r_qp_QPlogKhsa>
    -0.043

> <i_qp_HumanOralAbsorption>
2

> <r_qp_PercentHumanOralAbsorption>
    58.093

> <r_qp_SAfluorine>
     0.000

> <r_qp_SAamideO>
     0.000

> <r_qp_PSA>
   134.886

> <i_qp_#NandO>
7

> <i_qp_RuleOfFive>
1

> <i_qp_RuleOfThree>
1

> <i_qp_#ringatoms>
17

> <i_qp_#in34>
0

> <i_qp_#in56>
17

> <i_qp_#noncon>
14

> <i_qp_#nonHatm>
34

> <r_qp_Jm>
0.0017

$$$$
ABD_UD_007
                    3D
 Structure written by MMmdl.
 77 80  0  0  1  0            999 V2000
    0.9520    1.0220    0.0430 C   0  0  2  0  0  0
    1.7820    1.3620    1.3120 C   0  0  0  0  0  0
    2.0900    2.4150    1.3130 H   0  0  0  0  0  0
    2.6920    0.7560    1.3830 H   0  0  0  0  0  0
    1.2060    1.1990    2.2300 H   0  0  0  0  0  0
   -0.3420    1.8880    0.1100 C   0  0  0  0  0  0
   -0.1150    2.9600    0.1450 H   0  0  0  0  0  0
   -0.8640    1.7060    1.0610 H   0  0  0  0  0  0
   -1.3070    1.6030   -1.0410 C   0  0  2  0  0  0
   -0.8710    1.9010   -2.0010 H   0  0  0  0  0  0
   -2.5050    2.3630   -0.8450 O   0  0  0  0  0  0
   -2.2580    3.3050   -0.8440 H   0  0  0  0  0  0
   -1.7150    0.1280   -1.0940 C   0  0  2  0  0  0
   -2.2960   -0.0580   -2.0050 H   0  0  0  0  0  0
   -2.6050   -0.1470   -0.0090 O   0  0  0  0  0  0
   -3.1420    0.6690    0.0720 H   0  0  0  0  0  0
   -0.5190   -0.8180   -1.0460 C   0  0  0  0  0  0
   -0.0370   -0.8050   -2.0320 H   0  0  0  0  0  0
   -0.8860   -1.8400   -0.8850 H   0  0  0  0  0  0
    0.5120   -0.4740    0.0580 C   0  0  2  0  0  0
   -0.0520   -0.8000    1.3330 O   0  0  0  0  0  0
   -0.0920   -1.7740    1.3850 H   0  0  0  0  0  0
    1.7240   -1.3840   -0.1390 C   0  0  0  0  0  0
    1.8470   -2.4490    0.4620 O   0  0  0  0  0  0
    2.7040   -1.0010   -1.1710 C   0  0  0  0  0  0
    3.3440   -1.8000   -1.5250 H   0  0  0  0  0  0
    2.7050    0.2320   -1.6970 C   0  0  0  0  0  0
    1.8590    1.3300   -1.1750 C   0  0  0  0  0  0
    3.5520    0.5820   -2.9130 C   0  0  1  0  0  0
    2.6580    0.4800   -4.0460 O   0  0  0  0  0  0
    2.2570   -0.4050   -4.0260 H   0  0  0  0  0  0
    4.1510    2.0210   -2.8610 C   0  0  2  0  0  0
    5.0770    2.2170   -1.6260 C   0  0  0  0  0  0
    4.5790    1.9640   -0.6850 H   0  0  0  0  0  0
    5.4030    3.2560   -1.5280 H   0  0  0  0  0  0
    5.9800    1.6020   -1.6790 H   0  0  0  0  0  0
    2.9520    2.9870   -2.7760 C   0  0  0  0  0  0
    2.4230    3.0640   -3.7340 H   0  0  0  0  0  0
    3.2900    3.9970   -2.5260 H   0  0  0  0  0  0
    1.9640    2.5690   -1.7100 C   0  0  0  0  0  0
    1.3620    3.3900   -1.3320 H   0  0  0  0  0  0
    4.7740   -0.2620   -3.2700 C   0  0  0  0  0  0
    4.5090   -1.2100   -3.7520 H   0  0  0  0  0  0
    5.3870   -0.4950   -2.3910 H   0  0  0  0  0  0
    5.5740    0.6230   -4.2460 C   0  0  0  0  0  0
    5.4840    0.1900   -5.2460 H   0  0  0  0  0  0
    6.6330    0.6070   -3.9710 H   0  0  0  0  0  0
    4.9620    2.0610   -4.2130 C   0  0  2  0  0  0
    4.2280    2.1210   -5.0300 H   0  0  0  0  0  0
    5.9820    3.2180   -4.4880 C   0  0  2  0  0  0
    5.3870    4.6000   -4.1410 C   0  0  0  0  0  0
    6.0580    5.4170   -4.4290 H   0  0  0  0  0  0
    5.2540    4.7340   -3.0660 H   0  0  0  0  0  0
    4.4320    4.7610   -4.6510 H   0  0  0  0  0  0
    6.5100    3.3230   -5.9680 C   0  0  2  0  0  0
    7.0400    2.0390   -6.6210 C   0  0  0  0  0  0
    7.7010    2.2800   -7.9920 C   0  0  0  0  0  0
    8.2120    1.0000   -8.6900 C   0  0  0  0  0  0
    8.9000    1.3680  -10.0090 C   0  0  0  0  0  0
    9.3280    0.4790  -10.4880 H   0  0  0  0  0  0
    9.7360    2.0550   -9.8370 H   0  0  0  0  0  0
    8.2040    1.8400  -10.7100 H   0  0  0  0  0  0
    7.0950   -0.0100   -8.9600 C   0  0  0  0  0  0
    6.6920   -0.4240   -8.0300 H   0  0  0  0  0  0
    7.4780   -0.8700   -9.5240 H   0  0  0  0  0  0
    6.2760    0.4370   -9.5320 H   0  0  0  0  0  0
    9.1760    0.3570   -7.8550 O   0  0  0  0  0  0
    9.9160    0.9740   -7.7170 H   0  0  0  0  0  0
    8.5580    2.9500   -7.8480 H   0  0  0  0  0  0
    6.9910    2.7990   -8.6470 H   0  0  0  0  0  0
    6.1980    1.3620   -6.7710 H   0  0  0  0  0  0
    7.7690    1.5600   -5.9590 H   0  0  0  0  0  0
    7.6010    4.2680   -5.9210 O   0  0  0  0  0  0
    7.6560    4.6890   -6.7970 H   0  0  0  0  0  0
    5.7200    3.7450   -6.6020 H   0  0  0  0  0  0
    7.1450    3.0610   -3.6590 O   0  0  0  0  0  0
    7.8260    3.6150   -4.1010 H   0  0  0  0  0  0
  1  2  1  0  0  0
  1  6  1  0  0  0
  1 20  1  0  0  0
  1 28  1  0  0  0
  2  3  1  0  0  0
  2  4  1  0  0  0
  2  5  1  0  0  0
  6  7  1  0  0  0
  6  8  1  0  0  0
  6  9  1  0  0  0
  9 10  1  0  0  0
  9 11  1  0  0  0
  9 13  1  0  0  0
 11 12  1  0  0  0
 13 14  1  0  0  0
 13 15  1  0  0  0
 13 17  1  0  0  0
 15 16  1  0  0  0
 17 18  1  0  0  0
 17 19  1  0  0  0
 17 20  1  0  0  0
 20 21  1  0  0  0
 20 23  1  0  0  0
 21 22  1  0  0  0
 23 24  2  0  0  0
 23 25  1  0  0  0
 25 26  1  0  0  0
 25 27  2  0  0  0
 27 28  1  0  0  0
 27 29  1  0  0  0
 28 40  2  0  0  0
 29 30  1  0  0  0
 29 32  1  0  0  0
 29 42  1  0  0  0
 30 31  1  0  0  0
 32 33  1  0  0  0
 32 37  1  0  0  0
 32 48  1  0  0  0
 33 34  1  0  0  0
 33 35  1  0  0  0
 33 36  1  0  0  0
 37 38  1  0  0  0
 37 39  1  0  0  0
 37 40  1  0  0  0
 40 41  1  0  0  0
 42 43  1  0  0  0
 42 44  1  0  0  0
 42 45  1  0  0  0
 45 46  1  0  0  0
 45 47  1  0  0  0
 45 48  1  0  0  0
 48 49  1  0  0  0
 48 50  1  0  0  0
 50 51  1  0  0  0
 50 55  1  0  0  0
 50 76  1  0  0  0
 51 52  1  0  0  0
 51 53  1  0  0  0
 51 54  1  0  0  0
 55 56  1  0  0  0
 55 73  1  0  0  0
 55 75  1  0  0  0
 56 57  1  0  0  0
 56 71  1  0  0  0
 56 72  1  0  0  0
 57 58  1  0  0  0
 57 69  1  0  0  0
 57 70  1  0  0  0
 58 59  1  0  0  0
 58 63  1  0  0  0
 58 67  1  0  0  0
 59 60  1  0  0  0
 59 61  1  0  0  0
 59 62  1  0  0  0
 63 64  1  0  0  0
 63 65  1  0  0  0
 63 66  1  0  0  0
 67 68  1  0  0  0
 73 74  1  0  0  0
 76 77  1  0  0  0
M  END
> <s_m_entry_id>
65

> <s_m_entry_name>
AfroDb.74

> <i_qp_#stars>
1

> <i_qp_#amine>
0

> <i_qp_#amidine>
0

> <i_qp_#acid>
0

> <i_qp_#amide>
0

> <i_qp_#rotor>
12

> <i_qp_#rtvFG>
0

> <i_qp_CNS>
-2

> <r_qp_mol_MW>
   494.624

> <r_qp_dipole>
    10.725

> <r_qp_SASA>
   732.033

> <r_qp_FOSA>
   453.574

> <r_qp_FISA>
   249.951

> <r_qp_PISA>
    28.508

> <r_qp_WPSA>
     0.000

> <r_qp_volume>
  1443.457

> <r_qp_donorHB>
     7.000

> <r_qp_accptHB>
    10.100

> <r_qp_dip^2/V>
   0.0796860

> <r_qp_ACxDN^.5/SA>
   0.0365040

> <r_qp_glob>
   0.8437960

> <r_qp_QPpolrz>
    44.180

> <r_qp_QPlogPC16>
    15.076

> <r_qp_QPlogPoct>
    31.545

> <r_qp_QPlogPw>
    20.929

> <r_qp_QPlogPo/w>
     1.617

> <r_qp_QPlogS>
    -3.685

> <r_qp_CIQPlogS>
    -5.017

> <r_qp_QPlogHERG>
    -4.195

> <r_qp_QPPCaco>
    42.230

> <r_qp_QPlogBB>
    -2.500

> <r_qp_QPPMDCK>
    16.173

> <r_qp_QPlogKp>
    -4.874

> <r_qp_IP(eV)>
     9.558

> <r_qp_EA(eV)>
     0.827

> <i_qp_#metab>
8

> <r_qp_QPlogKhsa>
    -0.113

> <i_qp_HumanOralAbsorption>
2

> <r_qp_PercentHumanOralAbsorption>
    52.550

> <r_qp_SAfluorine>
     0.000

> <r_qp_SAamideO>
     0.000

> <r_qp_PSA>
   151.425

> <i_qp_#NandO>
8

> <i_qp_RuleOfFive>
1

> <i_qp_RuleOfThree>
1

> <i_qp_#ringatoms>
17

> <i_qp_#in34>
0

> <i_qp_#in56>
17

> <i_qp_#noncon>
12

> <i_qp_#nonHatm>
35

> <r_qp_Jm>
0.001367

$$$$
ABD_UD_008
                    3D
 Structure written by MMmdl.
 47 50  0  0  1  0            999 V2000
    1.6130    1.0160    0.1150 C   0  0  0  0  0  0
    2.9420    1.6550    0.1950 C   0  0  0  0  0  0
    0.6040    1.5840   -0.6830 C   0  0  0  0  0  0
    0.8100    2.4970   -1.2400 H   0  0  0  0  0  0
   -0.6690    1.0020   -0.8020 C   0  0  0  0  0  0
   -1.4960    1.7090   -1.6320 O   0  0  0  0  0  0
   -2.8040    1.2110   -1.8700 C   0  0  0  0  0  0
   -2.7750    0.2310   -2.3560 H   0  0  0  0  0  0
   -3.2970    1.9000   -2.5630 H   0  0  0  0  0  0
   -3.3980    1.1990   -0.9510 H   0  0  0  0  0  0
   -0.9370   -0.1780   -0.1010 C   0  0  0  0  0  0
   -2.1520   -0.7980   -0.1860 O   0  0  0  0  0  0
   -2.1370   -1.6220    0.3290 H   0  0  0  0  0  0
    0.0440   -0.7540    0.7130 C   0  0  0  0  0  0
   -0.1480   -1.6760    1.2540 H   0  0  0  0  0  0
    1.2970   -0.1460    0.8340 C   0  0  0  0  0  0
    2.2510   -0.7400    1.6260 O   0  0  0  0  0  0
    1.9870   -0.4880    3.0060 C   0  0  0  0  0  0
    2.8520   -0.8340    3.5800 H   0  0  0  0  0  0
    1.1100   -1.0480    3.3460 H   0  0  0  0  0  0
    1.8560    0.5820    3.2030 H   0  0  0  0  0  0
    4.1180    1.0860   -0.3660 C   0  0  0  0  0  0
    4.0200   -0.1430   -1.0900 N   0  0  0  0  0  0
    4.7010   -1.3220   -0.5840 C   0  0  0  0  0  0
    5.4510   -1.6460   -1.3120 H   0  0  0  0  0  0
    3.9700   -2.1300   -0.4750 H   0  0  0  0  0  0
    5.1690   -1.1360    0.3870 H   0  0  0  0  0  0
    5.3900    1.7180   -0.1940 C   0  0  0  0  0  0
    5.4560    2.9210    0.5770 C   0  0  0  0  0  0
    4.2890    3.4640    1.1200 C   0  0  0  0  0  0
    4.3250    4.3820    1.7060 H   0  0  0  0  0  0
    3.0550    2.8490    0.9250 C   0  0  0  0  0  0
    2.1710    3.2980    1.3760 H   0  0  0  0  0  0
    6.5960    1.2490   -0.7780 C   0  0  0  0  0  0
    6.6180    0.3750   -1.4190 H   0  0  0  0  0  0
    7.7760    1.9250   -0.5490 C   0  0  0  0  0  0
    7.8190    3.0560    0.2190 C   0  0  0  0  0  0
    6.6810    3.5800    0.7880 C   0  0  0  0  0  0
    6.7460    4.4890    1.3780 H   0  0  0  0  0  0
    3.2620   -0.2440   -2.2450 C   0  0  0  0  0  0
    2.8180    0.7170   -2.5530 H   0  0  0  0  0  0
    3.0950   -1.2600   -2.9100 O   0  0  0  0  0  0
    8.9980    1.5800   -1.0360 O   0  0  0  0  0  0
    9.8180    2.6280   -0.4770 C   0  0  0  0  0  0
   10.3040    3.1690   -1.2970 H   0  0  0  0  0  0
   10.5920    2.1710    0.1500 H   0  0  0  0  0  0
    9.0730    3.5710    0.3210 O   0  0  0  0  0  0
  1  2  1  0  0  0
  1  3  2  0  0  0
  1 16  1  0  0  0
  2 22  2  0  0  0
  2 32  1  0  0  0
  3  4  1  0  0  0
  3  5  1  0  0  0
  5  6  1  0  0  0
  5 11  2  0  0  0
  6  7  1  0  0  0
  7  8  1  0  0  0
  7  9  1  0  0  0
  7 10  1  0  0  0
 11 12  1  0  0  0
 11 14  1  0  0  0
 12 13  1  0  0  0
 14 15  1  0  0  0
 14 16  2  0  0  0
 16 17  1  0  0  0
 17 18  1  0  0  0
 18 19  1  0  0  0
 18 20  1  0  0  0
 18 21  1  0  0  0
 22 23  1  0  0  0
 22 28  1  0  0  0
 23 24  1  0  0  0
 23 40  1  0  0  0
 24 25  1  0  0  0
 24 26  1  0  0  0
 24 27  1  0  0  0
 28 29  2  0  0  0
 28 34  1  0  0  0
 29 30  1  0  0  0
 29 38  1  0  0  0
 30 31  1  0  0  0
 30 32  2  0  0  0
 32 33  1  0  0  0
 34 35  1  0  0  0
 34 36  2  0  0  0
 36 37  1  0  0  0
 36 43  1  0  0  0
 37 38  2  0  0  0
 37 47  1  0  0  0
 38 39  1  0  0  0
 40 41  1  0  0  0
 40 42  2  0  0  0
 43 44  1  0  0  0
 44 45  1  0  0  0
 44 46  1  0  0  0
 44 47  1  0  0  0
M  END
> <s_m_entry_id>
66

> <s_m_entry_name>
AfroDb.75

> <i_qp_#stars>
0

> <i_qp_#amine>
0

> <i_qp_#amidine>
0

> <i_qp_#acid>
0

> <i_qp_#amide>
0

> <i_qp_#rotor>
5

> <i_qp_#rtvFG>
1

> <i_qp_CNS>
0

> <r_qp_mol_MW>
   381.384

> <r_qp_dipole>
     5.787

> <r_qp_SASA>
   581.906

> <r_qp_FOSA>
   300.838

> <r_qp_FISA>
    90.136

> <r_qp_PISA>
   190.932

> <r_qp_WPSA>
     0.000

> <r_qp_volume>
  1088.645

> <r_qp_donorHB>
     1.000

> <r_qp_accptHB>
     6.750

> <r_qp_dip^2/V>
   0.0307620

> <r_qp_ACxDN^.5/SA>
   0.0116000

> <r_qp_glob>
   0.8795010

> <r_qp_QPpolrz>
    36.026

> <r_qp_QPlogPC16>
    10.634

> <r_qp_QPlogPoct>
    17.171

> <r_qp_QPlogPw>
    10.042

> <r_qp_QPlogPo/w>
     2.925

> <r_qp_QPlogS>
    -3.654

> <r_qp_CIQPlogS>
    -5.344

> <r_qp_QPlogHERG>
    -4.392

> <r_qp_QPPCaco>
  1384.028

> <r_qp_QPlogBB>
    -0.515

> <r_qp_QPPMDCK>
   702.928

> <r_qp_QPlogKp>
    -2.028

> <r_qp_IP(eV)>
     8.574

> <r_qp_EA(eV)>
     1.026

> <i_qp_#metab>
3

> <r_qp_QPlogKhsa>
     0.079

> <i_qp_HumanOralAbsorption>
3

> <r_qp_PercentHumanOralAbsorption>
   100.000

> <r_qp_SAfluorine>
     0.000

> <r_qp_SAamideO>
     0.000

> <r_qp_PSA>
    87.014

> <i_qp_#NandO>
7

> <i_qp_RuleOfFive>
0

> <i_qp_RuleOfThree>
0

> <i_qp_#ringatoms>
19

> <i_qp_#in34>
0

> <i_qp_#in56>
19

> <i_qp_#noncon>
1

> <i_qp_#nonHatm>
28

> <r_qp_Jm>
0.793191

$$$$
ABD_UD_010
                    3D
 Structure written by MMmdl.
 55 56  0  0  1  0            999 V2000
    0.8220    0.4680    0.5000 C   0  0  0  0  0  0
   -0.4400    0.9630    0.9080 C   0  0  0  0  0  0
   -0.6050    2.3130    1.0900 O   0  0  0  0  0  0
   -1.5310    2.5490    0.9110 H   0  0  0  0  0  0
   -1.5430    0.1140    1.1600 C   0  0  0  0  0  0
   -2.8620    0.6480    1.6920 C   0  0  0  0  0  0
   -3.7290    1.2200    0.6020 C   0  0  0  0  0  0
   -3.9110    0.5240   -0.2190 H   0  0  0  0  0  0
   -4.2970    2.4400    0.5360 C   0  0  0  0  0  0
   -5.1400    2.8240   -0.6540 C   0  0  0  0  0  0
   -5.1970    2.0250   -1.4010 H   0  0  0  0  0  0
   -4.7190    3.7070   -1.1460 H   0  0  0  0  0  0
   -6.1620    3.0560   -0.3370 H   0  0  0  0  0  0
   -4.1960    3.5140    1.5840 C   0  0  0  0  0  0
   -5.1960    3.8020    1.9260 H   0  0  0  0  0  0
   -3.7070    4.4000    1.1660 H   0  0  0  0  0  0
   -3.6290    3.2120    2.4670 H   0  0  0  0  0  0
   -2.6440    1.3700    2.4860 H   0  0  0  0  0  0
   -3.4250   -0.1460    2.1970 H   0  0  0  0  0  0
   -1.3890   -1.2570    0.9160 C   0  0  0  0  0  0
   -2.4640   -2.0810    1.1620 O   0  0  0  0  0  0
   -2.1300   -3.0140    1.1530 H   0  0  0  0  0  0
   -0.1780   -1.7830    0.4420 C   0  0  0  0  0  0
    0.9140   -0.9210    0.2870 C   0  0  0  0  0  0
    2.1520   -1.5110   -0.0440 O   0  0  0  0  0  0
    3.3110   -0.7780   -0.2280 C   0  0  0  0  0  0
    4.3790   -1.2990   -0.5170 O   0  0  0  0  0  0
    3.1820    0.6670   -0.0630 C   0  0  0  0  0  0
    4.1100    1.1980   -0.2380 H   0  0  0  0  0  0
    2.0470    1.2940    0.2740 C   0  0  0  0  0  0
    1.9840    2.8050    0.4320 C   0  0  0  0  0  0
    3.2670    3.6090    0.1600 C   0  0  0  0  0  0
    3.0360    5.1020    0.3500 C   0  0  0  0  0  0
    3.9590    5.6560    0.1530 H   0  0  0  0  0  0
    2.7190    5.3230    1.3750 H   0  0  0  0  0  0
    2.2660    5.4710   -0.3350 H   0  0  0  0  0  0
    3.6120    3.4360   -0.8660 H   0  0  0  0  0  0
    4.0650    3.2900    0.8400 H   0  0  0  0  0  0
    1.6780    3.0330    1.4600 H   0  0  0  0  0  0
    1.2170    3.1910   -0.2530 H   0  0  0  0  0  0
   -0.1430   -3.2430    0.1550 C   0  0  0  0  0  0
    0.6980   -3.8070   -0.9820 C   0  0  1  0  0  0
    1.7990   -4.6860   -0.3900 C   0  0  0  0  0  0
    2.4620   -5.0610   -1.1760 H   0  0  0  0  0  0
    1.3790   -5.5490    0.1390 H   0  0  0  0  0  0
    2.4100   -4.1310    0.3300 H   0  0  0  0  0  0
    1.1500   -3.0030   -1.5700 H   0  0  0  0  0  0
   -0.1820   -4.6330   -1.9390 C   0  0  0  0  0  0
   -1.1940   -3.7760   -2.6900 C   0  0  0  0  0  0
   -1.7570   -4.3930   -3.3970 H   0  0  0  0  0  0
   -0.6940   -2.9840   -3.2550 H   0  0  0  0  0  0
   -1.9120   -3.3120   -2.0070 H   0  0  0  0  0  0
   -0.7170   -5.4190   -1.3920 H   0  0  0  0  0  0
    0.4560   -5.1360   -2.6750 H   0  0  0  0  0  0
   -0.9080   -3.9480    0.8180 O   0  0  0  0  0  0
  1  2  2  0  0  0
  1 24  1  0  0  0
  1 30  1  0  0  0
  2  3  1  0  0  0
  2  5  1  0  0  0
  3  4  1  0  0  0
  5  6  1  0  0  0
  5 20  2  0  0  0
  6  7  1  0  0  0
  6 18  1  0  0  0
  6 19  1  0  0  0
  7  8  1  0  0  0
  7  9  2  0  0  0
  9 10  1  0  0  0
  9 14  1  0  0  0
 10 11  1  0  0  0
 10 12  1  0  0  0
[truncated: 4,931,956 more chars]
